# Supplementary material for: Methanol-essential growth of Escherichia coli
Source: Nat Commun. 2018 Apr 17;9:1508. doi: 10.1038/s41467-018-03937-y (PMC5904121; doi:10.1038/s41467-018-03937-y)
Supplement: Supplementary file 4 — Supplementary Data 1 [file 41467_2018_3937_MOESM4_ESM.xlsx]

## Sheet: Nomenclature
Supplementary Data 1: Methanol-essential genotypes - iAF1260
Knockouts leading to methanol dependent growth on the respective carbon source (different tabs).
Nomenclature of reactions according to iAF1260 (DOI:10.1038/msb4100155)
Flux balance analysis have been carried out setting the uptake rate of the carbon sources to 7 mmol gCDW-1 h-1
Shown are methanol essential knockouts: No growth on the multi-carbon source versus growth on methanol as sole carbon source
and fitness knockouts: differential fitness between methanol+ multi-carbon source versus multi-carbon source
Abbreviation
mu	predicted growth rate [h-1] on multi-carbon source
rel_mu	relative predicted growth rate [h-1] on multi-carbon source (normalized to maximal growth rate)
mu_MeOH	predicted growth rate [h-1] on methanol
rel_mu_MeOH	relative predicted growth rate [h-1] on methanol (normalized to maximal growth rate)
mu_MeOH_comet	predicted growth rate [h-1] under co-metabolization of multi-carbon source and methanol
rel_mu_MeOH_comet	relative predicted growth rate [h-1] under co-metabolization of multi-carbon source and methanol (normalized to maximal growth rate)
diff_rel_mu	Difference of rel_mu_MeOH_comet and rel_mu

## Sheet: Acetate
Methanol essential knockouts						Fitness knockouts
ko	mu	rel_mu	mu_MeOH	rel_mu_MeOH		ko	mu	rel_mu	mu_MeOH_comet	rel_mu_MeOH_comet	diff_rel_mu
R_TPI	0	0	0.111127	0.92		R_RPI	0.048393	0.34	0.283655	0.94	0.6
R_ICL	0	0	0.120811	1		R_EX_h_e_	0.081946	0.58	0.258071	0.85	0.27
R_PGK	0	0	0.112399	0.93		R_Htex	0.081946	0.58	0.258071	0.85	0.27
R_GAPD	0	0	0.112399	0.93		R_CYTBO3_4pp	0.103007	0.73	0.245429	0.81	0.08
R_FUM	0	0	0.113384	0.94		R_MDH	0.122484	0.87	0.284232	0.94	0.07
R_SUCDi	0	0	0.119337	0.99		R_SUCOAS	0.126534	0.9	0.286403	0.95	0.05
R_EX_ac_e_(Unfeasible)	0	0	0.120811	1		R_AKGDH	0.126238	0.89	0.285732	0.95	0.05
R_CO2tex(Unfeasible)	0	0	0.085055	0.7		R_MALS	0.135251	0.96	0.296311	0.98	0.02
R_CO2tpp(Unfeasible)	0	0	0.085055	0.7		R_PPCK	0.139142	0.99	0.302019	1	0.01
R_EX_co2_e_(Unfeasible)	0	0	0.085055	0.7		R_GLUDy	0.136536	0.97	0.29251	0.97	0
R_ACtex(Unfeasible)	0	0	0.120811	1		R_PPKr	0.139455	0.99	0.298498	0.99	0
						R_CBMKr	0.140488	1	0.300593	1	0
						R_PIt2rpp	0.140786	1	0.301197	1	0
						R_GARFT	0.140948	1	0.30154	1	0
						R_CYTK1	0.140886	1	0.3014	1	0
						R_NDPK3	0.140946	1	0.301522	1	0
						R_3OAS160	0.141002	1	0.301637	1	0
						R_3HAD140	0.141002	1	0.301637	1	0
						R_3OAR160	0.141002	1	0.301637	1	0
						R_3HAD160	0.141002	1	0.301637	1	0
						R_GLYCL	0.141138	1	0.301923	1	0
						R_ASNS2	0.141055	1	0.301744	1	0
						R_G5SD	0.141066	1	0.301767	1	0
						R_GLU5K	0.141066	1	0.301767	1	0
						R_IMPD	0.141054	1	0.301741	1	0
						R_Kt2pp	0.141116	1	0.301867	1	0
						R_FE3abcpp	0.141164	1	0.301964	1	0
						R_URIDK2r	0.141176	1	0.301989	1	0
						R_EX_fe2_e_	0.141182	1	0.302001	1	0
						R_FE2tex	0.141182	1	0.302001	1	0
						R_ZN2tpp	0.141189	1	0.302015	1	0
						R_FE2tpp	0.14119	1	0.302017	1	0
						R_GART	0.14119	1	0.302017	1	0
						R_AHCYSNS	0	0	0	0	0
						R_G1SAT	0	0	0	0	0
						R_HSTPT	0	0	0	0	0
						R_TDSK	0	0	0	0	0
						R_HSST	0	0	0	0	0
						R_HSK	0	0	0	0	0
						R_THDPS	0	0	0	0	0
						R_DHPS2	0	0	0	0	0
						R_HSDy	0	0	0	0	0
						R_G3PAT161	0	0	0	0	0
						R_CA2tex	0	0	0	0	0
						R_PTPATi	0	0	0	0	0
						R_DHPPDA2	0	0	0	0	0
						R_G3PD2	0	0	0	0	0
						R_PANTS	0	0	0	0	0
						R_G3PAT160	0	0	0	0	0
						R_ADCS	0	0	0	0	0
						R_LPADSS	0	0	0	0	0
						R_ADSK	0	0	0	0	0
						R_SULRi	0	0	0	0	0
						R_SULabcpp	0	0	0	0	0
						R_T2DECAI	0	0	0	0	0
						R_ICDHyr	0	0	0	0	0
						R_DMATT	0	0	0	0	0
						R_ATPPRT	0	0	0	0	0
						R_DHPTDCs	0	0	0	0	0
						R_BPNT	0	0	0	0	0
						R_DHQTi	0	0	0	0	0
						R_DHQS	0	0	0	0	0
						R_G1PACT	0	0	0	0	0
						R_ADSS	0	0	0	0	0
						R_ADSL2r	0	0	0	0	0
						R_ADSL1r	0	0	0	0	0
						R_METAT	0	0	0	0	0
						R_ADCL	0	0	0	0	0
						R_CAt6pp	0	0	0	0	0
						R_THRD_L	0	0	0	0	0
						R_TMPK	0	0	0	0	0
						R_TMPPP	0	0	0	0	0
						R_MOBDtex	0	0	0	0	0
						R_MOHMT	0	0	0	0	0
						R_ORPT	0	0	0	0	0
						R_HISTD	0	0	0	0	0
						R_ACLS	0	0	0	0	0
						R_ACGS	0	0	0	0	0
						R_ACGK	0	0	0	0	0
						R_KDOPP	0	0	0	0	0
						R_PSSA160	0	0	0	0	0
						R_DHNPA2	0	0	0	0	0
						R_DHFS	0	0	0	0	0
						R_ACHBS	0	0	0	0	0
						R_TMDS	0	0	0	0	0
						R_HISTP	0	0	0	0	0
						R_MOBDabcpp	0	0	0	0	0
						R_MEPCT	0	0	0	0	0
						R_THRS	0	0	0	0	0
						R_HPPK2	0	0	0	0	0
						R_DHORTS	0	0	0	0	0
						R_ACOTA	0	0	0	0	0
						R_MNtex	0	0	0	0	0
						R_HMBS	0	0	0	0	0
						R_MOAT	0	0	0	0	0
						R_ACODA	0	0	0	0	0
						R_MOAT2	0	0	0	0	0
						R_THZPSN	0	0	0	0	0
						R_EX_mg2_e_	0	0	0	0	0
						R_G5SADs	0	0	0	0	0
						R_PSSA161	0	0	0	0	0
						R_P5CR	0	0	0	0	0
						R_LEUTAi	0	0	0	0	0
						R_PAPPT3	0	0	0	0	0
						R_FCLT	0	0	0	0	0
						R_AMPMS2	0	0	0	0	0
						R_RBFK	0	0	0	0	0
						R_SADT2	0	0	0	0	0
						R_DXPRIi	0	0	0	0	0
						R_IPPS	0	0	0	0	0
						R_IPPMIb	0	0	0	0	0
						R_K2L4Aabcpp	0	0	0	0	0
						R_SDPDS	0	0	0	0	0
						R_IPPMIa	0	0	0	0	0
						R_SERAT	0	0	0	0	0
						R_IPMD	0	0	0	0	0
						R_DXPS	0	0	0	0	0
						R_PERD	0	0	0	0	0
						R_EX_k_e_	0	0	0	0	0
						R_SDPTA	0	0	0	0	0
						R_K2L4Atex	0	0	0	0	0
						R_KARA1	0	0	0	0	0
						R_KARA2	0	0	0	0	0
						R_KDOCT2	0	0	0	0	0
						R_DPR	0	0	0	0	0
						R_RHCCE	0	0	0	0	0
						R_ARGSL	0	0	0	0	0
						R_ARGSS	0	0	0	0	0
						R_DTMPK	0	0	0	0	0
						R_MG2tex	0	0	0	0	0
						R_DPCOAK	0	0	0	0	0
						R_Ktex	0	0	0	0	0
						R_ASAD	0	0	0	0	0
						R_RBFSb	0	0	0	0	0
						R_APRAUR	0	0	0	0	0
						R_RBFSa	0	0	0	0	0
						R_ANS	0	0	0	0	0
						R_ANPRT	0	0	0	0	0
						R_E4PD	0	0	0	0	0
						R_DHFR	0	0	0	0	0
						R_DNTPPA	0	0	0	0	0
						R_PGAMT	0	0	0	0	0
						R_IGPS	0	0	0	0	0
						R_ALAALAr	0	0	0	0	0
						R_IGPDH	0	0	0	0	0
						R_IG3PS	0	0	0	0	0
						R_DM_4HBA	0	0	0	0	0
						R_ILETA	0	0	0	0	0
						R_AIRC3	0	0	0	0	0
						R_AICART	0	0	0	0	0
						R_ASPTA	0	0	0	0	0
						R_AGPR	0	0	0	0	0
						R_METS	0	0	0	0	0
						R_AGPAT161	0	0	0	0	0
						R_AGPAT160	0	0	0	0	0
						R_AIRC2	0	0	0	0	0
						R_ALAR	0	0	0	0	0
						R_ALATA_L	0	0	0	0	0
						R_PDX5PS	0	0	0	0	0
						R_PE161abcpp	0	0	0	0	0
						R_SHCHD2	0	0	0	0	0
						R_SHCHF	0	0	0	0	0
						R_SHK3Dr	0	0	0	0	0
						R_SHKK	0	0	0	0	0
						R_SHSL1	0	0	0	0	0
						R_PE160abcpp	0	0	0	0	0
						R_QULNS	0	0	0	0	0
						R_ASP1DC	0	0	0	0	0
						R_SO4tex	0	0	0	0	0
						R_ASPCT	0	0	0	0	0
						R_ASPK	0	0	0	0	0
						R_FMNAT	0	0	0	0	0
						R_IMPC	0	0	0	0	0
						R_DM_HMFURN	0	0	0	0	0
						R_DNMPPA	0	0	0	0	0
						R_DHDPS	0	0	0	0	0
						R_MPTG	0	0	0	0	0
						R_3HAD40	0	0	0	0	0
						R_UPPDC1	0	0	0	0	0
						R_COBALT2tex	0	0	0	0	0
						R_GTPCII2	0	0	0	0	0
						R_GTPCI	0	0	0	0	0
						R_COBALT2tpp	0	0	0	0	0
						R_Ec_biomass_iAF1260_core_59p81M	0	0	0	0	0
						R_UPP3S	0	0	0	0	0
						R_EX_zn2_e_	0	0	0	0	0
						R_NDPK2	0	0	0	0	0
						R_PPND	0	0	0	0	0
						R_PPNCL2	0	0	0	0	0
						R_NDPK4	0	0	0	0	0
						R_PHETA1	0	0	0	0	0
						R_USHD	0	0	0	0	0
						R_PPNDH	0	0	0	0	0
						R_PPCDC	0	0	0	0	0
						R_UPP3MT	0	0	0	0	0
						R_PRAGSr	0	0	0	0	0
						R_PRASCSi	0	0	0	0	0
						R_3HAD80	0	0	0	0	0
						R_3HAD60	0	0	0	0	0
						R_PRAMPC	0	0	0	0	0
						R_CLt3_2pp	0	0	0	0	0
						R_3HAD161	0	0	0	0	0
						R_DDPA	0	0	0	0	0
						R_CLtex	0	0	0	0	0
						R_PRAIi	0	0	0	0	0
						R_3HAD121	0	0	0	0	0
						R_3HAD100	0	0	0	0	0
						R_UMPK	0	0	0	0	0
						R_NADS1	0	0	0	0	0
						R_PRAIS	0	0	0	0	0
						R_3HAD141	0	0	0	0	0
						R_GK1	0	0	0	0	0
						R_NH4tex	0	0	0	0	0
						R_NH4tpp	0	0	0	0	0
						R_CU2tex	0	0	0	0	0
						R_NNATr	0	0	0	0	0
						R_CU2tpp	0	0	0	0	0
						R_NNDPR	0	0	0	0	0
						R_Zn2tex	0	0	0	0	0
						R_EX_ca2_e_	0	0	0	0	0
						R_PMDPHT	0	0	0	0	0
						R_DAPE	0	0	0	0	0
						R_CYSS	0	0	0	0	0
						R_CYSTL	0	0	0	0	0
						R_EX_cl_e_	0	0	0	0	0
						R_EX_cu2_e_	0	0	0	0	0
						R_EX_cobalt2_e_	0	0	0	0	0
						R_EX_so4_e_	0	0	0	0	0
						R_DAPDC	0	0	0	0	0
						R_GRTT	0	0	0	0	0
						R_PMPK	0	0	0	0	0
						R_CTPS2	0	0	0	0	0
						R_GLNS	0	0	0	0	0
						R_PPBNGS	0	0	0	0	0
						R_DB4PS	0	0	0	0	0
						R_PItex	0	0	0	0	0
						R_DASYN161	0	0	0	0	0
						R_DASYN160	0	0	0	0	0
						R_GMPS2	0	0	0	0	0
						R_MCTP1App	0	0	0	0	0
						R_EX_pi_e_	0	0	0	0	0
						R_GLUPRT	0	0	0	0	0
						R_GLUR	0	0	0	0	0
						R_PNTK	0	0	0	0	0
						R_GLUTRR	0	0	0	0	0
						R_GLUTRS	0	0	0	0	0
						R_MCOATA	0	0	0	0	0
						R_UHGADA	0	0	0	0	0
						R_KDOPS	0	0	0	0	0
						R_UGMDDS	0	0	0	0	0
						R_UAGAAT	0	0	0	0	0
						R_UAGCVT	0	0	0	0	0
						R_UAGDP	0	0	0	0	0
						R_UAGPT3	0	0	0	0	0
						R_UAMAGS	0	0	0	0	0
						R_UAMAS	0	0	0	0	0
						R_CHORS	0	0	0	0	0
						R_A5PISO	0	0	0	0	0
						R_UDCPDP	0	0	0	0	0
						R_UDCPDPS	0	0	0	0	0
						R_CHRPL	0	0	0	0	0
						R_EX_mobd_e_	0	0	0	0	0
						R_PSCVT	0	0	0	0	0
						R_UAPGR	0	0	0	0	0
						R_OCTDPS	0	0	0	0	0
						R_CHORM	0	0	0	0	0
						R_OHPBAT	0	0	0	0	0
						R_OPHBDC	0	0	0	0	0
						R_ACCOAC	0	0	0	0	0
						R_MTHFR2	0	0	0	0	0
						R_DHDPRy	0	0	0	0	0
						R_HCO3E	0	0	0	0	0
						R_OMPDC	0	0	0	0	0
						R_CDPMEK	0	0	0	0	0
						R_HBZOPT	0	0	0	0	0
						R_PSD161	0	0	0	0	0
						R_TYRTA	0	0	0	0	0
						R_OMCDC	0	0	0	0	0
						R_PSD160	0	0	0	0	0
						R_U23GAAT	0	0	0	0	0
						R_UAAGDS	0	0	0	0	0
						R_EX_mn2_e_	0	0	0	0	0
						R_GCALDD	0	0	0	0	0
						R_OCBT	0	0	0	0	0
						R_MECDPS	0	0	0	0	0
						R_DHAD2	0	0	0	0	0
						R_PRATPP	0	0	0	0	0
						R_3OAR140	0	0	0	0	0
						R_3OAR141	0	0	0	0	0
						R_PRFGS	0	0	0	0	0
						R_3OAR161	0	0	0	0	0
						R_PRMICI	0	0	0	0	0
						R_NADK	0	0	0	0	0
						R_3OAR40	0	0	0	0	0
						R_MECDPDH2	0	0	0	0	0
						R_3OAR60	0	0	0	0	0
						R_3OAR80	0	0	0	0	0
						R_3OAS100	0	0	0	0	0
						R_3OAR121	0	0	0	0	0
						R_3OAS121	0	0	0	0	0
						R_3OAR100	0	0	0	0	0
						R_3OAS140	0	0	0	0	0
						R_DHAD1	0	0	0	0	0
						R_3OAS141	0	0	0	0	0
						R_3OAS161	0	0	0	0	0
						R_EX_nh4_e_	0	0	0	0	0
						R_3OAS80	0	0	0	0	0
						R_3OAS60	0	0	0	0	0
						R_GF6PTA	0	0	0	0	0
						R_MDDCP3pp	0.141191	1	0.302019	1	0
						R_MDDCP4pp	0.141191	1	0.302019	1	0
						R_NDPK6	0.141191	1	0.302019	1	0
						R_NDPK7	0.141191	1	0.302019	1	0
						R_NDPK1	0.141191	1	0.302019	1	0
						R_MDDCP2pp	0.141191	1	0.302019	1	0
						R_NDPK5	0.141191	1	0.302019	1	0
						R_MDDCP1pp	0.141191	1	0.302019	1	0
						R_NAt3pp	0.141191	1	0.302019	1	0
						R_NAtex	0.141191	1	0.302019	1	0
						R_MDDEP1pp	0.141191	1	0.302019	1	0
						R_MDDEP2pp	0.141191	1	0.302019	1	0
						R_NDPK8	0.141191	1	0.302019	1	0
						R_NAt3_2pp	0.141191	1	0.302019	1	0
						R_MDDEP3pp	0.141191	1	0.302019	1	0
						R_MDDEP4pp	0.141191	1	0.302019	1	0
						R_NAt3_1p5pp	0.141191	1	0.302019	1	0
						R_NAMNPP	0.141191	1	0.302019	1	0
						R_NADTRHD	0.141191	1	0.302019	1	0
						R_NADPPPS	0.141191	1	0.302019	1	0
						R_NADPHQR4	0.141191	1	0.302019	1	0
						R_NADPHQR3	0.141191	1	0.302019	1	0
						R_NADPHQR2	0.141191	1	0.302019	1	0
						R_MDDCP5pp	0.141191	1	0.302019	1	0
						R_MCTP2App	0.141191	1	0.302019	1	0
						R_METabcpp	0.141191	1	0.302019	1	0
						R_NI2abcpp	0.141191	1	0.302019	1	0
						R_MANGLYCtex	0.141191	1	0.302019	1	0
						R_MANGLYCptspp	0.141191	1	0.302019	1	0
						R_NO3R1bpp	0.141191	1	0.302019	1	0
						R_NO3R1pp	0.141191	1	0.302019	1	0
						R_MANAO	0.141191	1	0.302019	1	0
						R_MAN6Ptex	0.141191	1	0.302019	1	0
						R_NO3R2bpp	0.141191	1	0.302019	1	0
						R_MAN6Pt6_2pp	0.141191	1	0.302019	1	0
						R_MAN6PI	0.141191	1	0.302019	1	0
						R_MAN1PT2	0.141191	1	0.302019	1	0
						R_NO3R2pp	0.141191	1	0.302019	1	0
						R_MALtex	0.141191	1	0.302019	1	0
						R_MALt2_3pp	0.141191	1	0.302019	1	0
						R_MALt2_2pp	0.141191	1	0.302019	1	0
						R_MALTtexi	0.141191	1	0.302019	1	0
						R_MANPGH	0.141191	1	0.302019	1	0
						R_MANptspp	0.141191	1	0.302019	1	0
						R_MANtex	0.141191	1	0.302019	1	0
						R_MCITD	0.141191	1	0.302019	1	0
						R_NI2t3pp	0.141191	1	0.302019	1	0
						R_MCTP1Bpp	0.141191	1	0.302019	1	0
						R_NADN	0.141191	1	0.302019	1	0
						R_NI2tpp	0.141191	1	0.302019	1	0
						R_NI2uabcpp	0.141191	1	0.302019	1	0
						R_NMNAT	0.141191	1	0.302019	1	0
						R_NMNDA	0.141191	1	0.302019	1	0
						R_NHFRBO	0.141191	1	0.302019	1	0
						R_MCITS	0.141191	1	0.302019	1	0
						R_NMNPtpp	0.141191	1	0.302019	1	0
						R_NMNt7pp	0.141191	1	0.302019	1	0
						R_NMNtex	0.141191	1	0.302019	1	0
						R_NNAM	0.141191	1	0.302019	1	0
						R_MCITL2	0.141191	1	0.302019	1	0
						R_NO2t2rpp	0.141191	1	0.302019	1	0
						R_NO2tex	0.141191	1	0.302019	1	0
						R_NMNN	0.141191	1	0.302019	1	0
						R_NI2tex	0.141191	1	0.302019	1	0
						R_NADH18pp	0.141191	1	0.302019	1	0
						R_MDH3	0.141191	1	0.302019	1	0
						R_MALTabcpp	0.141191	1	0.302019	1	0
						R_METSOX2abcpp	0.141191	1	0.302019	1	0
						R_MLTG5	0.141191	1	0.302019	1	0
						R_METSOX1tex	0.141191	1	0.302019	1	0
						R_METSOX1abcpp	0.141191	1	0.302019	1	0
						R_MLTGY1pp	0.141191	1	0.302019	1	0
						R_MLTGY2pp	0.141191	1	0.302019	1	0
						R_MLTGY3pp	0.141191	1	0.302019	1	0
						R_MLTGY4pp	0.141191	1	0.302019	1	0
						R_METOX2s	0.141191	1	0.302019	1	0
						R_MLTP1	0.141191	1	0.302019	1	0
						R_METOX1s	0.141191	1	0.302019	1	0
						R_MLTP2	0.141191	1	0.302019	1	0
						R_MLTG4	0.141191	1	0.302019	1	0
						R_MLTP3	0.141191	1	0.302019	1	0
						R_MLTG3	0.141191	1	0.302019	1	0
						R_MLTG2	0.141191	1	0.302019	1	0
						R_METtex	0.141191	1	0.302019	1	0
						R_MG2tpp	0.141191	1	0.302019	1	0
						R_MG2uabcpp	0.141191	1	0.302019	1	0
						R_METSOXR1	0.141191	1	0.302019	1	0
						R_MGSA	0.141191	1	0.302019	1	0
						R_MICITD	0.141191	1	0.302019	1	0
						R_MINOHPtexi	0.141191	1	0.302019	1	0
						R_MLDCP1App	0.141191	1	0.302019	1	0
						R_MLDCP1Bpp	0.141191	1	0.302019	1	0
						R_MLDCP2App	0.141191	1	0.302019	1	0
						R_MLDCP2Bpp	0.141191	1	0.302019	1	0
						R_MLDCP3App	0.141191	1	0.302019	1	0
						R_MLDEP1pp	0.141191	1	0.302019	1	0
						R_MLDEP2pp	0.141191	1	0.302019	1	0
						R_MLTG1	0.141191	1	0.302019	1	0
						R_METSOX2tex	0.141191	1	0.302019	1	0
						R_MDH2	0.141191	1	0.302019	1	0
						R_MMCD	0.141191	1	0.302019	1	0
						R_MMETt2pp	0.141191	1	0.302019	1	0
						R_N2Otex	0.141191	1	0.302019	1	0
						R_N2Otpp	0.141191	1	0.302019	1	0
						R_NACODA	0.141191	1	0.302019	1	0
						R_NACtex	0.141191	1	0.302019	1	0
						R_NACtpp	0.141191	1	0.302019	1	0
						R_NADDP	0.141191	1	0.302019	1	0
						R_NADH10	0.141191	1	0.302019	1	0
						R_NADH16pp	0.141191	1	0.302019	1	0
						R_NADH17pp	0.141191	1	0.302019	1	0
						R_ME1	0.141191	1	0.302019	1	0
						R_METSOXR2	0.141191	1	0.302019	1	0
						R_NADH5	0.141191	1	0.302019	1	0
						R_MDRPD	0.141191	1	0.302019	1	0
						R_NADH9	0.141191	1	0.302019	1	0
						R_MELIBt2pp	0.141191	1	0.302019	1	0
						R_MME	0.141191	1	0.302019	1	0
						R_MTRK	0.141191	1	0.302019	1	0
						R_MTAN	0.141191	1	0.302019	1	0
						R_MMETtex	0.141191	1	0.302019	1	0
						R_MMM2	0.141191	1	0.302019	1	0
						R_MN2t3pp	0.141191	1	0.302019	1	0
						R_MN6PP	0.141191	1	0.302019	1	0
						R_MNLptspp	0.141191	1	0.302019	1	0
						R_MNLtex	0.141191	1	0.302019	1	0
						R_MNNH	0.141191	1	0.302019	1	0
						R_MELIBtex	0.141191	1	0.302019	1	0
						R_MNt2pp	0.141191	1	0.302019	1	0
						R_MOAT3C	0.141191	1	0.302019	1	0
						R_MPTG2	0.141191	1	0.302019	1	0
						R_MSO3abcpp	0.141191	1	0.302019	1	0
						R_MELIBt3ipp	0.141191	1	0.302019	1	0
						R_MSO3tex	0.141191	1	0.302019	1	0
						R_MTRI	0.141191	1	0.302019	1	0
						R_12DGR120tipp	0.141191	1	0.302019	1	0
						R_LIPAabcpp	0.141191	1	0.302019	1	0
						R_MALTTTRabcpp	0.141191	1	0.302019	1	0
						R_HIStex	0.141191	1	0.302019	1	0
						R_HISt2rpp	0.141191	1	0.302019	1	0
						R_HISabcpp	0.141191	1	0.302019	1	0
						R_HEXt2rpp	0.141191	1	0.302019	1	0
						R_HEX7	0.141191	1	0.302019	1	0
						R_HEX4	0.141191	1	0.302019	1	0
						R_HEX1	0.141191	1	0.302019	1	0
						R_HEPT4	0.141191	1	0.302019	1	0
						R_HEPT3	0.141191	1	0.302019	1	0
						R_HEPT2	0.141191	1	0.302019	1	0
						R_HEPT1	0.141191	1	0.302019	1	0
						R_HEPK2	0.141191	1	0.302019	1	0
						R_HEPK1	0.141191	1	0.302019	1	0
						R_HDCOAI	0.141191	1	0.302019	1	0
						R_HDCEAtexi	0.141191	1	0.302019	1	0
						R_HDCAtexi	0.141191	1	0.302019	1	0
						R_HCYSMT2	0.141191	1	0.302019	1	0
						R_HCYSMT	0.141191	1	0.302019	1	0
						R_HCINNMtex	0.141191	1	0.302019	1	0
						R_HCINNMt2rpp	0.141191	1	0.302019	1	0
						R_HACD8i	0.141191	1	0.302019	1	0
						R_HACD7i	0.141191	1	0.302019	1	0
						R_HACD6i	0.141191	1	0.302019	1	0
						R_HACD5i	0.141191	1	0.302019	1	0
						R_HACD4i	0.141191	1	0.302019	1	0
						R_HKNDDH	0.141191	1	0.302019	1	0
						R_HACD3i	0.141191	1	0.302019	1	0
						R_HKNTDH	0.141191	1	0.302019	1	0
						R_HOMtex	0.141191	1	0.302019	1	0
						R_ILEabcpp	0.141191	1	0.302019	1	0
						R_IDONtex	0.141191	1	0.302019	1	0
						R_IDONt2rpp	0.141191	1	0.302019	1	0
						R_IDOND2	0.141191	1	0.302019	1	0
						R_IDOND	0.141191	1	0.302019	1	0
						R_ICHORT	0.141191	1	0.302019	1	0
						R_ICHORSi	0.141191	1	0.302019	1	0
						R_ICHORS	0.141191	1	0.302019	1	0
						R_HYXNtpp	0.141191	1	0.302019	1	0
						R_HYXNtex	0.141191	1	0.302019	1	0
						R_HYPOE	0.141191	1	0.302019	1	0
						R_HYD3pp	0.141191	1	0.302019	1	0
						R_HYD2pp	0.141191	1	0.302019	1	0
						R_HYD1pp	0.141191	1	0.302019	1	0
						R_HXPRT	0.141191	1	0.302019	1	0
						R_HXCT	0.141191	1	0.302019	1	0
						R_HXAtex	0.141191	1	0.302019	1	0
						R_HXAND	0.141191	1	0.302019	1	0
						R_HPYRRy	0.141191	1	0.302019	1	0
						R_HPYRRx	0.141191	1	0.302019	1	0
						R_HPYRI	0.141191	1	0.302019	1	0
						R_HPPPNtex	0.141191	1	0.302019	1	0
						R_HPPPNt2rpp	0.141191	1	0.302019	1	0
						R_HPPPNDO	0.141191	1	0.302019	1	0
						R_HOPNTAL	0.141191	1	0.302019	1	0
						R_HOMt2pp	0.141191	1	0.302019	1	0
						R_HACD2i	0.141191	1	0.302019	1	0
						R_HACD1i	0.141191	1	0.302019	1	0
						R_H2tpp	0.141191	1	0.302019	1	0
						R_GPDDA4pp	0.141191	1	0.302019	1	0
						R_GPDDA4	0.141191	1	0.302019	1	0
						R_GPDDA3pp	0.141191	1	0.302019	1	0
						R_GPDDA3	0.141191	1	0.302019	1	0
						R_GPDDA2pp	0.141191	1	0.302019	1	0
						R_GPDDA2	0.141191	1	0.302019	1	0
						R_GPDDA1pp	0.141191	1	0.302019	1	0
						R_GNK	0.141191	1	0.302019	1	0
						R_GMPtex	0.141191	1	0.302019	1	0
						R_GMPR	0.141191	1	0.302019	1	0
						R_GMHEPPA	0.141191	1	0.302019	1	0
						R_GMHEPK	0.141191	1	0.302019	1	0
						R_GMHEPAT	0.141191	1	0.302019	1	0
						R_GLYtex	0.141191	1	0.302019	1	0
						R_GLYt4pp	0.141191	1	0.302019	1	0
						R_GLYt2pp	0.141191	1	0.302019	1	0
						R_GLYOX3	0.141191	1	0.302019	1	0
						R_GLYOX	0.141191	1	0.302019	1	0
						R_GLYK	0.141191	1	0.302019	1	0
						R_GLYCtpp	0.141191	1	0.302019	1	0
						R_GLYCtex	0.141191	1	0.302019	1	0
						R_GLYCTO4	0.141191	1	0.302019	1	0
						R_GLYCTO3	0.141191	1	0.302019	1	0
						R_GLYCTO2	0.141191	1	0.302019	1	0
						R_GPDDA5pp	0.141191	1	0.302019	1	0
						R_GRXR	0.141191	1	0.302019	1	0
						R_GSNK	0.141191	1	0.302019	1	0
						R_GSNt2pp	0.141191	1	0.302019	1	0
						R_H2tex	0.141191	1	0.302019	1	0
						R_H2Stex	0.141191	1	0.302019	1	0
						R_H2St1pp	0.141191	1	0.302019	1	0
						R_H2SO	0.141191	1	0.302019	1	0
						R_H2O2tex	0.141191	1	0.302019	1	0
						R_GUR1PPpp	0.141191	1	0.302019	1	0
						R_GUI2	0.141191	1	0.302019	1	0
						R_GUI1	0.141191	1	0.302019	1	0
						R_GUAtpp	0.141191	1	0.302019	1	0
						R_GUAtex	0.141191	1	0.302019	1	0
						R_GUAt2pp	0.141191	1	0.302019	1	0
						R_GUAPRT	0.141191	1	0.302019	1	0
						R_ILEt2rpp	0.141191	1	0.302019	1	0
						R_GUAD	0.141191	1	0.302019	1	0
						R_GTPHs	0.141191	1	0.302019	1	0
						R_GTPDPK	0.141191	1	0.302019	1	0
						R_GTPDPDP	0.141191	1	0.302019	1	0
						R_GTHS	0.141191	1	0.302019	1	0
						R_GTHRDtex	0.141191	1	0.302019	1	0
						R_GTHRDabcpp	0.141191	1	0.302019	1	0
						R_GTHRDabc2pp	0.141191	1	0.302019	1	0
						R_GTHRDHpp	0.141191	1	0.302019	1	0
						R_GTHOr	0.141191	1	0.302019	1	0
						R_GSPMDS	0.141191	1	0.302019	1	0
						R_GSPMDA	0.141191	1	0.302019	1	0
						R_GSNtex	0.141191	1	0.302019	1	0
						R_GTPtex	0.141191	1	0.302019	1	0
						R_ILEtex	0.141191	1	0.302019	1	0
						R_IMPtex	0.141191	1	0.302019	1	0
						R_INDOLEt2pp	0.141191	1	0.302019	1	0
						R_LPLIPAL2G120	0.141191	1	0.302019	1	0
						R_LPLIPAL2E181	0.141191	1	0.302019	1	0
						R_LPLIPAL2E180	0.141191	1	0.302019	1	0
						R_LPLIPAL2E161	0.141191	1	0.302019	1	0
						R_LPLIPAL2E160	0.141191	1	0.302019	1	0
						R_LPLIPAL2E141	0.141191	1	0.302019	1	0
						R_LPLIPAL2E140	0.141191	1	0.302019	1	0
						R_LPLIPAL2E120	0.141191	1	0.302019	1	0
						R_LPLIPAL2A181	0.141191	1	0.302019	1	0
						R_LPLIPAL2A180	0.141191	1	0.302019	1	0
						R_LPLIPAL2A161	0.141191	1	0.302019	1	0
						R_LPLIPAL2A160	0.141191	1	0.302019	1	0
						R_LPLIPAL2A141	0.141191	1	0.302019	1	0
						R_LPLIPAL2A140	0.141191	1	0.302019	1	0
						R_LPLIPAL2A120	0.141191	1	0.302019	1	0
						R_LPLIPAL1G181pp	0.141191	1	0.302019	1	0
						R_LPLIPAL1G180pp	0.141191	1	0.302019	1	0
						R_LPLIPAL1G161pp	0.141191	1	0.302019	1	0
						R_LPLIPAL1G160pp	0.141191	1	0.302019	1	0
						R_LPLIPAL1G141pp	0.141191	1	0.302019	1	0
						R_LPLIPAL1G140pp	0.141191	1	0.302019	1	0
						R_LPLIPAL1G120pp	0.141191	1	0.302019	1	0
						R_LPLIPAL1E181pp	0.141191	1	0.302019	1	0
						R_LPLIPAL1E180pp	0.141191	1	0.302019	1	0
						R_LPLIPAL1E161pp	0.141191	1	0.302019	1	0
						R_LPLIPAL2G140	0.141191	1	0.302019	1	0
						R_LPLIPAL2G141	0.141191	1	0.302019	1	0
						R_LPLIPAL2G160	0.141191	1	0.302019	1	0
						R_LPLIPAL2G161	0.141191	1	0.302019	1	0
						R_MALTTRtexi	0.141191	1	0.302019	1	0
						R_MALTTRabcpp	0.141191	1	0.302019	1	0
						R_MALTPTtexi	0.141191	1	0.302019	1	0
						R_MALTPTabcpp	0.141191	1	0.302019	1	0
						R_MALTHXtexi	0.141191	1	0.302019	1	0
						R_MALTHXabcpp	0.141191	1	0.302019	1	0
						R_MALDtex	0.141191	1	0.302019	1	0
						R_MALDt2_2pp	0.141191	1	0.302019	1	0
						R_MALDDH	0.141191	1	0.302019	1	0
						R_MACPD	0.141191	1	0.302019	1	0
						R_M1PD	0.141191	1	0.302019	1	0
						R_L_LACtex	0.141191	1	0.302019	1	0
						R_LPLIPAL1E160pp	0.141191	1	0.302019	1	0
						R_L_LACt2rpp	0.141191	1	0.302019	1	0
						R_L_LACD2	0.141191	1	0.302019	1	0
						R_LYXtex	0.141191	1	0.302019	1	0
						R_LYXt2pp	0.141191	1	0.302019	1	0
						R_LYXI	0.141191	1	0.302019	1	0
						R_LYStex	0.141191	1	0.302019	1	0
						R_LYSt3pp	0.141191	1	0.302019	1	0
						R_LYSt2pp	0.141191	1	0.302019	1	0
						R_LYSabcpp	0.141191	1	0.302019	1	0
						R_LYSDC	0.141191	1	0.302019	1	0
						R_LSERDHr	0.141191	1	0.302019	1	0
						R_LPLIPAL2G181	0.141191	1	0.302019	1	0
						R_LPLIPAL2G180	0.141191	1	0.302019	1	0
						R_L_LACD3	0.141191	1	0.302019	1	0
						R_MALTTTRtexi	0.141191	1	0.302019	1	0
						R_LPLIPAL1E141pp	0.141191	1	0.302019	1	0
						R_LPLIPAL1E120pp	0.141191	1	0.302019	1	0
						R_Kt3pp	0.141191	1	0.302019	1	0
						R_Kabcpp	0.141191	1	0.302019	1	0
						R_KG6PDC	0.141191	1	0.302019	1	0
						R_KAT8	0.141191	1	0.302019	1	0
						R_KAT7	0.141191	1	0.302019	1	0
						R_KAT6	0.141191	1	0.302019	1	0
						R_KAT5	0.141191	1	0.302019	1	0
						R_KAT4	0.141191	1	0.302019	1	0
						R_KAT3	0.141191	1	0.302019	1	0
						R_KAT2	0.141191	1	0.302019	1	0
						R_KAT1	0.141191	1	0.302019	1	0
						R_KAS15	0.141191	1	0.302019	1	0
						R_KAS14	0.141191	1	0.302019	1	0
						R_ISETACtex	0.141191	1	0.302019	1	0
						R_ISETACabcpp	0.141191	1	0.302019	1	0
						R_IPDPS	0.141191	1	0.302019	1	0
						R_IPDDI	0.141191	1	0.302019	1	0
						R_INStex	0.141191	1	0.302019	1	0
						R_INSt2rpp	0.141191	1	0.302019	1	0
						R_INSt2pp	0.141191	1	0.302019	1	0
						R_INSTtex	0.141191	1	0.302019	1	0
						R_INSK	0.141191	1	0.302019	1	0
						R_INSH	0.141191	1	0.302019	1	0
						R_INDOLEtex	0.141191	1	0.302019	1	0
						R_INDOLEt2rpp	0.141191	1	0.302019	1	0
						R_LA4NTpp	0.141191	1	0.302019	1	0
						R_LACZ	0.141191	1	0.302019	1	0
						R_LACZpp	0.141191	1	0.302019	1	0
						R_LADGMDH	0.141191	1	0.302019	1	0
						R_LPLIPAL1A181pp	0.141191	1	0.302019	1	0
						R_LPLIPAL1A180pp	0.141191	1	0.302019	1	0
						R_LPLIPAL1A161pp	0.141191	1	0.302019	1	0
						R_LPLIPAL1A160pp	0.141191	1	0.302019	1	0
						R_LPLIPAL1A141pp	0.141191	1	0.302019	1	0
						R_LPLIPAL1A140pp	0.141191	1	0.302019	1	0
						R_LPLIPAL1A120pp	0.141191	1	0.302019	1	0
						R_LIPAtex	0.141191	1	0.302019	1	0
						R_NO3t7pp	0.141191	1	0.302019	1	0
						R_LIPAHTex	0.141191	1	0.302019	1	0
						R_LIPAHT2ex	0.141191	1	0.302019	1	0
						R_LIPACabcpp	0.141191	1	0.302019	1	0
						R_LPLIPAL1E140pp	0.141191	1	0.302019	1	0
						R_LGTHL	0.141191	1	0.302019	1	0
						R_LEUt2rpp	0.141191	1	0.302019	1	0
						R_LEUabcpp	0.141191	1	0.302019	1	0
						R_LDH_D2	0.141191	1	0.302019	1	0
						R_LDH_D	0.141191	1	0.302019	1	0
						R_LCTStpp	0.141191	1	0.302019	1	0
						R_LCTStex	0.141191	1	0.302019	1	0
						R_LCTSt3ipp	0.141191	1	0.302019	1	0
						R_LCARS	0.141191	1	0.302019	1	0
						R_LCARR	0.141191	1	0.302019	1	0
						R_LCADi	0.141191	1	0.302019	1	0
						R_LALGP	0.141191	1	0.302019	1	0
						R_LALDO2x	0.141191	1	0.302019	1	0
						R_LEUtex	0.141191	1	0.302019	1	0
						R_NO3tex	0.141191	1	0.302019	1	0
						R_PDH	0.141191	1	0.302019	1	0
						R_NODOy	0.141191	1	0.302019	1	0
						R_SUCCt2_2pp	0.141191	1	0.302019	1	0
						R_SUCBZS	0.141191	1	0.302019	1	0
						R_SUCBZL	0.141191	1	0.302019	1	0
						R_SSALy	0.141191	1	0.302019	1	0
						R_SSALx	0.141191	1	0.302019	1	0
						R_SPODMpp	0.141191	1	0.302019	1	0
						R_SPODM	0.141191	1	0.302019	1	0
						R_SPMS	0.141191	1	0.302019	1	0
						R_SPMDtex	0.141191	1	0.302019	1	0
						R_SPMDabcpp	0.141191	1	0.302019	1	0
						R_SOTA	0.141191	1	0.302019	1	0
						R_SO3tex	0.141191	1	0.302019	1	0
						R_SUCCt2_3pp	0.141191	1	0.302019	1	0
						R_SKMtex	0.141191	1	0.302019	1	0
						R_SHCHCS2	0.141191	1	0.302019	1	0
						R_SGSAD	0.141191	1	0.302019	1	0
						R_SGDS	0.141191	1	0.302019	1	0
						R_SFGTHi	0.141191	1	0.302019	1	0
						R_SERtex	0.141191	1	0.302019	1	0
						R_SERt4pp	0.141191	1	0.302019	1	0
						R_SERt2rpp	0.141191	1	0.302019	1	0
						R_SERD_L	0.141191	1	0.302019	1	0
						R_SERD_D	0.141191	1	0.302019	1	0
						R_SERASr	0.141191	1	0.302019	1	0
						R_SBTtex	0.141191	1	0.302019	1	0
						R_SBTptspp	0.141191	1	0.302019	1	0
						R_SKMt2pp	0.141191	1	0.302019	1	0
						R_SBTPD	0.141191	1	0.302019	1	0
						R_SUCCt3pp	0.141191	1	0.302019	1	0
						R_SUCFUMtpp	0.141191	1	0.302019	1	0
						R_THMabcpp	0.141191	1	0.302019	1	0
						R_THMDtex	0.141191	1	0.302019	1	0
						R_THMDt2rpp	0.141191	1	0.302019	1	0
						R_THMDt2pp	0.141191	1	0.302019	1	0
						R_THIORDXi	0.141191	1	0.302019	1	0
						R_THD2pp	0.141191	1	0.302019	1	0
						R_TGBPA	0.141191	1	0.302019	1	0
						R_TDPGDH	0.141191	1	0.302019	1	0
						R_TDPDRR	0.141191	1	0.302019	1	0
						R_TDPDRE	0.141191	1	0.302019	1	0
						R_TDPAGTA	0.141191	1	0.302019	1	0
						R_TDPADGAT	0.141191	1	0.302019	1	0
						R_SUCCtex	0.141191	1	0.302019	1	0
						R_TDP	0.141191	1	0.302019	1	0
						R_TCYNTtex	0.141191	1	0.302019	1	0
						R_TAURtex	0.141191	1	0.302019	1	0
						R_TAURabcpp	0.141191	1	0.302019	1	0
						R_TAUDO	0.141191	1	0.302019	1	0
						R_TARTRtex	0.141191	1	0.302019	1	0
						R_TARTRt7pp	0.141191	1	0.302019	1	0
						R_TARTD	0.141191	1	0.302019	1	0
						R_TAGURr	0.141191	1	0.302019	1	0
						R_SULFACtex	0.141191	1	0.302019	1	0
						R_SULFACabcpp	0.141191	1	0.302019	1	0
						R_SUCptspp	0.141191	1	0.302019	1	0
						R_SUCRtex	0.141191	1	0.302019	1	0
						R_TDECOAI	0.141191	1	0.302019	1	0
						R_SADH	0.141191	1	0.302019	1	0
						R_S7PI	0.141191	1	0.302019	1	0
						R_RNTR4c	0.141191	1	0.302019	1	0
						R_PYNP2r	0.141191	1	0.302019	1	0
						R_PYK	0.141191	1	0.302019	1	0
						R_PYDXPP	0.141191	1	0.302019	1	0
						R_PYDXNK	0.141191	1	0.302019	1	0
						R_PYDXK	0.141191	1	0.302019	1	0
						R_PYDAMK	0.141191	1	0.302019	1	0
						R_PYAM5PO	0.141191	1	0.302019	1	0
						R_PUNP7	0.141191	1	0.302019	1	0
						R_PUNP6	0.141191	1	0.302019	1	0
						R_PUNP5	0.141191	1	0.302019	1	0
						R_PUNP4	0.141191	1	0.302019	1	0
						R_PUNP3	0.141191	1	0.302019	1	0
						R_PYRt2rpp	0.141191	1	0.302019	1	0
						R_PUNP2	0.141191	1	0.302019	1	0
						R_PTRCtex	0.141191	1	0.302019	1	0
						R_PTRCt2pp	0.141191	1	0.302019	1	0
						R_PTRCabcpp	0.141191	1	0.302019	1	0
						R_PTRCTA	0.141191	1	0.302019	1	0
						R_PTRCORNt7pp	0.141191	1	0.302019	1	0
						R_PTHRpp	0.141191	1	0.302019	1	0
						R_PTAr	0.141191	1	0.302019	1	0
						R_PTA2	0.141191	1	0.302019	1	0
						R_PSSA181	0.141191	1	0.302019	1	0
						R_PSSA180	0.141191	1	0.302019	1	0
						R_PSSA141	0.141191	1	0.302019	1	0
						R_PSSA140	0.141191	1	0.302019	1	0
						R_PUNP1	0.141191	1	0.302019	1	0
						R_PYRtex	0.141191	1	0.302019	1	0
						R_QMO2	0.141191	1	0.302019	1	0
						R_QMO3	0.141191	1	0.302019	1	0
						R_RNTR3c	0.141191	1	0.302019	1	0
						R_RNTR2c	0.141191	1	0.302019	1	0
						R_RNTR1c	0.141191	1	0.302019	1	0
						R_RNDR4b	0.141191	1	0.302019	1	0
						R_RNDR4	0.141191	1	0.302019	1	0
						R_RNDR3b	0.141191	1	0.302019	1	0
						R_RNDR3	0.141191	1	0.302019	1	0
						R_RNDR2b	0.141191	1	0.302019	1	0
						R_RNDR2	0.141191	1	0.302019	1	0
						R_RNDR1b	0.141191	1	0.302019	1	0
						R_RNDR1	0.141191	1	0.302019	1	0
						R_RMPA	0.141191	1	0.302019	1	0
						R_RMNtpp	0.141191	1	0.302019	1	0
						R_RMNtex	0.141191	1	0.302019	1	0
						R_RMK	0.141191	1	0.302019	1	0
						R_RMI	0.141191	1	0.302019	1	0
						R_RIBtex	0.141191	1	0.302019	1	0
						R_RIBabcpp	0.141191	1	0.302019	1	0
						R_RHAT1	0.141191	1	0.302019	1	0
						R_RBP4E	0.141191	1	0.302019	1	0
						R_RBK_L1	0.141191	1	0.302019	1	0
						R_RBK	0.141191	1	0.302019	1	0
						R_R5Ptex	0.141191	1	0.302019	1	0
						R_R5PPpp	0.141191	1	0.302019	1	0
						R_R5PP	0.141191	1	0.302019	1	0
						R_R1PK	0.141191	1	0.302019	1	0
						R_R15BPK	0.141191	1	0.302019	1	0
						R_THMtex	0.141191	1	0.302019	1	0
						R_PSSA120	0.141191	1	0.302019	1	0
						R_THRA2i	0.141191	1	0.302019	1	0
						R_THRD	0.141191	1	0.302019	1	0
						R_XANt2pp	0.141191	1	0.302019	1	0
						R_XAND	0.141191	1	0.302019	1	0
						R_X5PL3E	0.141191	1	0.302019	1	0
						R_VPAMT	0.141191	1	0.302019	1	0
						R_VALtex	0.141191	1	0.302019	1	0
						R_VALt2rpp	0.141191	1	0.302019	1	0
						R_VALabcpp	0.141191	1	0.302019	1	0
						R_VALTA	0.141191	1	0.302019	1	0
						R_URItex	0.141191	1	0.302019	1	0
						R_URIt2rpp	0.141191	1	0.302019	1	0
						R_URIt2pp	0.141191	1	0.302019	1	0
						R_URIK2	0.141191	1	0.302019	1	0
						R_XANtex	0.141191	1	0.302019	1	0
						R_URIH	0.141191	1	0.302019	1	0
						R_UREAtpp	0.141191	1	0.302019	1	0
						R_UREAtex	0.141191	1	0.302019	1	0
						R_URDGLYCD	0.141191	1	0.302019	1	0
						R_URAtex	0.141191	1	0.302019	1	0
						R_URAt2rpp	0.141191	1	0.302019	1	0
						R_URAt2pp	0.141191	1	0.302019	1	0
						R_UPPRT	0.141191	1	0.302019	1	0
						R_UPLA4FNT	0.141191	1	0.302019	1	0
						R_UPLA4FNF	0.141191	1	0.302019	1	0
						R_UNK3	0.141191	1	0.302019	1	0
						R_UMPtex	0.141191	1	0.302019	1	0
						R_UM4PL	0.141191	1	0.302019	1	0
						R_URIC	0.141191	1	0.302019	1	0
						R_UM4PCP	0.141191	1	0.302019	1	0
						R_XANtpp	0.141191	1	0.302019	1	0
						R_XPPT	0.141191	1	0.302019	1	0
						R_sbp	0.141191	1	0.302019	1	0
						R_ox_cyt	0.141191	1	0.302019	1	0
						R_mdh_cyt	0.141191	1	0.302019	1	0
						R_malylcoa_lyase	0.141191	1	0.302019	1	0
						R_mal_thio	0.141191	1	0.302019	1	0
						R_fald_form	0.141191	1	0.302019	1	0
						R_fald_assim	0.141191	1	0.302019	1	0
						R_accoa_glx	0.141191	1	0.302019	1	0
						R_ZNabcpp	0.141191	1	0.302019	1	0
						R_XMPtex	0.141191	1	0.302019	1	0
						R_ZN2t3pp	0.141191	1	0.302019	1	0
						R_XYLtex	0.141191	1	0.302019	1	0
						R_XYLt2pp	0.141191	1	0.302019	1	0
						R_XYLabcpp	0.141191	1	0.302019	1	0
						R_XYLUtex	0.141191	1	0.302019	1	0
						R_XYLUt2pp	0.141191	1	0.302019	1	0
						R_XYLK2	0.141191	1	0.302019	1	0
						R_XYLK	0.141191	1	0.302019	1	0
						R_XYLI2	0.141191	1	0.302019	1	0
						R_XYLI1	0.141191	1	0.302019	1	0
						R_XTSNtex	0.141191	1	0.302019	1	0
						R_XTSNt2rpp	0.141191	1	0.302019	1	0
						R_XTSNH	0.141191	1	0.302019	1	0
						R_ZN2abcpp	0.141191	1	0.302019	1	0
						R_UM3PL	0.141191	1	0.302019	1	0
						R_ULA4Ntppi	0.141191	1	0.302019	1	0
						R_ULA4NFT	0.141191	1	0.302019	1	0
						R_TRPt2rpp	0.141191	1	0.302019	1	0
						R_TRPS2	0.141191	1	0.302019	1	0
						R_TRPS1	0.141191	1	0.302019	1	0
						R_TREtex	0.141191	1	0.302019	1	0
						R_TREptspp	0.141191	1	0.302019	1	0
						R_TREHpp	0.141191	1	0.302019	1	0
						R_TREH	0.141191	1	0.302019	1	0
						R_TRE6PS	0.141191	1	0.302019	1	0
						R_TRE6PP	0.141191	1	0.302019	1	0
						R_TRE6PH	0.141191	1	0.302019	1	0
						R_TRDR	0.141191	1	0.302019	1	0
						R_TMK	0.141191	1	0.302019	1	0
						R_TRPtex	0.141191	1	0.302019	1	0
						R_TMDPP	0.141191	1	0.302019	1	0
						R_TMAtex	0.141191	1	0.302019	1	0
						R_TMAOtex	0.141191	1	0.302019	1	0
						R_TMAOR2pp	0.141191	1	0.302019	1	0
						R_TMAOR1pp	0.141191	1	0.302019	1	0
						R_THYMtex	0.141191	1	0.302019	1	0
						R_THYMt3pp	0.141191	1	0.302019	1	0
						R_THRtex	0.141191	1	0.302019	1	0
						R_THRt4pp	0.141191	1	0.302019	1	0
						R_THRt2rpp	0.141191	1	0.302019	1	0
						R_THRt2pp	0.141191	1	0.302019	1	0
						R_THRabcpp	0.141191	1	0.302019	1	0
						R_THRPtex	0.141191	1	0.302019	1	0
						R_TMDK1	0.141191	1	0.302019	1	0
						R_TRSARr	0.141191	1	0.302019	1	0
						R_TSULtex	0.141191	1	0.302019	1	0
						R_TTDCAtexi	0.141191	1	0.302019	1	0
						R_UGLYCH	0.141191	1	0.302019	1	0
						R_UGLT	0.141191	1	0.302019	1	0
						R_UGLCURPpp	0.141191	1	0.302019	1	0
						R_UDPKAAT	0.141191	1	0.302019	1	0
						R_UDPGtex	0.141191	1	0.302019	1	0
						R_UDPGPpp	0.141191	1	0.302019	1	0
						R_UDPGLCURtex	0.141191	1	0.302019	1	0
						R_UDPGDC	0.141191	1	0.302019	1	0
						R_UDPGD	0.141191	1	0.302019	1	0
						R_UDPGALtex	0.141191	1	0.302019	1	0
						R_UDPGALPpp	0.141191	1	0.302019	1	0
						R_UDPG4E	0.141191	1	0.302019	1	0
						R_UDPACGALtex	0.141191	1	0.302019	1	0
						R_UDCPPtppi	0.141191	1	0.302019	1	0
						R_UDCPDPpp	0.141191	1	0.302019	1	0
						R_UAG2E	0.141191	1	0.302019	1	0
						R_UACMAMO	0.141191	1	0.302019	1	0
						R_UACGAMtex	0.141191	1	0.302019	1	0
						R_UACGAMPpp	0.141191	1	0.302019	1	0
						R_UACGALPpp	0.141191	1	0.302019	1	0
						R_TYRtex	0.141191	1	0.302019	1	0
						R_TYRt2rpp	0.141191	1	0.302019	1	0
						R_TYRPtex	0.141191	1	0.302019	1	0
						R_TYRPpp	0.141191	1	0.302019	1	0
						R_TYROXDApp	0.141191	1	0.302019	1	0
						R_TYMtex	0.141191	1	0.302019	1	0
						R_TTDCEAtexi	0.141191	1	0.302019	1	0
						R_THRAi	0.141191	1	0.302019	1	0
						R_NODOx	0.141191	1	0.302019	1	0
						R_PSP_Lpp	0.141191	1	0.302019	1	0
						R_PSD181	0.141191	1	0.302019	1	0
						R_PAPA160	0.141191	1	0.302019	1	0
						R_PAPA141pp	0.141191	1	0.302019	1	0
						R_PAPA141	0.141191	1	0.302019	1	0
						R_PAPA140pp	0.141191	1	0.302019	1	0
						R_PAPA140	0.141191	1	0.302019	1	0
						R_PAPA120pp	0.141191	1	0.302019	1	0
						R_PAPA120	0.141191	1	0.302019	1	0
						R_PACALDtex	0.141191	1	0.302019	1	0
						R_PA181abcpp	0.141191	1	0.302019	1	0
						R_PA180abcpp	0.141191	1	0.302019	1	0
						R_PA161abcpp	0.141191	1	0.302019	1	0
						R_PA160abcpp	0.141191	1	0.302019	1	0
						R_PAPA160pp	0.141191	1	0.302019	1	0
						R_PA141abcpp	0.141191	1	0.302019	1	0
						R_PA120abcpp	0.141191	1	0.302019	1	0
						R_P5CD	0.141191	1	0.302019	1	0
						R_OXGDC2	0.141191	1	0.302019	1	0
						R_OXAMTC	0.141191	1	0.302019	1	0
						R_OROTtex	0.141191	1	0.302019	1	0
						R_OROTt2_2pp	0.141191	1	0.302019	1	0
						R_ORNtex	0.141191	1	0.302019	1	0
						R_ORNabcpp	0.141191	1	0.302019	1	0
						R_ORNDC	0.141191	1	0.302019	1	0
						R_OPHHX3	0.141191	1	0.302019	1	0
						R_OPHHX	0.141191	1	0.302019	1	0
						R_OP4ENH	0.141191	1	0.302019	1	0
						R_PA140abcpp	0.141191	1	0.302019	1	0
						R_OMPHHX3	0.141191	1	0.302019	1	0
						R_PAPA161	0.141191	1	0.302019	1	0
						R_PAPA180	0.141191	1	0.302019	1	0
						R_PG160abcpp	0.141191	1	0.302019	1	0
						R_PG141abcpp	0.141191	1	0.302019	1	0
						R_PG140abcpp	0.141191	1	0.302019	1	0
						R_PG120abcpp	0.141191	1	0.302019	1	0
						R_PFL	0.141191	1	0.302019	1	0
						R_PFK_2	0.141191	1	0.302019	1	0
						R_PETNT181pp	0.141191	1	0.302019	1	0
						R_PETNT161pp	0.141191	1	0.302019	1	0
						R_PEAMNtex	0.141191	1	0.302019	1	0
						R_PEAMNOpp	0.141191	1	0.302019	1	0
						R_PE181abcpp	0.141191	1	0.302019	1	0
						R_PAPA161pp	0.141191	1	0.302019	1	0
						R_PE180abcpp	0.141191	1	0.302019	1	0
						R_PE140abcpp	0.141191	1	0.302019	1	0
						R_PE120abcpp	0.141191	1	0.302019	1	0
						R_PDXPP	0.141191	1	0.302019	1	0
						R_PDX5POi	0.141191	1	0.302019	1	0
						R_GLYCLTtex	0.141191	1	0.302019	1	0
						R_PDE1	0.141191	1	0.302019	1	0
						R_PAPSR2	0.141191	1	0.302019	1	0
						R_PAPSR	0.141191	1	0.302019	1	0
						R_PAPA181pp	0.141191	1	0.302019	1	0
						R_PAPA181	0.141191	1	0.302019	1	0
						R_PAPA180pp	0.141191	1	0.302019	1	0
						R_PE141abcpp	0.141191	1	0.302019	1	0
						R_OMPHHX	0.141191	1	0.302019	1	0
						R_OMMBLHX3	0.141191	1	0.302019	1	0
						R_OMMBLHX	0.141191	1	0.302019	1	0
						R_NTD9	0.141191	1	0.302019	1	0
						R_NTD8pp	0.141191	1	0.302019	1	0
						R_NTD8	0.141191	1	0.302019	1	0
						R_NTD7pp	0.141191	1	0.302019	1	0
						R_NTD7	0.141191	1	0.302019	1	0
						R_NTD6pp	0.141191	1	0.302019	1	0
						R_NTD6	0.141191	1	0.302019	1	0
						R_NTD5pp	0.141191	1	0.302019	1	0
						R_NTD5	0.141191	1	0.302019	1	0
						R_NTD4pp	0.141191	1	0.302019	1	0
						R_NTD4	0.141191	1	0.302019	1	0
						R_NTD3pp	0.141191	1	0.302019	1	0
						R_NTD9pp	0.141191	1	0.302019	1	0
						R_NTD3	0.141191	1	0.302019	1	0
						R_NTD2	0.141191	1	0.302019	1	0
						R_NTD1pp	0.141191	1	0.302019	1	0
						R_NTD12pp	0.141191	1	0.302019	1	0
						R_NTD12	0.141191	1	0.302019	1	0
						R_NTD11pp	0.141191	1	0.302019	1	0
						R_NTD11	0.141191	1	0.302019	1	0
						R_NTD10pp	0.141191	1	0.302019	1	0
						R_NTD10	0.141191	1	0.302019	1	0
						R_NTD1	0.141191	1	0.302019	1	0
						R_NPHS	0.141191	1	0.302019	1	0
						R_NOtpp	0.141191	1	0.302019	1	0
						R_NOtex	0.141191	1	0.302019	1	0
						R_NTD2pp	0.141191	1	0.302019	1	0
						R_NTP1	0.141191	1	0.302019	1	0
						R_NTP10	0.141191	1	0.302019	1	0
						R_NTP3	0.141191	1	0.302019	1	0
						R_OMBZLM	0.141191	1	0.302019	1	0
						R_OHPHM	0.141191	1	0.302019	1	0
						R_ODECOAI	0.141191	1	0.302019	1	0
						R_OCTAtex	0.141191	1	0.302019	1	0
						R_OCDCEAtexi	0.141191	1	0.302019	1	0
						R_OCDCAtexi	0.141191	1	0.302019	1	0
						R_OBTFL	0.141191	1	0.302019	1	0
						R_OAADC	0.141191	1	0.302019	1	0
						R_O2Stex	0.141191	1	0.302019	1	0
						R_NTRIR4pp	0.141191	1	0.302019	1	0
						R_NTRIR3pp	0.141191	1	0.302019	1	0
						R_NTRIR2x	0.141191	1	0.302019	1	0
						R_NTPTP2	0.141191	1	0.302019	1	0
						R_NTPTP1	0.141191	1	0.302019	1	0
						R_NTPP9	0.141191	1	0.302019	1	0
						R_NTPP8	0.141191	1	0.302019	1	0
						R_NTPP7	0.141191	1	0.302019	1	0
						R_NTPP6	0.141191	1	0.302019	1	0
						R_NTPP5	0.141191	1	0.302019	1	0
						R_NTPP4	0.141191	1	0.302019	1	0
						R_NTPP3	0.141191	1	0.302019	1	0
						R_NTPP2	0.141191	1	0.302019	1	0
						R_NTPP11	0.141191	1	0.302019	1	0
						R_NTPP10	0.141191	1	0.302019	1	0
						R_NTPP1	0.141191	1	0.302019	1	0
						R_NTP5	0.141191	1	0.302019	1	0
						R_NTP3pp	0.141191	1	0.302019	1	0
						R_PG161abcpp	0.141191	1	0.302019	1	0
						R_PSERtex	0.141191	1	0.302019	1	0
						R_PG180abcpp	0.141191	1	0.302019	1	0
						R_PPALtpp	0.141191	1	0.302019	1	0
						R_PPALtex	0.141191	1	0.302019	1	0
						R_PPAKr	0.141191	1	0.302019	1	0
						R_PPA2	0.141191	1	0.302019	1	0
						R_PPA	0.141191	1	0.302019	1	0
						R_POX	0.141191	1	0.302019	1	0
						R_PNTOtex	0.141191	1	0.302019	1	0
						R_PNTOt4pp	0.141191	1	0.302019	1	0
						R_PMANM	0.141191	1	0.302019	1	0
						R_PLIPA2G181pp	0.141191	1	0.302019	1	0
						R_PLIPA2G180pp	0.141191	1	0.302019	1	0
						R_PLIPA2G161pp	0.141191	1	0.302019	1	0
						R_PPAt4pp	0.141191	1	0.302019	1	0
						R_PLIPA2G160pp	0.141191	1	0.302019	1	0
						R_PLIPA2G140pp	0.141191	1	0.302019	1	0
						R_PLIPA2G120pp	0.141191	1	0.302019	1	0
						R_PLIPA2E181pp	0.141191	1	0.302019	1	0
						R_PLIPA2E180pp	0.141191	1	0.302019	1	0
						R_PLIPA2E161pp	0.141191	1	0.302019	1	0
						R_PLIPA2E160pp	0.141191	1	0.302019	1	0
						R_PLIPA2E141pp	0.141191	1	0.302019	1	0
						R_PLIPA2E140pp	0.141191	1	0.302019	1	0
						R_PLIPA2E120pp	0.141191	1	0.302019	1	0
						R_PLIPA2A181pp	0.141191	1	0.302019	1	0
						R_PLIPA2A180pp	0.141191	1	0.302019	1	0
						R_PLIPA2A161pp	0.141191	1	0.302019	1	0
						R_PLIPA2G141pp	0.141191	1	0.302019	1	0
						R_PLIPA2A160pp	0.141191	1	0.302019	1	0
						R_PPAtex	0.141191	1	0.302019	1	0
						R_PPCSCT	0.141191	1	0.302019	1	0
						R_PSD180	0.141191	1	0.302019	1	0
						R_PSD141	0.141191	1	0.302019	1	0
						R_PSD140	0.141191	1	0.302019	1	0
						R_PSD120	0.141191	1	0.302019	1	0
						R_PSCLYStex	0.141191	1	0.302019	1	0
						R_PSCLYSt2pp	0.141191	1	0.302019	1	0
						R_PRPPS	0.141191	1	0.302019	1	0
						R_PROtex	0.141191	1	0.302019	1	0
						R_PROt4pp	0.141191	1	0.302019	1	0
						R_PROt2rpp	0.141191	1	0.302019	1	0
						R_PROabcpp	0.141191	1	0.302019	1	0
						R_PROGLYtex	0.141191	1	0.302019	1	0
						R_PPC	0.141191	1	0.302019	1	0
						R_PROGLYabcpp	0.141191	1	0.302019	1	0
						R_PPTtex	0.141191	1	0.302019	1	0
						R_PPTHpp	0.141191	1	0.302019	1	0
						R_PPS	0.141191	1	0.302019	1	0
						R_PPPNtex	0.141191	1	0.302019	1	0
						R_PPPNt2rpp	0.141191	1	0.302019	1	0
						R_PPPNDO	0.141191	1	0.302019	1	0
						R_PPPGO	0.141191	1	0.302019	1	0
						R_PPM2	0.141191	1	0.302019	1	0
						R_PPM	0.141191	1	0.302019	1	0
						R_PPK2r	0.141191	1	0.302019	1	0
						R_PPGPPDP	0.141191	1	0.302019	1	0
						R_PROD2	0.141191	1	0.302019	1	0
						R_PLIPA2A141pp	0.141191	1	0.302019	1	0
						R_PLIPA2A140pp	0.141191	1	0.302019	1	0
						R_PLIPA2A120pp	0.141191	1	0.302019	1	0
						R_PGSA141	0.141191	1	0.302019	1	0
						R_PGSA140	0.141191	1	0.302019	1	0
						R_PGSA120	0.141191	1	0.302019	1	0
						R_PGPP181pp	0.141191	1	0.302019	1	0
						R_PGPP181	0.141191	1	0.302019	1	0
						R_PGPP180pp	0.141191	1	0.302019	1	0
						R_PGPP180	0.141191	1	0.302019	1	0
						R_PGPP161pp	0.141191	1	0.302019	1	0
						R_PGPP161	0.141191	1	0.302019	1	0
						R_PGPP160pp	0.141191	1	0.302019	1	0
						R_PGPP160	0.141191	1	0.302019	1	0
						R_PGPP141pp	0.141191	1	0.302019	1	0
						R_PGSA160	0.141191	1	0.302019	1	0
						R_PGPP141	0.141191	1	0.302019	1	0
						R_PGPP140	0.141191	1	0.302019	1	0
						R_PGPP120pp	0.141191	1	0.302019	1	0
						R_PGPP120	0.141191	1	0.302019	1	0
						R_PGP181abcpp	0.141191	1	0.302019	1	0
						R_PGP180abcpp	0.141191	1	0.302019	1	0
						R_PGP161abcpp	0.141191	1	0.302019	1	0
						R_PGP160abcpp	0.141191	1	0.302019	1	0
						R_PGP141abcpp	0.141191	1	0.302019	1	0
						R_PGP140abcpp	0.141191	1	0.302019	1	0
						R_PGP120abcpp	0.141191	1	0.302019	1	0
						R_PGMT	0.141191	1	0.302019	1	0
						R_PGPP140pp	0.141191	1	0.302019	1	0
						R_PGSA161	0.141191	1	0.302019	1	0
						R_PGSA180	0.141191	1	0.302019	1	0
						R_PGSA181	0.141191	1	0.302019	1	0
						R_PLIPA1G181pp	0.141191	1	0.302019	1	0
						R_PLIPA1G180pp	0.141191	1	0.302019	1	0
						R_PLIPA1G161pp	0.141191	1	0.302019	1	0
						R_PLIPA1G160pp	0.141191	1	0.302019	1	0
						R_PLIPA1G141pp	0.141191	1	0.302019	1	0
						R_PLIPA1G140pp	0.141191	1	0.302019	1	0
						R_PLIPA1G120pp	0.141191	1	0.302019	1	0
						R_PLIPA1E181pp	0.141191	1	0.302019	1	0
						R_PLIPA1E180pp	0.141191	1	0.302019	1	0
						R_PLIPA1E161pp	0.141191	1	0.302019	1	0
						R_PLIPA1E160pp	0.141191	1	0.302019	1	0
						R_PLIPA1E141pp	0.141191	1	0.302019	1	0
						R_PLIPA1E140pp	0.141191	1	0.302019	1	0
						R_PLIPA1E120pp	0.141191	1	0.302019	1	0
						R_PLIPA1A181pp	0.141191	1	0.302019	1	0
						R_PLIPA1A180pp	0.141191	1	0.302019	1	0
						R_PLIPA1A161pp	0.141191	1	0.302019	1	0
						R_PLIPA1A160pp	0.141191	1	0.302019	1	0
						R_PLIPA1A141pp	0.141191	1	0.302019	1	0
						R_PLIPA1A140pp	0.141191	1	0.302019	1	0
						R_PLIPA1A120pp	0.141191	1	0.302019	1	0
						R_PIuabcpp	0.141191	1	0.302019	1	0
						R_PHYTSpp	0.141191	1	0.302019	1	0
						R_PHEtex	0.141191	1	0.302019	1	0
						R_PHEt2rpp	0.141191	1	0.302019	1	0
						R_PHEMEtiex	0.141191	1	0.302019	1	0
						R_PHEMEabcpp	0.141191	1	0.302019	1	0
						R_PG181abcpp	0.141191	1	0.302019	1	0
						R_GLYCLTt4pp	0.141191	1	0.302019	1	0
						R_GAMAN6Ptex	0.141191	1	0.302019	1	0
						R_GLYCLTDy	0.141191	1	0.302019	1	0
						R_CSNt2pp	0.141191	1	0.302019	1	0
						R_CSND	0.141191	1	0.302019	1	0
						R_CRNtex	0.141191	1	0.302019	1	0
						R_CRNt8pp	0.141191	1	0.302019	1	0
						R_CRNt2rpp	0.141191	1	0.302019	1	0
						R_CRNabcpp	0.141191	1	0.302019	1	0
						R_CRNDt2rpp	0.141191	1	0.302019	1	0
						R_CRNDabcpp	0.141191	1	0.302019	1	0
						R_CRNDCAL2	0.141191	1	0.302019	1	0
						R_CRNCDH	0.141191	1	0.302019	1	0
						R_CRNCBCT	0.141191	1	0.302019	1	0
						R_CRNCAR	0.141191	1	0.302019	1	0
						R_CRNCAL2	0.141191	1	0.302019	1	0
						R_CSNtex	0.141191	1	0.302019	1	0
						R_CPPPGO2	0.141191	1	0.302019	1	0
						R_CPGNexs	0.141191	1	0.302019	1	0
						R_CPGNabcpp	0.141191	1	0.302019	1	0
						R_CPGNUtpp	0.141191	1	0.302019	1	0
						R_CPGNUtex	0.141191	1	0.302019	1	0
						R_CPGNR3	0.141191	1	0.302019	1	0
						R_CPGNR2	0.141191	1	0.302019	1	0
						R_CPGNR1	0.141191	1	0.302019	1	0
						R_COLIPAtex	0.141191	1	0.302019	1	0
						R_COLIPAabcpp	0.141191	1	0.302019	1	0
						R_COBALT2t3pp	0.141191	1	0.302019	1	0
						R_COBALT2abcpp	0.141191	1	0.302019	1	0
						R_CMPtex	0.141191	1	0.302019	1	0
						R_CMPN	0.141191	1	0.302019	1	0
						R_CPGNtonex	0.141191	1	0.302019	1	0
						R_CLPNS181pp	0.141191	1	0.302019	1	0
						R_CTBTCAL2	0.141191	1	0.302019	1	0
						R_CTBTt2rpp	0.141191	1	0.302019	1	0
						R_DADK	0.141191	1	0.302019	1	0
						R_DADA	0.141191	1	0.302019	1	0
						R_DAAD	0.141191	1	0.302019	1	0
						R_CYTK2	0.141191	1	0.302019	1	0
						R_CYTDtex	0.141191	1	0.302019	1	0
						R_CYTDt2rpp	0.141191	1	0.302019	1	0
						R_CYTDt2pp	0.141191	1	0.302019	1	0
						R_CYTDK2	0.141191	1	0.302019	1	0
						R_CYTDH	0.141191	1	0.302019	1	0
						R_CYTD	0.141191	1	0.302019	1	0
						R_CYTBDpp	0.141191	1	0.302019	1	0
						R_CYTBD2pp	0.141191	1	0.302019	1	0
						R_CYStpp	0.141191	1	0.302019	1	0
						R_CTBTabcpp	0.141191	1	0.302019	1	0
						R_CYStex	0.141191	1	0.302019	1	0
						R_CYSabc2pp	0.141191	1	0.302019	1	0
						R_CYSDtex	0.141191	1	0.302019	1	0
						R_CYSDabcpp	0.141191	1	0.302019	1	0
						R_CYSDS	0.141191	1	0.302019	1	0
						R_CYSDDS	0.141191	1	0.302019	1	0
						R_CYNTtex	0.141191	1	0.302019	1	0
						R_CYNTt2pp	0.141191	1	0.302019	1	0
						R_CYNTAH	0.141191	1	0.302019	1	0
						R_CYANtex	0.141191	1	0.302019	1	0
						R_CYANSTpp	0.141191	1	0.302019	1	0
						R_CUtex	0.141191	1	0.302019	1	0
						R_CU2abcpp	0.141191	1	0.302019	1	0
						R_CU1Opp	0.141191	1	0.302019	1	0
						R_CYSabcpp	0.141191	1	0.302019	1	0
						R_DADNt2pp	0.141191	1	0.302019	1	0
						R_CLPNS180pp	0.141191	1	0.302019	1	0
						R_CLPNS160pp	0.141191	1	0.302019	1	0
						R_CAT	0.141191	1	0.302019	1	0
						R_CADVtpp	0.141191	1	0.302019	1	0
						R_CA2t3pp	0.141191	1	0.302019	1	0
						R_BUTtex	0.141191	1	0.302019	1	0
						R_BUTt2rpp	0.141191	1	0.302019	1	0
						R_BUTSO3tex	0.141191	1	0.302019	1	0
						R_BUTSO3abcpp	0.141191	1	0.302019	1	0
						R_BUTCT	0.141191	1	0.302019	1	0
						R_BALAtex	0.141191	1	0.302019	1	0
						R_BALAt2pp	0.141191	1	0.302019	1	0
						R_ATPHs	0.141191	1	0.302019	1	0
						R_ATHRDHr	0.141191	1	0.302019	1	0
						R_AST	0.141191	1	0.302019	1	0
						R_CBL1abcpp	0.141191	1	0.302019	1	0
						R_ASPtex	0.141191	1	0.302019	1	0
						R_ASPt2_3pp	0.141191	1	0.302019	1	0
						R_ASPt2_2pp	0.141191	1	0.302019	1	0
						R_ASPabcpp	0.141191	1	0.302019	1	0
						R_ASPT	0.141191	1	0.302019	1	0
						R_ASPO6	0.141191	1	0.302019	1	0
						R_ASPO5	0.141191	1	0.302019	1	0
						R_ASPO4	0.141191	1	0.302019	1	0
						R_ASPO3	0.141191	1	0.302019	1	0
						R_ASNtex	0.141191	1	0.302019	1	0
						R_ASNt2rpp	0.141191	1	0.302019	1	0
						R_ASNabcpp	0.141191	1	0.302019	1	0
						R_ASNS1	0.141191	1	0.302019	1	0
						R_ASNNpp	0.141191	1	0.302019	1	0
						R_ASPt2pp	0.141191	1	0.302019	1	0
						R_CLPNS161pp	0.141191	1	0.302019	1	0
						R_CBL1tonex	0.141191	1	0.302019	1	0
						R_CBPS	0.141191	1	0.302019	1	0
						R_CLPNS141pp	0.141191	1	0.302019	1	0
						R_CLPNS140pp	0.141191	1	0.302019	1	0
						R_CLPNS120pp	0.141191	1	0.302019	1	0
						R_CLPNH181pp	0.141191	1	0.302019	1	0
						R_CLPNH180pp	0.141191	1	0.302019	1	0
						R_CLPNH161pp	0.141191	1	0.302019	1	0
						R_CLPNH160pp	0.141191	1	0.302019	1	0
						R_CLPNH141pp	0.141191	1	0.302019	1	0
						R_CLPNH140pp	0.141191	1	0.302019	1	0
						R_CLPNH120pp	0.141191	1	0.302019	1	0
						R_CLIPAtex	0.141191	1	0.302019	1	0
						R_CITtex	0.141191	1	0.302019	1	0
						R_CITt7pp	0.141191	1	0.302019	1	0
						R_CBLAT	0.141191	1	0.302019	1	0
						R_CITL	0.141191	1	0.302019	1	0
						R_CGLYtex	0.141191	1	0.302019	1	0
						R_CGLYabcpp	0.141191	1	0.302019	1	0
						R_CDAPPA181	0.141191	1	0.302019	1	0
						R_CDAPPA180	0.141191	1	0.302019	1	0
						R_CDAPPA161	0.141191	1	0.302019	1	0
						R_CDAPPA160	0.141191	1	0.302019	1	0
						R_CDAPPA141	0.141191	1	0.302019	1	0
						R_CDAPPA140	0.141191	1	0.302019	1	0
						R_CDAPPA120	0.141191	1	0.302019	1	0
						R_CD2tpp	0.141191	1	0.302019	1	0
						R_CD2tex	0.141191	1	0.302019	1	0
						R_CD2t3pp	0.141191	1	0.302019	1	0
						R_CD2abcpp	0.141191	1	0.302019	1	0
						R_CHLtex	0.141191	1	0.302019	1	0
						R_DADNtex	0.141191	1	0.302019	1	0
						R_DAGK120	0.141191	1	0.302019	1	0
						R_DAGK140	0.141191	1	0.302019	1	0
						R_EAR60y	0.141191	1	0.302019	1	0
						R_EAR40y	0.141191	1	0.302019	1	0
						R_EAR181y	0.141191	1	0.302019	1	0
						R_EAR181x	0.141191	1	0.302019	1	0
						R_EAR180y	0.141191	1	0.302019	1	0
						R_EAR180x	0.141191	1	0.302019	1	0
						R_EAR161y	0.141191	1	0.302019	1	0
						R_EAR160y	0.141191	1	0.302019	1	0
						R_EAR141y	0.141191	1	0.302019	1	0
						R_EAR121y	0.141191	1	0.302019	1	0
						R_EAR120y	0.141191	1	0.302019	1	0
						R_EAR100y	0.141191	1	0.302019	1	0
						R_D_LACtex	0.141191	1	0.302019	1	0
						R_D_LACt2pp	0.141191	1	0.302019	1	0
						R_DUTPDP	0.141191	1	0.302019	1	0
						R_DURItex	0.141191	1	0.302019	1	0
						R_DURIt2pp	0.141191	1	0.302019	1	0
						R_DURIPP	0.141191	1	0.302019	1	0
						R_EAR140y	0.141191	1	0.302019	1	0
						R_DURIK1	0.141191	1	0.302019	1	0
						R_EAR80y	0.141191	1	0.302019	1	0
						R_ECA4OALpp	0.141191	1	0.302019	1	0
						R_ETOHt2rpp	0.141191	1	0.302019	1	0
						R_ETHSO3tex	0.141191	1	0.302019	1	0
						R_GLYCLTt2rpp	0.141191	1	0.302019	1	0
						R_ETHAtex	0.141191	1	0.302019	1	0
						R_ETHAt2pp	0.141191	1	0.302019	1	0
						R_ETHAAL	0.141191	1	0.302019	1	0
						R_ENTERES2	0.141191	1	0.302019	1	0
						R_ENTERES	0.141191	1	0.302019	1	0
						R_ENTCS	0.141191	1	0.302019	1	0
						R_ENLIPAtex	0.141191	1	0.302019	1	0
						R_EDTXS4	0.141191	1	0.302019	1	0
						R_EDTXS3	0.141191	1	0.302019	1	0
						R_EDTXS2	0.141191	1	0.302019	1	0
						R_ECA4COLIPAtex	0.141191	1	0.302019	1	0
						R_EDTXS1	0.141191	1	0.302019	1	0
						R_EDA	0.141191	1	0.302019	1	0
						R_ECOAH8	0.141191	1	0.302019	1	0
						R_ECOAH7	0.141191	1	0.302019	1	0
						R_ECOAH6	0.141191	1	0.302019	1	0
						R_ECOAH5	0.141191	1	0.302019	1	0
						R_ECOAH4	0.141191	1	0.302019	1	0
						R_ECOAH3	0.141191	1	0.302019	1	0
						R_ECOAH2	0.141191	1	0.302019	1	0
						R_ECOAH1	0.141191	1	0.302019	1	0
						R_ECAtpp	0.141191	1	0.302019	1	0
						R_ECAP3pp	0.141191	1	0.302019	1	0
						R_ECAP2pp	0.141191	1	0.302019	1	0
						R_ECAP1pp	0.141191	1	0.302019	1	0
						R_EDD	0.141191	1	0.302019	1	0
						R_DUMPtex	0.141191	1	0.302019	1	0
						R_DTMPtex	0.141191	1	0.302019	1	0
						R_DSERtex	0.141191	1	0.302019	1	0
						R_DDPGALA	0.141191	1	0.302019	1	0
						R_DDGLK	0.141191	1	0.302019	1	0
						R_DDGLCNtex	0.141191	1	0.302019	1	0
						R_DDGLCNt2rpp	0.141191	1	0.302019	1	0
						R_DDGALK	0.141191	1	0.302019	1	0
						R_DDCAtexi	0.141191	1	0.302019	1	0
						R_DCYTtex	0.141191	1	0.302019	1	0
						R_DCYTt2pp	0.141191	1	0.302019	1	0
						R_DCYTD	0.141191	1	0.302019	1	0
						R_DCTPD	0.141191	1	0.302019	1	0
						R_DCMPtex	0.141191	1	0.302019	1	0
						R_DCAtex	0.141191	1	0.302019	1	0
						R_DATPHs	0.141191	1	0.302019	1	0
						R_DGK1	0.141191	1	0.302019	1	0
						R_DASYN181	0.141191	1	0.302019	1	0
						R_DASYN141	0.141191	1	0.302019	1	0
						R_DASYN140	0.141191	1	0.302019	1	0
						R_DASYN120	0.141191	1	0.302019	1	0
						R_DAPtex	0.141191	1	0.302019	1	0
						R_DAPabcpp	0.141191	1	0.302019	1	0
						R_DAPAL	0.141191	1	0.302019	1	0
						R_DAMPtex	0.141191	1	0.302019	1	0
						R_DALAtex	0.141191	1	0.302019	1	0
						R_DAGK181	0.141191	1	0.302019	1	0
						R_DAGK180	0.141191	1	0.302019	1	0
						R_DAGK161	0.141191	1	0.302019	1	0
						R_DAGK160	0.141191	1	0.302019	1	0
						R_DAGK141	0.141191	1	0.302019	1	0
						R_DASYN180	0.141191	1	0.302019	1	0
						R_DGMPtex	0.141191	1	0.302019	1	0
						R_DGSNt2pp	0.141191	1	0.302019	1	0
						R_DGSNtex	0.141191	1	0.302019	1	0
						R_DSERt2pp	0.141191	1	0.302019	1	0
						R_DSERDHr	0.141191	1	0.302019	1	0
						R_DRPA	0.141191	1	0.302019	1	0
						R_DOPAtex	0.141191	1	0.302019	1	0
						R_DM_OXAM	0.141191	1	0.302019	1	0
						R_DM_AACALD	0.141191	1	0.302019	1	0
						R_DM_5DRIB	0.141191	1	0.302019	1	0
						R_DMStex	0.141191	1	0.302019	1	0
						R_DMSOtex	0.141191	1	0.302019	1	0
						R_DMSOR2pp	0.141191	1	0.302019	1	0
						R_DMSOR1pp	0.141191	1	0.302019	1	0
						R_DMQMT	0.141191	1	0.302019	1	0
						R_DMPPS	0.141191	1	0.302019	1	0
						R_DKMPPD3	0.141191	1	0.302019	1	0
						R_DKMPPD	0.141191	1	0.302019	1	0
						R_DINStex	0.141191	1	0.302019	1	0
						R_DINSt2pp	0.141191	1	0.302019	1	0
						R_DIMPtex	0.141191	1	0.302019	1	0
						R_DHPPD	0.141191	1	0.302019	1	0
						R_DHORD5	0.141191	1	0.302019	1	0
						R_DHORD2	0.141191	1	0.302019	1	0
						R_DHNAOT4	0.141191	1	0.302019	1	0
						R_DHCINDO	0.141191	1	0.302019	1	0
						R_DHBSH	0.141191	1	0.302019	1	0
						R_DHBS	0.141191	1	0.302019	1	0
						R_DHBD	0.141191	1	0.302019	1	0
						R_DHAtpp	0.141191	1	0.302019	1	0
						R_DHAtex	0.141191	1	0.302019	1	0
						R_DHAPT	0.141191	1	0.302019	1	0
						R_ASNN	0.141191	1	0.302019	1	0
						R_ETOHtex	0.141191	1	0.302019	1	0
						R_ASCBtex	0.141191	1	0.302019	1	0
						R_ASCBPL	0.141191	1	0.302019	1	0
						R_AACPS4	0.141191	1	0.302019	1	0
						R_AACPS3	0.141191	1	0.302019	1	0
						R_AACPS2	0.141191	1	0.302019	1	0
						R_AACPS1	0.141191	1	0.302019	1	0
						R_5DOAN	0.141191	1	0.302019	1	0
						R_5DGLCNtex	0.141191	1	0.302019	1	0
						R_5DGLCNt2rpp	0.141191	1	0.302019	1	0
						R_5DGLCNR	0.141191	1	0.302019	1	0
						R_4PEPTtex	0.141191	1	0.302019	1	0
						R_4PEPTabcpp	0.141191	1	0.302019	1	0
						R_4PCPpp	0.141191	1	0.302019	1	0
						R_4PCP	0.141191	1	0.302019	1	0
						R_4HOXPACDtex	0.141191	1	0.302019	1	0
						R_AACPS5	0.141191	1	0.302019	1	0
						R_42A12BOOXpp	0.141191	1	0.302019	1	0
						R_3PEPTtex	0.141191	1	0.302019	1	0
						R_3PEPTabcpp	0.141191	1	0.302019	1	0
						R_3OAS181	0.141191	1	0.302019	1	0
						R_3OAS180	0.141191	1	0.302019	1	0
						R_3OAR181	0.141191	1	0.302019	1	0
						R_3OAR180	0.141191	1	0.302019	1	0
						R_3NTD9pp	0.141191	1	0.302019	1	0
						R_3NTD7pp	0.141191	1	0.302019	1	0
						R_3NTD4pp	0.141191	1	0.302019	1	0
						R_3NTD2pp	0.141191	1	0.302019	1	0
						R_3HPPPNH	0.141191	1	0.302019	1	0
						R_3HCINNMH	0.141191	1	0.302019	1	0
						R_3HAD181	0.141191	1	0.302019	1	0
						R_3UMPtex	0.141191	1	0.302019	1	0
						R_3HAD180	0.141191	1	0.302019	1	0
						R_AACPS6	0.141191	1	0.302019	1	0
						R_AACPS8	0.141191	1	0.302019	1	0
						R_ACM6PH	0.141191	1	0.302019	1	0
						R_ACKr	0.141191	1	0.302019	1	0
						R_ACGAtex	0.141191	1	0.302019	1	0
						R_ACGAptspp	0.141191	1	0.302019	1	0
						R_ACGAMT	0.141191	1	0.302019	1	0
						R_ACGAMK	0.141191	1	0.302019	1	0
						R_ACGAM1Ptex	0.141191	1	0.302019	1	0
						R_ACGAM1PPpp	0.141191	1	0.302019	1	0
						R_ACGALtex	0.141191	1	0.302019	1	0
						R_ACGAL1Ptex	0.141191	1	0.302019	1	0
						R_ACGAL1PPpp	0.141191	1	0.302019	1	0
						R_ACCOAL	0.141191	1	0.302019	1	0
						R_ACALDtpp	0.141191	1	0.302019	1	0
						R_AACPS7	0.141191	1	0.302019	1	0
						R_ACALDtex	0.141191	1	0.302019	1	0
						R_ACACtex	0.141191	1	0.302019	1	0
						R_ACACt2pp	0.141191	1	0.302019	1	0
						R_ACACT1r	0.141191	1	0.302019	1	0
						R_ACACCT	0.141191	1	0.302019	1	0
						R_ABUTtex	0.141191	1	0.302019	1	0
						R_ABUTt2pp	0.141191	1	0.302019	1	0
						R_ABUTD	0.141191	1	0.302019	1	0
						R_ABTA	0.141191	1	0.302019	1	0
						R_AAMYLpp	0.141191	1	0.302019	1	0
						R_AAMYL	0.141191	1	0.302019	1	0
						R_AADDGT	0.141191	1	0.302019	1	0
						R_AACTOOR	0.141191	1	0.302019	1	0
						R_AACPS9	0.141191	1	0.302019	1	0
						R_ACALD	0.141191	1	0.302019	1	0
						R_ACMAMUT	0.141191	1	0.302019	1	0
						R_3GMPtex	0.141191	1	0.302019	1	0
						R_3AMPtex	0.141191	1	0.302019	1	0
						R_2AGPA161tipp	0.141191	1	0.302019	1	0
						R_2AGPA160tipp	0.141191	1	0.302019	1	0
						R_2AGPA141tipp	0.141191	1	0.302019	1	0
						R_2AGPA140tipp	0.141191	1	0.302019	1	0
						R_2AGPA120tipp	0.141191	1	0.302019	1	0
						R_26DAHtex	0.141191	1	0.302019	1	0
						R_23PDE9pp	0.141191	1	0.302019	1	0
						R_23PDE7pp	0.141191	1	0.302019	1	0
						R_23PDE4pp	0.141191	1	0.302019	1	0
						R_23PDE2pp	0.141191	1	0.302019	1	0
						R_23DAPPAtex	0.141191	1	0.302019	1	0
						R_23DAPPAt2pp	0.141191	1	0.302019	1	0
						R_23CUMPtex	0.141191	1	0.302019	1	0
						R_2AGPA180tipp	0.141191	1	0.302019	1	0
						R_23CGMPtex	0.141191	1	0.302019	1	0
						R_23CAMPtex	0.141191	1	0.302019	1	0
						R_14GLUCANtexi	0.141191	1	0.302019	1	0
						R_14GLUCANabcpp	0.141191	1	0.302019	1	0
						R_12PPDStpp	0.141191	1	0.302019	1	0
						R_12PPDStex	0.141191	1	0.302019	1	0
						R_12PPDRtpp	0.141191	1	0.302019	1	0
						R_12PPDRtex	0.141191	1	0.302019	1	0
						R_12DGR181tipp	0.141191	1	0.302019	1	0
						R_12DGR180tipp	0.141191	1	0.302019	1	0
						R_12DGR161tipp	0.141191	1	0.302019	1	0
						R_12DGR160tipp	0.141191	1	0.302019	1	0
						R_12DGR141tipp	0.141191	1	0.302019	1	0
						R_12DGR140tipp	0.141191	1	0.302019	1	0
						R_23CCMPtex	0.141191	1	0.302019	1	0
						R_3CMPtex	0.141191	1	0.302019	1	0
						R_2AGPA181tipp	0.141191	1	0.302019	1	0
						R_2AGPE140tipp	0.141191	1	0.302019	1	0
						R_34dhpactex	0.141191	1	0.302019	1	0
						R_2MAHMP	0.141191	1	0.302019	1	0
						R_2AGPGAT181	0.141191	1	0.302019	1	0
						R_2AGPGAT180	0.141191	1	0.302019	1	0
						R_2AGPGAT161	0.141191	1	0.302019	1	0
						R_2AGPGAT160	0.141191	1	0.302019	1	0
						R_2AGPGAT141	0.141191	1	0.302019	1	0
						R_2AGPGAT140	0.141191	1	0.302019	1	0
						R_2AGPGAT120	0.141191	1	0.302019	1	0
						R_2AGPG181tipp	0.141191	1	0.302019	1	0
						R_2AGPG180tipp	0.141191	1	0.302019	1	0
						R_2AGPG161tipp	0.141191	1	0.302019	1	0
						R_2AGPG160tipp	0.141191	1	0.302019	1	0
						R_2AGPE120tipp	0.141191	1	0.302019	1	0
						R_2AGPG141tipp	0.141191	1	0.302019	1	0
						R_2AGPG120tipp	0.141191	1	0.302019	1	0
						R_2AGPEAT181	0.141191	1	0.302019	1	0
						R_2AGPEAT180	0.141191	1	0.302019	1	0
						R_2AGPEAT161	0.141191	1	0.302019	1	0
						R_2AGPEAT160	0.141191	1	0.302019	1	0
						R_2AGPEAT141	0.141191	1	0.302019	1	0
						R_2AGPEAT140	0.141191	1	0.302019	1	0
						R_2AGPEAT120	0.141191	1	0.302019	1	0
						R_2AGPE181tipp	0.141191	1	0.302019	1	0
						R_2AGPE180tipp	0.141191	1	0.302019	1	0
						R_2AGPE161tipp	0.141191	1	0.302019	1	0
						R_2AGPE160tipp	0.141191	1	0.302019	1	0
						R_2AGPE141tipp	0.141191	1	0.302019	1	0
						R_2AGPG140tipp	0.141191	1	0.302019	1	0
						R_ACMANAptspp	0.141191	1	0.302019	1	0
						R_ACMANAtex	0.141191	1	0.302019	1	0
						R_ACMUMptspp	0.141191	1	0.302019	1	0
						R_AMALT2	0.141191	1	0.302019	1	0
						R_AMALT1	0.141191	1	0.302019	1	0
						R_AM4PCP	0.141191	1	0.302019	1	0
						R_AM4PA	0.141191	1	0.302019	1	0
						R_AM3PA	0.141191	1	0.302019	1	0
						R_ALTRH	0.141191	1	0.302019	1	0
						R_ALR4x	0.141191	1	0.302019	1	0
						R_ALR2	0.141191	1	0.302019	1	0
						R_ALLtex	0.141191	1	0.302019	1	0
						R_ALLabcpp	0.141191	1	0.302019	1	0
						R_ALLULPE	0.141191	1	0.302019	1	0
						R_ALLTNtex	0.141191	1	0.302019	1	0
						R_ALLTNt2rpp	0.141191	1	0.302019	1	0
						R_AMALT3	0.141191	1	0.302019	1	0
						R_ALLTN	0.141191	1	0.302019	1	0
						R_ALLPI	0.141191	1	0.302019	1	0
						R_ALLK	0.141191	1	0.302019	1	0
						R_ALDD4	0.141191	1	0.302019	1	0
						R_ALDD3y	0.141191	1	0.302019	1	0
						R_ALDD2y	0.141191	1	0.302019	1	0
						R_ALDD2x	0.141191	1	0.302019	1	0
						R_ALCD2x	0.141191	1	0.302019	1	0
						R_ALCD19	0.141191	1	0.302019	1	0
						R_ALAtex	0.141191	1	0.302019	1	0
						R_ALAt4pp	0.141191	1	0.302019	1	0
						R_ALAt2pp	0.141191	1	0.302019	1	0
						R_ALAabcpp	0.141191	1	0.302019	1	0
						R_ALATA_L2	0.141191	1	0.302019	1	0
						R_ALLTAMH	0.141191	1	0.302019	1	0
						R_ALATA_D2	0.141191	1	0.302019	1	0
						R_AMALT4	0.141191	1	0.302019	1	0
						R_AMANK	0.141191	1	0.302019	1	0
						R_ARGtex	0.141191	1	0.302019	1	0
						R_ARGt3pp	0.141191	1	0.302019	1	0
						R_ARGabcpp	0.141191	1	0.302019	1	0
						R_ARGORNt7pp	0.141191	1	0.302019	1	0
						R_ARGDCpp	0.141191	1	0.302019	1	0
						R_ARGDC	0.141191	1	0.302019	1	0
						R_ARGAGMt7pp	0.141191	1	0.302019	1	0
						R_ARBtex	0.141191	1	0.302019	1	0
						R_ARBt3ipp	0.141191	1	0.302019	1	0
						R_ARBt2rpp	0.141191	1	0.302019	1	0
						R_ARBabcpp	0.141191	1	0.302019	1	0
						R_ARBTNtpp	0.141191	1	0.302019	1	0
						R_ARBTNtonex	0.141191	1	0.302019	1	0
						R_AMANAPEr	0.141191	1	0.302019	1	0
						R_ARBTNtex	0.141191	1	0.302019	1	0
						R_ARBTNabcpp	0.141191	1	0.302019	1	0
						R_ARBTNR3	0.141191	1	0.302019	1	0
						R_ARBTNR2	0.141191	1	0.302019	1	0
						R_ARBTNR1	0.141191	1	0.302019	1	0
						R_ARAI	0.141191	1	0.302019	1	0
						R_AOBUTDs	0.141191	1	0.302019	1	0
						R_ANHMK	0.141191	1	0.302019	1	0
						R_ANHGMtex	0.141191	1	0.302019	1	0
						R_AMPtex	0.141191	1	0.302019	1	0
						R_AMPTASEPG	0.141191	1	0.302019	1	0
						R_AMPTASECG	0.141191	1	0.302019	1	0
						R_AMPN	0.141191	1	0.302019	1	0
						R_AMMQLT8	0.141191	1	0.302019	1	0
						R_ARBTNexs	0.141191	1	0.302019	1	0
						R_ALAGLUE	0.141191	1	0.302019	1	0
						R_ALAALAtex	0.141191	1	0.302019	1	0
						R_ALAALAabcpp	0.141191	1	0.302019	1	0
						R_ADNCYC	0.141191	1	0.302019	1	0
						R_ADMDC	0.141191	1	0.302019	1	0
						R_ADK4	0.141191	1	0.302019	1	0
						R_ADK3	0.141191	1	0.302019	1	0
						R_ADK1	0.141191	1	0.302019	1	0
						R_ADEtex	0.141191	1	0.302019	1	0
						R_ADEt2rpp	0.141191	1	0.302019	1	0
						R_ADD	0.141191	1	0.302019	1	0
						R_ADA	0.141191	1	0.302019	1	0
						R_ACt4pp	0.141191	1	0.302019	1	0
						R_ACt2rpp	0.141191	1	0.302019	1	0
						R_ACSERtpp	0.141191	1	0.302019	1	0
						R_ACSERtex	0.141191	1	0.302019	1	0
						R_ADNK1	0.141191	1	0.302019	1	0
						R_ACS	0.141191	1	0.302019	1	0
						R_ACOATA	0.141191	1	0.302019	1	0
						R_ACOAD8f	0.141191	1	0.302019	1	0
						R_ACOAD7f	0.141191	1	0.302019	1	0
						R_ACOAD6f	0.141191	1	0.302019	1	0
						R_ACOAD5f	0.141191	1	0.302019	1	0
						R_ACOAD4f	0.141191	1	0.302019	1	0
						R_ACOAD3f	0.141191	1	0.302019	1	0
						R_ACOAD2f	0.141191	1	0.302019	1	0
						R_ACOAD1f	0.141191	1	0.302019	1	0
						R_ACNML	0.141191	1	0.302019	1	0
						R_ACNAMtex	0.141191	1	0.302019	1	0
						R_ACNAMt2pp	0.141191	1	0.302019	1	0
						R_ACMUMtex	0.141191	1	0.302019	1	0
						R_ACOLIPAtex	0.141191	1	0.302019	1	0
						R_ADNUC	0.141191	1	0.302019	1	0
						R_ADNt2pp	0.141191	1	0.302019	1	0
						R_ADNt2rpp	0.141191	1	0.302019	1	0
						R_ALAALAD	0.141191	1	0.302019	1	0
						R_AKGtex	0.141191	1	0.302019	1	0
						R_AKGt2rpp	0.141191	1	0.302019	1	0
						R_AGPAT181	0.141191	1	0.302019	1	0
						R_AGPAT180	0.141191	1	0.302019	1	0
						R_AGPAT141	0.141191	1	0.302019	1	0
						R_AGPAT140	0.141191	1	0.302019	1	0
						R_AGPAT120	0.141191	1	0.302019	1	0
						R_AGMtex	0.141191	1	0.302019	1	0
						R_AGMt2pp	0.141191	1	0.302019	1	0
						R_AGMT	0.141191	1	0.302019	1	0
						R_AGMHE	0.141191	1	0.302019	1	0
						R_AGMH	0.141191	1	0.302019	1	0
						R_AGM4Pt2pp	0.141191	1	0.302019	1	0
						R_AGM4PH	0.141191	1	0.302019	1	0
						R_AGM4PCPpp	0.141191	1	0.302019	1	0
						R_AGM4PCP	0.141191	1	0.302019	1	0
						R_AGM4PApp	0.141191	1	0.302019	1	0
						R_AGM4PA	0.141191	1	0.302019	1	0
						R_AGM3Pt2pp	0.141191	1	0.302019	1	0
						R_AGM3PH	0.141191	1	0.302019	1	0
						R_AGM3PApp	0.141191	1	0.302019	1	0
						R_AGM3PA	0.141191	1	0.302019	1	0
						R_AGDC	0.141191	1	0.302019	1	0
						R_ADPT	0.141191	1	0.302019	1	0
						R_ADPRDP	0.141191	1	0.302019	1	0
						R_ADOCBLtonex	0.141191	1	0.302019	1	0
						R_ADOCBLabcpp	0.141191	1	0.302019	1	0
						R_ADNtex	0.141191	1	0.302019	1	0
						R_ASCBptspp	0.141191	1	0.302019	1	0
						R_EX_12ppd_R_e_	0.141191	1	0.302019	1	0
						R_ETHSO3abcpp	0.141191	1	0.302019	1	0
						R_EX_14glucan_e_	0.141191	1	0.302019	1	0
						R_FECRMabcpp	0.141191	1	0.302019	1	0
						R_FECRMUtpp	0.141191	1	0.302019	1	0
						R_FECRMUtex	0.141191	1	0.302019	1	0
						R_FECRMR3	0.141191	1	0.302019	1	0
						R_FECRMR2	0.141191	1	0.302019	1	0
						R_FECRMR1	0.141191	1	0.302019	1	0
						R_FE3tex	0.141191	1	0.302019	1	0
						R_FE3Ri	0.141191	1	0.302019	1	0
						R_FE3HOXtonex	0.141191	1	0.302019	1	0
						R_FE3HOXexs	0.141191	1	0.302019	1	0
						R_FE3HOXabcpp	0.141191	1	0.302019	1	0
						R_FE3HOXUtpp	0.141191	1	0.302019	1	0
						R_FE3HOXUtex	0.141191	1	0.302019	1	0
						R_FECRMexs	0.141191	1	0.302019	1	0
						R_FE3HOXR3	0.141191	1	0.302019	1	0
						R_FE3HOXR1	0.141191	1	0.302019	1	0
						R_FE3DHBZStonex	0.141191	1	0.302019	1	0
						R_FE3DHBZSabcpp	0.141191	1	0.302019	1	0
						R_FE3DHBZR	0.141191	1	0.302019	1	0
						R_FE3DCITtonex	0.141191	1	0.302019	1	0
						R_FE3DCITabcpp	0.141191	1	0.302019	1	0
						R_FE2t3pp	0.141191	1	0.302019	1	0
						R_FE2t2pp	0.141191	1	0.302019	1	0
						R_FE2abcpp	0.141191	1	0.302019	1	0
						R_FDMO6	0.141191	1	0.302019	1	0
						R_FDMO4	0.141191	1	0.302019	1	0
						R_FDMO3	0.141191	1	0.302019	1	0
						R_FDMO2	0.141191	1	0.302019	1	0
						R_FE3HOXR2	0.141191	1	0.302019	1	0
						R_FDMO	0.141191	1	0.302019	1	0
						R_FECRMtonex	0.141191	1	0.302019	1	0
						R_FEENTERR2	0.141191	1	0.302019	1	0
						R_FRUK	0.141191	1	0.302019	1	0
						R_FRD3	0.141191	1	0.302019	1	0
						R_FRD2	0.141191	1	0.302019	1	0
						R_FORtppi	0.141191	1	0.302019	1	0
						R_FORtex	0.141191	1	0.302019	1	0
						R_FORt2pp	0.141191	1	0.302019	1	0
						R_FMNRx2	0.141191	1	0.302019	1	0
						R_FMNRx	0.141191	1	0.302019	1	0
						R_FLVRx	0.141191	1	0.302019	1	0
						R_FLVR	0.141191	1	0.302019	1	0
						R_FLDR	0.141191	1	0.302019	1	0
						R_FHL	0.141191	1	0.302019	1	0
						R_FFSD	0.141191	1	0.302019	1	0
						R_FEENTERR1	0.141191	1	0.302019	1	0
						R_FEROpp	0.141191	1	0.302019	1	0
						R_FEOXAMexs	0.141191	1	0.302019	1	0
						R_FEOXAMabcpp	0.141191	1	0.302019	1	0
						R_FEOXAMUtpp	0.141191	1	0.302019	1	0
						R_FEOXAMUtex	0.141191	1	0.302019	1	0
						R_FEOXAMR3	0.141191	1	0.302019	1	0
						R_FEOXAMR2	0.141191	1	0.302019	1	0
						R_FEOXAMR1	0.141191	1	0.302019	1	0
						R_FEENTERtpp	0.141191	1	0.302019	1	0
						R_FEENTERtonex	0.141191	1	0.302019	1	0
						R_FEENTERtex	0.141191	1	0.302019	1	0
						R_FEENTERexs	0.141191	1	0.302019	1	0
						R_FEENTERabcpp	0.141191	1	0.302019	1	0
						R_FEENTERR3	0.141191	1	0.302019	1	0
						R_FEOXAMtonex	0.141191	1	0.302019	1	0
						R_FDH5pp	0.141191	1	0.302019	1	0
						R_FDH4pp	0.141191	1	0.302019	1	0
						R_FCLPA	0.141191	1	0.302019	1	0
						R_FA141ACPHi	0.141191	1	0.302019	1	0
						R_FA140ACPHi	0.141191	1	0.302019	1	0
						R_FA120ACPHi	0.141191	1	0.302019	1	0
						R_FA100ACPHi	0.141191	1	0.302019	1	0
						R_F6Ptex	0.141191	1	0.302019	1	0
						R_F6Pt6_2pp	0.141191	1	0.302019	1	0
						R_F6PP	0.141191	1	0.302019	1	0
						R_F6PA	0.141191	1	0.302019	1	0
						R_EX_xylu_L_e_	0.141191	1	0.302019	1	0
						R_EX_xyl_D_e_	0.141191	1	0.302019	1	0
						R_EX_xtsn_e_	0.141191	1	0.302019	1	0
						R_EX_xmp_e_	0.141191	1	0.302019	1	0
						R_EX_xan_e_	0.141191	1	0.302019	1	0
						R_FA160ACPHi	0.141191	1	0.302019	1	0
						R_EX_val_L_e_	0.141191	1	0.302019	1	0
						R_EX_urea_e_	0.141191	1	0.302019	1	0
						R_EX_ura_e_	0.141191	1	0.302019	1	0
						R_EX_ump_e_	0.141191	1	0.302019	1	0
						R_EX_udpglcur_e_	0.141191	1	0.302019	1	0
						R_EX_udpgal_e_	0.141191	1	0.302019	1	0
						R_EX_udpg_e_	0.141191	1	0.302019	1	0
						R_EX_udpacgal_e_	0.141191	1	0.302019	1	0
						R_EX_uacgam_e_	0.141191	1	0.302019	1	0
						R_EX_tyrp_e_	0.141191	1	0.302019	1	0
						R_EX_tyr_L_e_	0.141191	1	0.302019	1	0
						R_EX_tym_e_	0.141191	1	0.302019	1	0
						R_EX_12ppd_S_e_	0.141191	1	0.302019	1	0
						R_EX_ttdca_e_	0.141191	1	0.302019	1	0
						R_EX_uri_e_	0.141191	1	0.302019	1	0
						R_FA161ACPHi	0.141191	1	0.302019	1	0
						R_FA80ACPHi	0.141191	1	0.302019	1	0
						R_FACOAE100	0.141191	1	0.302019	1	0
						R_FCLK	0.141191	1	0.302019	1	0
						R_FCI	0.141191	1	0.302019	1	0
						R_FBP	0.141191	1	0.302019	1	0
						R_FALGTHLs	0.141191	1	0.302019	1	0
						R_FALDtpp	0.141191	1	0.302019	1	0
						R_FALDtex	0.141191	1	0.302019	1	0
						R_FALDH2	0.141191	1	0.302019	1	0
						R_FADRx2	0.141191	1	0.302019	1	0
						R_FADRx	0.141191	1	0.302019	1	0
						R_FACOAL80t2pp	0.141191	1	0.302019	1	0
						R_FACOAL60t2pp	0.141191	1	0.302019	1	0
						R_FACOAL181t2pp	0.141191	1	0.302019	1	0
						R_FACOAL180t2pp	0.141191	1	0.302019	1	0
						R_FACOAL161t2pp	0.141191	1	0.302019	1	0
						R_FACOAL160t2pp	0.141191	1	0.302019	1	0
						R_FACOAL141t2pp	0.141191	1	0.302019	1	0
						R_FACOAL140t2pp	0.141191	1	0.302019	1	0
						R_FACOAL120t2pp	0.141191	1	0.302019	1	0
						R_FACOAL100t2pp	0.141191	1	0.302019	1	0
						R_FACOAE80	0.141191	1	0.302019	1	0
						R_FACOAE60	0.141191	1	0.302019	1	0
						R_FACOAE181	0.141191	1	0.302019	1	0
						R_FACOAE180	0.141191	1	0.302019	1	0
						R_FACOAE161	0.141191	1	0.302019	1	0
						R_FACOAE160	0.141191	1	0.302019	1	0
						R_FACOAE141	0.141191	1	0.302019	1	0
						R_FACOAE140	0.141191	1	0.302019	1	0
						R_FACOAE120	0.141191	1	0.302019	1	0
						R_FRULYSDG	0.141191	1	0.302019	1	0
						R_EX_tsul_e_	0.141191	1	0.302019	1	0
						R_FRULYSE	0.141191	1	0.302019	1	0
						R_FRULYSt2pp	0.141191	1	0.302019	1	0
						R_GLCptspp	0.141191	1	0.302019	1	0
						R_GLCabcpp	0.141191	1	0.302019	1	0
						R_GLCURtex	0.141191	1	0.302019	1	0
						R_GLCURt2rpp	0.141191	1	0.302019	1	0
						R_GLCUR1Ptex	0.141191	1	0.302019	1	0
						R_GLCTR3	0.141191	1	0.302019	1	0
						R_GLCTR2	0.141191	1	0.302019	1	0
						R_GLCTR1	0.141191	1	0.302019	1	0
						R_GLCS1	0.141191	1	0.302019	1	0
						R_GLCRtex	0.141191	1	0.302019	1	0
						R_GLCRt2rpp	0.141191	1	0.302019	1	0
						R_GLCRD	0.141191	1	0.302019	1	0
						R_GLCRAL	0.141191	1	0.302019	1	0
						R_GLCt2pp	0.141191	1	0.302019	1	0
						R_GLCP2	0.141191	1	0.302019	1	0
						R_GLCNtex	0.141191	1	0.302019	1	0
						R_GLCNt2rpp	0.141191	1	0.302019	1	0
						R_GLCDpp	0.141191	1	0.302019	1	0
						R_GLBRAN2	0.141191	1	0.302019	1	0
						R_GGPTRCS	0.141191	1	0.302019	1	0
						R_GGPTRCO	0.141191	1	0.302019	1	0
						R_GGGABAH	0.141191	1	0.302019	1	0
						R_GGGABADr	0.141191	1	0.302019	1	0
						R_GDPtex	0.141191	1	0.302019	1	0
						R_GDPMNP	0.141191	1	0.302019	1	0
						R_GDPMNH	0.141191	1	0.302019	1	0
						R_GDPDPK	0.141191	1	0.302019	1	0
						R_GAMtex	0.141191	1	0.302019	1	0
						R_GLCP	0.141191	1	0.302019	1	0
						R_GAMptspp	0.141191	1	0.302019	1	0
						R_GLCtex	0.141191	1	0.302019	1	0
						R_GLDBRAN2	0.141191	1	0.302019	1	0
						R_GLYCLTDx	0.141191	1	0.302019	1	0
						R_GLYCK2	0.141191	1	0.302019	1	0
						R_GLYCK	0.141191	1	0.302019	1	0
						R_GLYCDx	0.141191	1	0.302019	1	0
						R_GLYCAtex	0.141191	1	0.302019	1	0
						R_GLYCAt2rpp	0.141191	1	0.302019	1	0
						R_GLYC3Ptex	0.141191	1	0.302019	1	0
						R_GLYC3Pt6pp	0.141191	1	0.302019	1	0
						R_GLYC3Pabcpp	0.141191	1	0.302019	1	0
						R_GLYC2Ptex	0.141191	1	0.302019	1	0
						R_GLYAT	0.141191	1	0.302019	1	0
						R_GLYALDtpp	0.141191	1	0.302019	1	0
						R_GLYALDtex	0.141191	1	0.302019	1	0
						R_GLCtexi	0.141191	1	0.302019	1	0
						R_GLXCL	0.141191	1	0.302019	1	0
						R_GLUt4pp	0.141191	1	0.302019	1	0
						R_GLUt2rpp	0.141191	1	0.302019	1	0
						R_GLUabcpp	0.141191	1	0.302019	1	0
						R_GLUSy	0.141191	1	0.302019	1	0
						R_GLUNpp	0.141191	1	0.302019	1	0
						R_GLUN	0.141191	1	0.302019	1	0
						R_GLUDC	0.141191	1	0.302019	1	0
						R_GLUCYS	0.141191	1	0.302019	1	0
						R_GLUABUTt7pp	0.141191	1	0.302019	1	0
						R_GLTPD	0.141191	1	0.302019	1	0
						R_GLNtex	0.141191	1	0.302019	1	0
						R_GLNabcpp	0.141191	1	0.302019	1	0
						R_GLGC	0.141191	1	0.302019	1	0
						R_GLUtex	0.141191	1	0.302019	1	0
						R_sbp_aldo	0.141191	1	0.302019	1	0
						R_GAM6Pt6_2pp	0.141191	1	0.302019	1	0
						R_GALtex	0.141191	1	0.302019	1	0
						R_G3PGabcpp	0.141191	1	0.302019	1	0
						R_G3PEtex	0.141191	1	0.302019	1	0
						R_G3PEabcpp	0.141191	1	0.302019	1	0
						R_G3PD7	0.141191	1	0.302019	1	0
						R_G3PD6	0.141191	1	0.302019	1	0
						R_G3PD5	0.141191	1	0.302019	1	0
						R_G3PCtex	0.141191	1	0.302019	1	0
						R_G3PAT181	0.141191	1	0.302019	1	0
						R_G3PAT180	0.141191	1	0.302019	1	0
						R_G3PAT141	0.141191	1	0.302019	1	0
						R_G3PAT140	0.141191	1	0.302019	1	0
						R_G3PAT120	0.141191	1	0.302019	1	0
						R_G2PPpp	0.141191	1	0.302019	1	0
						R_G3PGtex	0.141191	1	0.302019	1	0
						R_G1Ptex	0.141191	1	0.302019	1	0
						R_G1PPpp	0.141191	1	0.302019	1	0
						R_FUMtex	0.141191	1	0.302019	1	0
						R_FUMt2_3pp	0.141191	1	0.302019	1	0
						R_FUMt2_2pp	0.141191	1	0.302019	1	0
						R_FUCtpp	0.141191	1	0.302019	1	0
						R_FUCtex	0.141191	1	0.302019	1	0
						R_FTHFD	0.141191	1	0.302019	1	0
						R_FRUtex	0.141191	1	0.302019	1	0
						R_FRUptspp	0.141191	1	0.302019	1	0
						R_FRUpts2pp	0.141191	1	0.302019	1	0
						R_FRUURtex	0.141191	1	0.302019	1	0
						R_FRUURt2rpp	0.141191	1	0.302019	1	0
						R_FRULYStex	0.141191	1	0.302019	1	0
						R_G1PTT	0.141191	1	0.302019	1	0
						R_G3PItex	0.141191	1	0.302019	1	0
						R_G3PSabcpp	0.141191	1	0.302019	1	0
						R_G3PStex	0.141191	1	0.302019	1	0
						R_GALt2pp	0.141191	1	0.302019	1	0
						R_GALabcpp	0.141191	1	0.302019	1	0
						R_GALUi	0.141191	1	0.302019	1	0
						R_GALURtex	0.141191	1	0.302019	1	0
						R_GALURt2rpp	0.141191	1	0.302019	1	0
						R_GALTtex	0.141191	1	0.302019	1	0
						R_GALTptspp	0.141191	1	0.302019	1	0
						R_GALT1	0.141191	1	0.302019	1	0
						R_GALS3	0.141191	1	0.302019	1	0
						R_GALM2pp	0.141191	1	0.302019	1	0
						R_GALKr	0.141191	1	0.302019	1	0
						R_GALCTtex	0.141191	1	0.302019	1	0
						R_GALCTt2rpp	0.141191	1	0.302019	1	0
						R_GALCTNtex	0.141191	1	0.302019	1	0
						R_GALCTNt2pp	0.141191	1	0.302019	1	0
						R_GALCTNLtex	0.141191	1	0.302019	1	0
						R_GALCTNLt2pp	0.141191	1	0.302019	1	0
						R_GALCTND	0.141191	1	0.302019	1	0
						R_GALCTLO	0.141191	1	0.302019	1	0
						R_GALCTD	0.141191	1	0.302019	1	0
						R_GALBDtex	0.141191	1	0.302019	1	0
						R_GAL1Ptex	0.141191	1	0.302019	1	0
						R_GAL1PPpp	0.141191	1	0.302019	1	0
						R_G6Ptex	0.141191	1	0.302019	1	0
						R_G6Pt6_2pp	0.141191	1	0.302019	1	0
						R_G6PP	0.141191	1	0.302019	1	0
						R_G6PDA	0.141191	1	0.302019	1	0
						R_G3PT	0.141191	1	0.302019	1	0
						R_FRULYSK	0.141191	1	0.302019	1	0
						R_EX_trp_L_e_	0.141191	1	0.302019	1	0
						R_EX_ttdcea_e_	0.141191	1	0.302019	1	0
						R_EX_tmao_e_	0.141191	1	0.302019	1	0
						R_EX_etoh_e_	0.141191	1	0.302019	1	0
						R_EX_ethso3_e_	0.141191	1	0.302019	1	0
						R_EX_etha_e_	0.141191	1	0.302019	1	0
						R_EX_enter_e_	0.141191	1	0.302019	1	0
						R_EX_enlipa_e_	0.141191	1	0.302019	1	0
						R_EX_eca4colipa_e_	0.141191	1	0.302019	1	0
						R_EX_duri_e_	0.141191	1	0.302019	1	0
						R_EX_dump_e_	0.141191	1	0.302019	1	0
						R_EX_dtmp_e_	0.141191	1	0.302019	1	0
						R_EX_dopa_e_	0.141191	1	0.302019	1	0
						R_EX_dmso_e_	0.141191	1	0.302019	1	0
						R_EX_dms_e_	0.141191	1	0.302019	1	0
						R_EX_din_e_	0.141191	1	0.302019	1	0
						R_EX_f6p_e_	0.141191	1	0.302019	1	0
						R_EX_dimp_e_	0.141191	1	0.302019	1	0
						R_EX_dgsn_e_	0.141191	1	0.302019	1	0
						R_EX_dgmp_e_	0.141191	1	0.302019	1	0
						R_EX_ddca_e_	0.141191	1	0.302019	1	0
						R_EX_dcyt_e_	0.141191	1	0.302019	1	0
						R_EX_dcmp_e_	0.141191	1	0.302019	1	0
						R_EX_dca_e_	0.141191	1	0.302019	1	0
						R_EX_damp_e_	0.141191	1	0.302019	1	0
						R_EX_dad_2_e_	0.141191	1	0.302019	1	0
						R_EX_cytd_e_	0.141191	1	0.302019	1	0
						R_EX_cys_L_e_	0.141191	1	0.302019	1	0
						R_EX_cys_D_e_	0.141191	1	0.302019	1	0
						R_EX_cynt_e_	0.141191	1	0.302019	1	0
						R_EX_cyan_e_	0.141191	1	0.302019	1	0
						R_EX_dha_e_	0.141191	1	0.302019	1	0
						R_EX_cu_e_	0.141191	1	0.302019	1	0
						R_EX_fald_e_	0.141191	1	0.302019	1	0
						R_EX_fe3dcit_e_	0.141191	1	0.302019	1	0
						R_EX_galt_e_	0.141191	1	0.302019	1	0
						R_EX_tre_e_	0.141191	1	0.302019	1	0
						R_EX_galctn_D_e_	0.141191	1	0.302019	1	0
						R_EX_galct_D_e_	0.141191	1	0.302019	1	0
						R_EX_gal_e_	0.141191	1	0.302019	1	0
						R_EX_gal_bD_e_	0.141191	1	0.302019	1	0
						R_EX_gal1p_e_	0.141191	1	0.302019	1	0
						R_EX_g6p_e_	0.141191	1	0.302019	1	0
						R_EX_g3ps_e_	0.141191	1	0.302019	1	0
						R_EX_g3pi_e_	0.141191	1	0.302019	1	0
						R_EX_g3pg_e_	0.141191	1	0.302019	1	0
						R_EX_g3pe_e_	0.141191	1	0.302019	1	0
						R_EX_g3pc_e_	0.141191	1	0.302019	1	0
						R_EX_fe3_e_	0.141191	1	0.302019	1	0
						R_EX_g1p_e_	0.141191	1	0.302019	1	0
						R_EX_fuc_L_e_	0.141191	1	0.302019	1	0
						R_EX_fruur_e_	0.141191	1	0.302019	1	0
						R_EX_frulys_e_	0.141191	1	0.302019	1	0
						R_EX_fru_e_	0.141191	1	0.302019	1	0
						R_EX_for_e_	0.141191	1	0.302019	1	0
						R_EX_feoxam_un_e_	0.141191	1	0.302019	1	0
						R_EX_feoxam_e_	0.141191	1	0.302019	1	0
						R_EX_feenter_e_	0.141191	1	0.302019	1	0
						R_EX_fecrm_un_e_	0.141191	1	0.302019	1	0
						R_EX_fecrm_e_	0.141191	1	0.302019	1	0
						R_EX_fe3hox_un_e_	0.141191	1	0.302019	1	0
						R_EX_fe3hox_e_	0.141191	1	0.302019	1	0
						R_EX_fe3dhbzs_e_	0.141191	1	0.302019	1	0
						R_EX_fum_e_	0.141191	1	0.302019	1	0
						R_EX_csn_e_	0.141191	1	0.302019	1	0
						R_EX_crn_e_	0.141191	1	0.302019	1	0
						R_EX_cpgn_un_e_	0.141191	1	0.302019	1	0
						R_EX_acmum_e_	0.141191	1	0.302019	1	0
						R_EX_acmana_e_	0.141191	1	0.302019	1	0
						R_EX_acgam_e_	0.141191	1	0.302019	1	0
						R_EX_acgam1p_e_	0.141191	1	0.302019	1	0
						R_EX_acgal_e_	0.141191	1	0.302019	1	0
						R_EX_acgal1p_e_	0.141191	1	0.302019	1	0
						R_EX_acald_e_	0.141191	1	0.302019	1	0
						R_EX_acac_e_	0.141191	1	0.302019	1	0
						R_EX_LalaDgluMdap_e_	0.141191	1	0.302019	1	0
						R_EX_LalaDgluMdapDala_e_	0.141191	1	0.302019	1	0
						R_EX_5dglcn_e_	0.141191	1	0.302019	1	0
						R_EX_4hoxpacd_e_	0.141191	1	0.302019	1	0
						R_EX_4abut_e_	0.141191	1	0.302019	1	0
						R_EX_acnam_e_	0.141191	1	0.302019	1	0
						R_EX_3ump_e_	0.141191	1	0.302019	1	0
						R_EX_3hcinnm_e_	0.141191	1	0.302019	1	0
						R_EX_3gmp_e_	0.141191	1	0.302019	1	0
[truncated: 221 more rows]

## Sheet: Gluconate
Methanol essential knockouts						Fitness knockouts							Methanol essential knockouts						Fitness knockouts
													2nd round (R_RPI)						2nd round (R_RPI)
ko	mu	rel_mu	mu_MeOH	rel_mu_MeOH		ko	mu	rel_mu	mu_MeOH_comet	rel_mu_MeOH_comet	diff_rel_mu		ko	mu	rel_mu	mu_MeOH	rel_mu_MeOH		ko	mu	rel_mu	mu_MeOH_comet	rel_mu_MeOH_comet	diff_rel_mu
R_GLCNtex(Unfeasible)	0	0	0.120811	1		R_RPI	0.188995	0.32	0.732076	0.99	0.67		R_EDA	0.002685	0.01	0.099959	1		R_TPI	0	0	0.71422	0.98	0.98
R_EX_glcn_e_(Unfeasible)	0	0	0.120811	1		R_GNK	0.008025	0.01	0.170206	0.23	0.22		R_GNK	0.002685	0.01	0.099959	1		R_EX_kdo2lipid4_e_	0.154321	0.82	0.732076	1	0.18
R_GLCNt2rpp(Unfeasible)	0	0	0.120811	1		R_CO2tex	0.163916	0.28	0.325001	0.44	0.16		R_EDD	0.002685	0.01	0.099959	1		R_CO2tex	0.062749	0.33	0.316295	0.43	0.1
						R_EX_co2_e_	0.163916	0.28	0.325001	0.44	0.16		R_GLCNtex(Unfeasible)	0	0	0.099959	1		R_EX_co2_e_	0.062749	0.33	0.316295	0.43	0.1
						R_CO2tpp	0.200444	0.34	0.349861	0.47	0.13		R_EX_glcn_e_(Unfeasible)	0	0	0.099959	1		R_CO2tpp	0.076964	0.41	0.349813	0.48	0.07
						R_TALA	0.560715	0.96	0.738537	1	0.04		R_GLCNt2rpp(Unfeasible)	0	0	0.099959	1		R_EX_h_e_	0.176914	0.94	0.729778	1	0.06
						R_TKT1	0.560715	0.96	0.738537	1	0.04								R_Htex	0.176914	0.94	0.729778	1	0.06
						R_RPE	0.562653	0.97	0.738178	1	0.03								R_3OAS120	0.184446	0.98	0.730224	1	0.02
						R_TKT2	0.563989	0.97	0.73747	1	0.03								R_3OAR120	0.184446	0.98	0.730224	1	0.02
						R_Htex	0.568113	0.97	0.736844	1	0.02								R_3HAD120	0.184446	0.98	0.730224	1	0.02
						R_EX_h_e_	0.568113	0.97	0.736844	1	0.02								R_SUCDi	0.176454	0.93	0.69725	0.95	0.02
						R_PGK	0.511042	0.88	0.659052	0.89	0.02								R_PDH	0.18231	0.96	0.71889	0.98	0.02
						R_GAPD	0.511042	0.88	0.659052	0.89	0.02								R_THD2pp	0.186318	0.99	0.728816	1	0.01
						R_EX_h2o_e_	0.08817	0.15	0.122606	0.17	0.01								R_NDPK3	0.187267	0.99	0.730845	1	0.01
						R_H2Otpp	0.08817	0.15	0.122606	0.17	0.01								R_CYTK1	0.187241	0.99	0.730543	1	0.01
						R_H2Otex	0.08817	0.15	0.122606	0.17	0.01								R_PYK	0.186619	0.99	0.727951	0.99	0.01
						R_PYK	0.570442	0.98	0.731923	0.99	0.01								R_SUCOAS	0.186741	0.99	0.725866	0.99	0
						R_ATPS4rpp	0.150154	0.26	0.197045	0.27	0.01								R_FBP	0.188435	1	0.732076	1	0
						R_SUCDi	0.566685	0.97	0.723649	0.98	0.01								R_FBA	0.188435	1	0.732076	1	0
						R_FUM	0.538416	0.92	0.68755	0.93	0.01								R_AKGDH	0.186674	0.99	0.725108	0.99	0
						R_GND	0.558647	0.96	0.712816	0.96	0.01								R_EAR100x	0.188426	1	0.731785	1	0
						R_PGM	0.54198	0.93	0.691204	0.94	0.01								R_EAR120x	0.188426	1	0.731785	1	0
						R_ENO	0.54198	0.93	0.691204	0.94	0.01								R_EAR80x	0.188407	1	0.731572	1	0
						R_AKGDH	0.577674	0.99	0.736041	1	0.01								R_EAR60x	0.188407	1	0.731572	1	0
						R_MDH	0.571533	0.98	0.727645	0.99	0								R_EAR40x	0.188407	1	0.731572	1	0
						R_SUCOAS	0.579032	0.99	0.73675	1	0								R_PIt2rpp	0.188409	1	0.730041	1	0
						R_PDH	0.571391	0.98	0.726461	0.98	0								R_CPPPGO	0.188942	1	0.732044	1	0
						R_GLUDy	0.563003	0.97	0.714275	0.97	0								R_PE160abcpp	0	0	0	0	0
						R_PPKr	0.575435	0.99	0.729583	0.99	0								R_ASPTA	0	0	0	0	0
						R_CYTBO3_4pp	0.515463	0.88	0.653416	0.88	0								R_QULNS	0	0	0	0	0
						R_CBMKr	0.579846	0.99	0.735011	0.99	0								R_ASPK	0	0	0	0	0
						R_PIt2rpp	0.581119	1	0.736576	1	0								R_ASPCT	0	0	0	0	0
						R_CYTK1	0.581546	1	0.737102	1	0								R_ASP1DC	0	0	0	0	0
						R_NDPK3	0.581804	1	0.737419	1	0								R_LEUTAi	0	0	0	0	0
						R_GARFT	0.581944	1	0.737591	1	0								R_RBFK	0	0	0	0	0
						R_3OAS160	0.582045	1	0.737716	1	0								R_RBFSa	0	0	0	0	0
						R_3OAR160	0.582045	1	0.737716	1	0								R_RBFSb	0	0	0	0	0
						R_3HAD140	0.582045	1	0.737716	1	0								R_LPADSS	0	0	0	0	0
						R_3HAD160	0.582045	1	0.737716	1	0								R_ASAD	0	0	0	0	0
						R_IMPD	0.582266	1	0.737987	1	0								R_ARGSS	0	0	0	0	0
						R_ASNS2	0.582271	1	0.737993	1	0								R_ARGSL	0	0	0	0	0
						R_G5SD	0.582319	1	0.738052	1	0								R_Ktex	0	0	0	0	0
						R_GLU5K	0.582319	1	0.738052	1	0								R_KDOPS	0	0	0	0	0
						R_Kt2pp	0.582531	1	0.738313	1	0								R_KDOPP	0	0	0	0	0
						R_FE3abcpp	0.582736	1	0.738565	1	0								R_KDOCT2	0	0	0	0	0
						R_GLYCL	0.582754	1	0.738587	1	0								R_APRAUR	0	0	0	0	0
						R_URIDK2r	0.582788	1	0.73863	1	0								R_ANS	0	0	0	0	0
						R_EX_fe2_e_	0.582813	1	0.73866	1	0								R_ANPRT	0	0	0	0	0
						R_FE2tex	0.582813	1	0.73866	1	0								R_RHCCE	0	0	0	0	0
						R_MN2tpp	0.582849	1	0.738705	1	0								R_ATPPRT	0	0	0	0	0
						R_CPPPGO	0.582827	1	0.738677	1	0								R_BPNT	0	0	0	0	0
						R_MALS	0.58285	1	0.738706	1	0								R_CA2tex	0	0	0	0	0
						R_PDX5PS	0	0	0	0	0								R_PRAIi	0	0	0	0	0
						R_KARA2	0	0	0	0	0								R_COBALT2tpp	0	0	0	0	0
						R_AMPMS2	0	0	0	0	0								R_COBALT2tex	0	0	0	0	0
						R_KARA1	0	0	0	0	0								R_PRAMPC	0	0	0	0	0
						R_K2L4Atex	0	0	0	0	0								R_PRASCSi	0	0	0	0	0
						R_SDPDS	0	0	0	0	0								R_PRATPP	0	0	0	0	0
						R_SDPTA	0	0	0	0	0								R_PRFGS	0	0	0	0	0
						R_K2L4Aabcpp	0	0	0	0	0								R_CLtex	0	0	0	0	0
						R_SERAT	0	0	0	0	0								R_CLt3_2pp	0	0	0	0	0
						R_SADT2	0	0	0	0	0								R_PRMICI	0	0	0	0	0
						R_IPPS	0	0	0	0	0								R_PSCVT	0	0	0	0	0
						R_IPPMIa	0	0	0	0	0								R_PSD160	0	0	0	0	0
						R_IPMD	0	0	0	0	0								R_PSD161	0	0	0	0	0
						R_FMNAT	0	0	0	0	0								R_CHRPL	0	0	0	0	0
						R_SHCHD2	0	0	0	0	0								R_CHORS	0	0	0	0	0
						R_SHCHF	0	0	0	0	0								R_CHORM	0	0	0	0	0
						R_SHK3Dr	0	0	0	0	0								R_CDPMEK	0	0	0	0	0
						R_SHKK	0	0	0	0	0								R_PSSA160	0	0	0	0	0
						R_SHSL1	0	0	0	0	0								R_PSSA161	0	0	0	0	0
						R_IPPMIb	0	0	0	0	0								R_FCLT	0	0	0	0	0
						R_PE160abcpp	0	0	0	0	0								R_CAt6pp	0	0	0	0	0
						R_ANPRT	0	0	0	0	0								R_RPE	0	0	0	0	0
						R_ANS	0	0	0	0	0								R_SADT2	0	0	0	0	0
						R_ASP1DC	0	0	0	0	0								R_AMPMS2	0	0	0	0	0
						R_MG2tex	0	0	0	0	0								R_SDPDS	0	0	0	0	0
						R_RBFK	0	0	0	0	0								R_AGPR	0	0	0	0	0
						R_RBFSa	0	0	0	0	0								R_AGPAT161	0	0	0	0	0
						R_RBFSb	0	0	0	0	0								R_AGPAT160	0	0	0	0	0
						R_DXPRIi	0	0	0	0	0								R_IMPC	0	0	0	0	0
						R_DXPS	0	0	0	0	0								R_G1SAT	0	0	0	0	0
						R_ASAD	0	0	0	0	0								R_SULRi	0	0	0	0	0
						R_RHCCE	0	0	0	0	0								R_SULabcpp	0	0	0	0	0
						R_ARGSS	0	0	0	0	0								R_T2DECAI	0	0	0	0	0
						R_ARGSL	0	0	0	0	0								R_TALA	0	0	0	0	0
						R_E4PD	0	0	0	0	0								R_ILETA	0	0	0	0	0
						R_Ktex	0	0	0	0	0								R_G3PAT160	0	0	0	0	0
						R_KDOPS	0	0	0	0	0								R_G3PAT161	0	0	0	0	0
						R_KDOPP	0	0	0	0	0								R_IGPS	0	0	0	0	0
						R_KDOCT2	0	0	0	0	0								R_IGPDH	0	0	0	0	0
						R_PERD	0	0	0	0	0								R_IG3PS	0	0	0	0	0
						R_APRAUR	0	0	0	0	0								R_G3PD2	0	0	0	0	0
						R_PE161abcpp	0	0	0	0	0								R_ADSS	0	0	0	0	0
						R_EX_k_e_	0	0	0	0	0								R_ADSL2r	0	0	0	0	0
						R_SO4tex	0	0	0	0	0								R_ADSL1r	0	0	0	0	0
						R_PAPPT3	0	0	0	0	0								R_ADSK	0	0	0	0	0
						R_IMPC	0	0	0	0	0								R_TDSK	0	0	0	0	0
						R_ADSL1r	0	0	0	0	0								R_AHCYSNS	0	0	0	0	0
						R_ADSK	0	0	0	0	0								R_PRAIS	0	0	0	0	0
						R_G3PAT161	0	0	0	0	0								R_AICART	0	0	0	0	0
						R_TDSK	0	0	0	0	0								R_AIRC3	0	0	0	0	0
						R_G3PD2	0	0	0	0	0								R_SDPTA	0	0	0	0	0
						R_THDPS	0	0	0	0	0								R_FMNAT	0	0	0	0	0
						R_MNtex	0	0	0	0	0								R_SERAT	0	0	0	0	0
						R_MOAT	0	0	0	0	0								R_KARA2	0	0	0	0	0
						R_MOAT2	0	0	0	0	0								R_KARA1	0	0	0	0	0
						R_HSTPT	0	0	0	0	0								R_K2L4Atex	0	0	0	0	0
						R_HSST	0	0	0	0	0								R_K2L4Aabcpp	0	0	0	0	0
						R_HSK	0	0	0	0	0								R_SHCHD2	0	0	0	0	0
						R_THRD_L	0	0	0	0	0								R_SHCHF	0	0	0	0	0
						R_ADCS	0	0	0	0	0								R_SHK3Dr	0	0	0	0	0
						R_ADCL	0	0	0	0	0								R_SHKK	0	0	0	0	0
						R_HSDy	0	0	0	0	0								R_SHSL1	0	0	0	0	0
						R_THRS	0	0	0	0	0								R_IPPS	0	0	0	0	0
						R_P5CR	0	0	0	0	0								R_IPPMIb	0	0	0	0	0
						R_G5SADs	0	0	0	0	0								R_IPPMIa	0	0	0	0	0
						R_ADSL2r	0	0	0	0	0								R_SO4tex	0	0	0	0	0
						R_ASPCT	0	0	0	0	0								R_IPMD	0	0	0	0	0
						R_ADSS	0	0	0	0	0								R_ALATA_L	0	0	0	0	0
						R_PANTS	0	0	0	0	0								R_ALAR	0	0	0	0	0
						R_ALATA_L	0	0	0	0	0								R_ALAALAr	0	0	0	0	0
						R_ALAR	0	0	0	0	0								R_G1PACT	0	0	0	0	0
						R_ALAALAr	0	0	0	0	0								R_AIRC2	0	0	0	0	0
						R_ILETA	0	0	0	0	0								R_THDPS	0	0	0	0	0
						R_IGPS	0	0	0	0	0								R_PRAGSr	0	0	0	0	0
						R_AIRC3	0	0	0	0	0								R_PPND	0	0	0	0	0
						R_AIRC2	0	0	0	0	0								R_MOBDabcpp	0	0	0	0	0
						R_AICART	0	0	0	0	0								R_MOAT2	0	0	0	0	0
						R_AHCYSNS	0	0	0	0	0								R_MOAT	0	0	0	0	0
						R_AGPR	0	0	0	0	0								R_MNtex	0	0	0	0	0
						R_IG3PS	0	0	0	0	0								R_EX_k_e_	0	0	0	0	0
						R_AGPAT161	0	0	0	0	0								R_PAPPT3	0	0	0	0	0
						R_AGPAT160	0	0	0	0	0								R_PDX5PS	0	0	0	0	0
						R_SULRi	0	0	0	0	0								R_PE161abcpp	0	0	0	0	0
						R_SULabcpp	0	0	0	0	0								R_PERD	0	0	0	0	0
						R_T2DECAI	0	0	0	0	0								R_PANTS	0	0	0	0	0
						R_G1PACT	0	0	0	0	0								R_E4PD	0	0	0	0	0
						R_G1SAT	0	0	0	0	0								R_DXPRIi	0	0	0	0	0
						R_ICDHyr	0	0	0	0	0								R_EX_mg2_e_	0	0	0	0	0
						R_G3PAT160	0	0	0	0	0								R_PGAMT	0	0	0	0	0
						R_ASPK	0	0	0	0	0								R_DTMPK	0	0	0	0	0
						R_PGAMT	0	0	0	0	0								R_EX_mn2_e_	0	0	0	0	0
						R_QULNS	0	0	0	0	0								R_DPR	0	0	0	0	0
						R_PPCDC	0	0	0	0	0								R_DPCOAK	0	0	0	0	0
						R_EX_pi_e_	0	0	0	0	0								R_EX_mobd_e_	0	0	0	0	0
						R_DHAD1	0	0	0	0	0								R_DNTPPA	0	0	0	0	0
						R_DHAD2	0	0	0	0	0								R_DXPS	0	0	0	0	0
						R_PPNCL2	0	0	0	0	0								R_MOBDtex	0	0	0	0	0
						R_PPND	0	0	0	0	0								R_MOHMT	0	0	0	0	0
						R_PPNDH	0	0	0	0	0								R_MPTG	0	0	0	0	0
						R_MECDPDH2	0	0	0	0	0								R_NNDPR	0	0	0	0	0
						R_MECDPS	0	0	0	0	0								R_NNATr	0	0	0	0	0
						R_DHDPRy	0	0	0	0	0								R_EX_cu2_e_	0	0	0	0	0
						R_PRAGSr	0	0	0	0	0								R_EX_cobalt2_e_	0	0	0	0	0
						R_PRAIS	0	0	0	0	0								R_EX_cl_e_	0	0	0	0	0
						R_PRAIi	0	0	0	0	0								R_EX_ca2_e_	0	0	0	0	0
						R_COBALT2tpp	0	0	0	0	0								R_NH4tpp	0	0	0	0	0
						R_COBALT2tex	0	0	0	0	0								R_NH4tex	0	0	0	0	0
						R_PRAMPC	0	0	0	0	0								R_NDPK4	0	0	0	0	0
						R_PRASCSi	0	0	0	0	0								R_NDPK2	0	0	0	0	0
						R_PRATPP	0	0	0	0	0								R_NADS1	0	0	0	0	0
						R_PRFGS	0	0	0	0	0								R_OCBT	0	0	0	0	0
						R_CS	0	0	0	0	0								R_NADK	0	0	0	0	0
						R_CLtex	0	0	0	0	0								R_OCTDPS	0	0	0	0	0
						R_PPBNGS	0	0	0	0	0								R_OHPBAT	0	0	0	0	0
						R_EX_zn2_e_	0	0	0	0	0								R_OMCDC	0	0	0	0	0
						R_EX_so4_e_	0	0	0	0	0								R_OMPDC	0	0	0	0	0
						R_DAPDC	0	0	0	0	0								R_OPHBDC	0	0	0	0	0
						R_DAPE	0	0	0	0	0								R_MTHFR2	0	0	0	0	0
						R_DASYN160	0	0	0	0	0								R_ORPT	0	0	0	0	0
						R_DASYN161	0	0	0	0	0								R_P5CR	0	0	0	0	0
						R_MCOATA	0	0	0	0	0								R_DNMPPA	0	0	0	0	0
						R_MCTP1App	0	0	0	0	0								R_DM_HMFURN	0	0	0	0	0
						R_DB4PS	0	0	0	0	0								R_DM_4HBA	0	0	0	0	0
						R_CYSTL	0	0	0	0	0								R_MG2tex	0	0	0	0	0
						R_CYSS	0	0	0	0	0								R_DASYN161	0	0	0	0	0
						R_PItex	0	0	0	0	0								R_DASYN160	0	0	0	0	0
						R_PMDPHT	0	0	0	0	0								R_EX_so4_e_	0	0	0	0	0
						R_PMPK	0	0	0	0	0								R_DAPE	0	0	0	0	0
						R_PNTK	0	0	0	0	0								R_DAPDC	0	0	0	0	0
						R_CU2tpp	0	0	0	0	0								R_MCTP1App	0	0	0	0	0
						R_CU2tex	0	0	0	0	0								R_MCOATA	0	0	0	0	0
						R_PHETA1	0	0	0	0	0								R_CYSTL	0	0	0	0	0
						R_DDPA	0	0	0	0	0								R_CYSS	0	0	0	0	0
						R_CTPS2	0	0	0	0	0								R_PMDPHT	0	0	0	0	0
						R_Ec_biomass_iAF1260_core_59p81M	0	0	0	0	0								R_PMPK	0	0	0	0	0
						R_MOBDabcpp	0	0	0	0	0								R_PNTK	0	0	0	0	0
						R_CLt3_2pp	0	0	0	0	0								R_EX_zn2_e_	0	0	0	0	0
						R_DHDPS	0	0	0	0	0								R_Ec_biomass_iAF1260_core_59p81M	0	0	0	0	0
						R_EX_mobd_e_	0	0	0	0	0								R_CU2tpp	0	0	0	0	0
						R_PTPATi	0	0	0	0	0								R_CU2tex	0	0	0	0	0
						R_EX_mn2_e_	0	0	0	0	0								R_CTPS2	0	0	0	0	0
						R_DM_4HBA	0	0	0	0	0								R_PPBNGS	0	0	0	0	0
						R_CAt6pp	0	0	0	0	0								R_CS	0	0	0	0	0
						R_CA2tex	0	0	0	0	0								R_PPCDC	0	0	0	0	0
						R_FCLT	0	0	0	0	0								R_PPNCL2	0	0	0	0	0
						R_DM_HMFURN	0	0	0	0	0								R_DB4PS	0	0	0	0	0
						R_LPADSS	0	0	0	0	0								R_PPNDH	0	0	0	0	0
						R_EX_mg2_e_	0	0	0	0	0								R_PItex	0	0	0	0	0
						R_DNMPPA	0	0	0	0	0								R_DDPA	0	0	0	0	0
						R_DNTPPA	0	0	0	0	0								R_EX_nh4_e_	0	0	0	0	0
						R_BPNT	0	0	0	0	0								R_DMATT	0	0	0	0	0
						R_DPCOAK	0	0	0	0	0								R_DHQTi	0	0	0	0	0
						R_ATPPRT	0	0	0	0	0								R_DHQS	0	0	0	0	0
						R_DPR	0	0	0	0	0								R_DHPTDCs	0	0	0	0	0
						R_LEUTAi	0	0	0	0	0								R_DHPS2	0	0	0	0	0
						R_ASPTA	0	0	0	0	0								R_DHPPDA2	0	0	0	0	0
						R_DTMPK	0	0	0	0	0								R_DHORTS	0	0	0	0	0
						R_METS	0	0	0	0	0								R_METS	0	0	0	0	0
						R_PRMICI	0	0	0	0	0								R_DHNPA2	0	0	0	0	0
						R_PSSA161	0	0	0	0	0								R_DHFS	0	0	0	0	0
						R_DMATT	0	0	0	0	0								R_DHFR	0	0	0	0	0
						R_DHFR	0	0	0	0	0								R_DHDPS	0	0	0	0	0
						R_DHFS	0	0	0	0	0								R_DHDPRy	0	0	0	0	0
						R_DHNPA2	0	0	0	0	0								R_METAT	0	0	0	0	0
						R_DHORTS	0	0	0	0	0								R_EX_pi_e_	0	0	0	0	0
						R_DHPPDA2	0	0	0	0	0								R_MEPCT	0	0	0	0	0
						R_PSCVT	0	0	0	0	0								R_DHAD2	0	0	0	0	0
						R_DHPS2	0	0	0	0	0								R_DHAD1	0	0	0	0	0
						R_DHPTDCs	0	0	0	0	0								R_MECDPS	0	0	0	0	0
						R_DHQS	0	0	0	0	0								R_MECDPDH2	0	0	0	0	0
						R_PSD160	0	0	0	0	0								R_PHETA1	0	0	0	0	0
						R_PSD161	0	0	0	0	0								R_ICDHyr	0	0	0	0	0
						R_DHQTi	0	0	0	0	0								R_PTPATi	0	0	0	0	0
						R_CHRPL	0	0	0	0	0								R_TMDS	0	0	0	0	0
						R_CHORS	0	0	0	0	0								R_HCO3E	0	0	0	0	0
						R_CHORM	0	0	0	0	0								R_ACHBS	0	0	0	0	0
						R_MEPCT	0	0	0	0	0								R_ACLS	0	0	0	0	0
						R_METAT	0	0	0	0	0								R_HPPK2	0	0	0	0	0
						R_CDPMEK	0	0	0	0	0								R_3OAS80	0	0	0	0	0
						R_EX_nh4_e_	0	0	0	0	0								R_TMPPP	0	0	0	0	0
						R_PSSA160	0	0	0	0	0								R_TMPK	0	0	0	0	0
						R_MOBDtex	0	0	0	0	0								R_3OAS60	0	0	0	0	0
						R_IGPDH	0	0	0	0	0								R_GK1	0	0	0	0	0
						R_ACONTb	0	0	0	0	0								R_HBZOPT	0	0	0	0	0
						R_EX_ca2_e_	0	0	0	0	0								R_3OAS141	0	0	0	0	0
						R_3OAS141	0	0	0	0	0								R_GLUTRS	0	0	0	0	0
						R_3OAS161	0	0	0	0	0								R_GLUTRR	0	0	0	0	0
						R_GLUTRR	0	0	0	0	0								R_3OAS140	0	0	0	0	0
						R_GLUTRS	0	0	0	0	0								R_3OAS121	0	0	0	0	0
						R_3OAS60	0	0	0	0	0								R_GLUR	0	0	0	0	0
						R_3OAS80	0	0	0	0	0								R_TYRTA	0	0	0	0	0
						R_GK1	0	0	0	0	0								R_GLUPRT	0	0	0	0	0
						R_NADK	0	0	0	0	0								R_3OAS100	0	0	0	0	0
						R_GRTT	0	0	0	0	0								R_3OAS161	0	0	0	0	0
						R_EX_cl_e_	0	0	0	0	0								R_3OAR80	0	0	0	0	0
						R_GF6PTA	0	0	0	0	0								R_ACGS	0	0	0	0	0
						R_HBZOPT	0	0	0	0	0								R_UDCPDPS	0	0	0	0	0
						R_UDCPDPS	0	0	0	0	0								R_GRTT	0	0	0	0	0
						R_UDCPDP	0	0	0	0	0								R_U23GAAT	0	0	0	0	0
						R_UAPGR	0	0	0	0	0								R_UAAGDS	0	0	0	0	0
						R_A5PISO	0	0	0	0	0								R_GF6PTA	0	0	0	0	0
						R_TYRTA	0	0	0	0	0								R_HISTD	0	0	0	0	0
						R_OCBT	0	0	0	0	0								R_UAGAAT	0	0	0	0	0
						R_HCO3E	0	0	0	0	0								R_ACCOAC	0	0	0	0	0
						R_U23GAAT	0	0	0	0	0								R_HISTP	0	0	0	0	0
						R_UAAGDS	0	0	0	0	0								R_UAGCVT	0	0	0	0	0
						R_NNATr	0	0	0	0	0								R_ACGK	0	0	0	0	0
						R_3OAS140	0	0	0	0	0								R_UAGDP	0	0	0	0	0
						R_GCALDD	0	0	0	0	0								R_UAGPT3	0	0	0	0	0
						R_EX_cobalt2_e_	0	0	0	0	0								R_UAMAGS	0	0	0	0	0
						R_UAGCVT	0	0	0	0	0								R_GTPCI	0	0	0	0	0
						R_UAGDP	0	0	0	0	0								R_GTPCII2	0	0	0	0	0
						R_UAGPT3	0	0	0	0	0								R_UAMAS	0	0	0	0	0
						R_UAMAGS	0	0	0	0	0								R_A5PISO	0	0	0	0	0
						R_UAMAS	0	0	0	0	0								R_UAPGR	0	0	0	0	0
						R_UAGAAT	0	0	0	0	0								R_UDCPDP	0	0	0	0	0
						R_Zn2tex	0	0	0	0	0								R_HMBS	0	0	0	0	0
						R_3OAS121	0	0	0	0	0								R_Zn2tex	0	0	0	0	0
						R_3OAR80	0	0	0	0	0								R_3OAR60	0	0	0	0	0
						R_GTPCII2	0	0	0	0	0								R_GCALDD	0	0	0	0	0
						R_GTPCI	0	0	0	0	0								R_3HAD60	0	0	0	0	0
						R_GLNS	0	0	0	0	0								R_3HAD121	0	0	0	0	0
						R_NH4tpp	0	0	0	0	0								R_3OAR121	0	0	0	0	0
						R_NDPK4	0	0	0	0	0								R_3OAR100	0	0	0	0	0
						R_NDPK2	0	0	0	0	0								R_3HAD80	0	0	0	0	0
						R_UPPDC1	0	0	0	0	0								R_3HAD100	0	0	0	0	0
						R_UPP3S	0	0	0	0	0								R_GLNS	0	0	0	0	0
						R_UPP3MT	0	0	0	0	0								R_UMPK	0	0	0	0	0
						R_USHD	0	0	0	0	0								R_ACOTA	0	0	0	0	0
						R_UMPK	0	0	0	0	0								R_USHD	0	0	0	0	0
						R_3HAD100	0	0	0	0	0								R_GMPS2	0	0	0	0	0
						R_3HAD121	0	0	0	0	0								R_ADCL	0	0	0	0	0
						R_3HAD141	0	0	0	0	0								R_UPPDC1	0	0	0	0	0
						R_3HAD161	0	0	0	0	0								R_UPP3S	0	0	0	0	0
						R_3HAD40	0	0	0	0	0								R_UHGADA	0	0	0	0	0
						R_3HAD60	0	0	0	0	0								R_UPP3MT	0	0	0	0	0
						R_3OAR60	0	0	0	0	0								R_UGMDDS	0	0	0	0	0
						R_3OAR40	0	0	0	0	0								R_THRS	0	0	0	0	0
						R_ACOTA	0	0	0	0	0								R_ADCS	0	0	0	0	0
						R_3OAR161	0	0	0	0	0								R_THRD_L	0	0	0	0	0
						R_3OAR141	0	0	0	0	0								R_ACONTa	0	0	0	0	0
						R_3OAR140	0	0	0	0	0								R_G5SADs	0	0	0	0	0
						R_3OAS100	0	0	0	0	0								R_3HAD161	0	0	0	0	0
						R_3OAR121	0	0	0	0	0								R_3HAD40	0	0	0	0	0
						R_NADS1	0	0	0	0	0								R_3OAR40	0	0	0	0	0
						R_UGMDDS	0	0	0	0	0								R_3HAD141	0	0	0	0	0
						R_UHGADA	0	0	0	0	0								R_HSDy	0	0	0	0	0
						R_GLUR	0	0	0	0	0								R_HSK	0	0	0	0	0
						R_GLUPRT	0	0	0	0	0								R_ACONTb	0	0	0	0	0
						R_3HAD80	0	0	0	0	0								R_TKT2	0	0	0	0	0
						R_3OAR100	0	0	0	0	0								R_3OAR161	0	0	0	0	0
						R_NNDPR	0	0	0	0	0								R_3OAR141	0	0	0	0	0
						R_NH4tex	0	0	0	0	0								R_THZPSN	0	0	0	0	0
						R_ACLS	0	0	0	0	0								R_HSST	0	0	0	0	0
						R_ACCOAC	0	0	0	0	0								R_ACODA	0	0	0	0	0
						R_OMPDC	0	0	0	0	0								R_HSTPT	0	0	0	0	0
						R_MTHFR2	0	0	0	0	0								R_3OAR140	0	0	0	0	0
						R_HMBS	0	0	0	0	0								R_TKT1	0	0	0	0	0
						R_TMDS	0	0	0	0	0								R_NO3R2pp	0.188995	1	0.732076	1	0
						R_HPPK2	0	0	0	0	0								R_GUAD	0.188995	1	0.732076	1	0
						R_TMPK	0	0	0	0	0								R_NMNAT	0.188995	1	0.732076	1	0
						R_MPTG	0	0	0	0	0								R_NMNDA	0.188995	1	0.732076	1	0
						R_TMPPP	0	0	0	0	0								R_NMNtex	0.188995	1	0.732076	1	0
						R_OMCDC	0	0	0	0	0								R_NO3R2bpp	0.188995	1	0.732076	1	0
						R_HISTD	0	0	0	0	0								R_H2tex	0.188995	1	0.732076	1	0
						R_OHPBAT	0	0	0	0	0								R_MICITD	0.188995	1	0.732076	1	0
						R_THZPSN	0	0	0	0	0								R_H2Stex	0.188995	1	0.732076	1	0
						R_GMPS2	0	0	0	0	0								R_NO3R1pp	0.188995	1	0.732076	1	0
						R_ACGK	0	0	0	0	0								R_NO3t7pp	0.188995	1	0.732076	1	0
						R_ACGS	0	0	0	0	0								R_NO3tex	0.188995	1	0.732076	1	0
						R_ORPT	0	0	0	0	0								R_MELIBtex	0.188995	1	0.732076	1	0
						R_ACODA	0	0	0	0	0								R_GUAPRT	0.188995	1	0.732076	1	0
						R_OPHBDC	0	0	0	0	0								R_NI2tpp	0.188995	1	0.732076	1	0
						R_MOHMT	0	0	0	0	0								R_NI2tex	0.188995	1	0.732076	1	0
						R_ACHBS	0	0	0	0	0								R_NI2t3pp	0.188995	1	0.732076	1	0
						R_OCTDPS	0	0	0	0	0								R_MELIBt3ipp	0.188995	1	0.732076	1	0
						R_ACONTa	0	0	0	0	0								R_MINOHPtexi	0.188995	1	0.732076	1	0
						R_HISTP	0	0	0	0	0								R_NODOx	0.188995	1	0.732076	1	0
						R_EX_cu2_e_	0	0	0	0	0								R_MLDCP1App	0.188995	1	0.732076	1	0
						R_MANGLYCptspp	0.582851	1	0.738707	1	0								R_MELIBt2pp	0.188995	1	0.732076	1	0
						R_NHFRBO	0.582851	1	0.738707	1	0								R_GPDDA1pp	0.188995	1	0.732076	1	0
						R_MDDEP2pp	0.582851	1	0.738707	1	0								R_NODOy	0.188995	1	0.732076	1	0
						R_NO3t7pp	0.582851	1	0.738707	1	0								R_MLDCP1Bpp	0.188995	1	0.732076	1	0
						R_MDDEP1pp	0.582851	1	0.738707	1	0								R_MLDCP2App	0.188995	1	0.732076	1	0
						R_NNAM	0.582851	1	0.738707	1	0								R_ME2	0.188995	1	0.732076	1	0
						R_MCTP1Bpp	0.582851	1	0.738707	1	0								R_NI2uabcpp	0.188995	1	0.732076	1	0
						R_MCTP2App	0.582851	1	0.738707	1	0								R_NO3R1bpp	0.188995	1	0.732076	1	0
						R_MDDCP1pp	0.582851	1	0.738707	1	0								R_H2SO	0.188995	1	0.732076	1	0
						R_NO2t2rpp	0.582851	1	0.738707	1	0								R_METOX1s	0.188995	1	0.732076	1	0
						R_MDDCP5pp	0.582851	1	0.738707	1	0								R_METSOXR1	0.188995	1	0.732076	1	0
						R_MDDCP4pp	0.582851	1	0.738707	1	0								R_GUR1PPpp	0.188995	1	0.732076	1	0
						R_MDDCP2pp	0.582851	1	0.738707	1	0								R_METSOXR2	0.188995	1	0.732076	1	0
						R_NO2tex	0.582851	1	0.738707	1	0								R_METabcpp	0.188995	1	0.732076	1	0
						R_NI2abcpp	0.582851	1	0.738707	1	0								R_METSOX2abcpp	0.188995	1	0.732076	1	0
						R_MDDEP3pp	0.582851	1	0.738707	1	0								R_METtex	0.188995	1	0.732076	1	0
						R_MCITS	0.582851	1	0.738707	1	0								R_NMNt7pp	0.188995	1	0.732076	1	0
						R_MDH3	0.582851	1	0.738707	1	0								R_GUI2	0.188995	1	0.732076	1	0
						R_MANtex	0.582851	1	0.738707	1	0								R_GUI1	0.188995	1	0.732076	1	0
						R_MDRPD	0.582851	1	0.738707	1	0								R_METSOX1tex	0.188995	1	0.732076	1	0
						R_MCITD	0.582851	1	0.738707	1	0								R_MG2tpp	0.188995	1	0.732076	1	0
						R_ME1	0.582851	1	0.738707	1	0								R_MG2uabcpp	0.188995	1	0.732076	1	0
						R_MDH2	0.582851	1	0.738707	1	0								R_H2O2tex	0.188995	1	0.732076	1	0
						R_MCITL2	0.582851	1	0.738707	1	0								R_H2St1pp	0.188995	1	0.732076	1	0
						R_NMNAT	0.582851	1	0.738707	1	0								R_GMPtex	0.188995	1	0.732076	1	0
						R_NMNDA	0.582851	1	0.738707	1	0								R_NNAM	0.188995	1	0.732076	1	0
						R_ME2	0.582851	1	0.738707	1	0								R_GMPR	0.188995	1	0.732076	1	0
						R_MDDEP4pp	0.582851	1	0.738707	1	0								R_METSOX1abcpp	0.188995	1	0.732076	1	0
						R_NO3R1pp	0.582851	1	0.738707	1	0								R_MGSA	0.188995	1	0.732076	1	0
						R_MANptspp	0.582851	1	0.738707	1	0								R_GUAtpp	0.188995	1	0.732076	1	0
						R_NMNN	0.582851	1	0.738707	1	0								R_NMNN	0.188995	1	0.732076	1	0
						R_MANPGH	0.582851	1	0.738707	1	0								R_NO2t2rpp	0.188995	1	0.732076	1	0
						R_NO3R2bpp	0.582851	1	0.738707	1	0								R_NO2tex	0.188995	1	0.732076	1	0
						R_NO3R1bpp	0.582851	1	0.738707	1	0								R_GUAtex	0.188995	1	0.732076	1	0
						R_NMNPtpp	0.582851	1	0.738707	1	0								R_METOX2s	0.188995	1	0.732076	1	0
						R_NI2uabcpp	0.582851	1	0.738707	1	0								R_GUAt2pp	0.188995	1	0.732076	1	0
						R_NI2tpp	0.582851	1	0.738707	1	0								R_METSOX2tex	0.188995	1	0.732076	1	0
						R_NO3R2pp	0.582851	1	0.738707	1	0								R_NMNPtpp	0.188995	1	0.732076	1	0
						R_NMNt7pp	0.582851	1	0.738707	1	0								R_NI2abcpp	0.188995	1	0.732076	1	0
						R_NMNtex	0.582851	1	0.738707	1	0								R_NDPK5	0.188995	1	0.732076	1	0
						R_NI2tex	0.582851	1	0.738707	1	0								R_GTPtex	0.188995	1	0.732076	1	0
						R_MANGLYCtex	0.582851	1	0.738707	1	0								R_GSPMDA	0.188995	1	0.732076	1	0
						R_NI2t3pp	0.582851	1	0.738707	1	0								R_GSPMDS	0.188995	1	0.732076	1	0
						R_MDDCP3pp	0.582851	1	0.738707	1	0								R_GTHOr	0.188995	1	0.732076	1	0
						R_NADPPPS	0.582851	1	0.738707	1	0								R_GTHRDHpp	0.188995	1	0.732076	1	0
						R_NDPK8	0.582851	1	0.738707	1	0								R_GTHRDabc2pp	0.188995	1	0.732076	1	0
						R_MMCD	0.582851	1	0.738707	1	0								R_MOAT3C	0.188995	1	0.732076	1	0
						R_NACtpp	0.582851	1	0.738707	1	0								R_GTHRDabcpp	0.188995	1	0.732076	1	0
						R_MLTP3	0.582851	1	0.738707	1	0								R_GTHRDtex	0.188995	1	0.732076	1	0
						R_NADDP	0.582851	1	0.738707	1	0								R_NADH9	0.188995	1	0.732076	1	0
						R_MLTP2	0.582851	1	0.738707	1	0								R_GTHS	0.188995	1	0.732076	1	0
						R_MLTP1	0.582851	1	0.738707	1	0								R_NADN	0.188995	1	0.732076	1	0
						R_MLTGY4pp	0.582851	1	0.738707	1	0								R_MNt2pp	0.188995	1	0.732076	1	0
						R_NADH10	0.582851	1	0.738707	1	0								R_MNNH	0.188995	1	0.732076	1	0
						R_MLTGY3pp	0.582851	1	0.738707	1	0								R_NADPHQR2	0.188995	1	0.732076	1	0
						R_MLTGY2pp	0.582851	1	0.738707	1	0								R_MNLtex	0.188995	1	0.732076	1	0
						R_MLTGY1pp	0.582851	1	0.738707	1	0								R_MNLptspp	0.188995	1	0.732076	1	0
						R_NADH16pp	0.582851	1	0.738707	1	0								R_MN6PP	0.188995	1	0.732076	1	0
						R_MLTG5	0.582851	1	0.738707	1	0								R_ME1	0.188995	1	0.732076	1	0
						R_MLTG4	0.582851	1	0.738707	1	0								R_GPDDA4pp	0.188995	1	0.732076	1	0
						R_NADH17pp	0.582851	1	0.738707	1	0								R_NADPHQR3	0.188995	1	0.732076	1	0
						R_NADH18pp	0.582851	1	0.738707	1	0								R_MPTG2	0.188995	1	0.732076	1	0
						R_MLTG3	0.582851	1	0.738707	1	0								R_MSO3abcpp	0.188995	1	0.732076	1	0
						R_MME	0.582851	1	0.738707	1	0								R_NADH10	0.188995	1	0.732076	1	0
						R_NACtex	0.582851	1	0.738707	1	0								R_NADDP	0.188995	1	0.732076	1	0
						R_NACODA	0.582851	1	0.738707	1	0								R_NACtpp	0.188995	1	0.732076	1	0
						R_MANAO	0.582851	1	0.738707	1	0								R_GRXR	0.188995	1	0.732076	1	0
						R_MPTG2	0.582851	1	0.738707	1	0								R_NACtex	0.188995	1	0.732076	1	0
						R_MOAT3C	0.582851	1	0.738707	1	0								R_NACODA	0.188995	1	0.732076	1	0
						R_MSO3abcpp	0.582851	1	0.738707	1	0								R_N2Otpp	0.188995	1	0.732076	1	0
						R_MSO3tex	0.582851	1	0.738707	1	0								R_NADH17pp	0.188995	1	0.732076	1	0
						R_MNt2pp	0.582851	1	0.738707	1	0								R_GPDDA5pp	0.188995	1	0.732076	1	0
						R_MTAN	0.582851	1	0.738707	1	0								R_N2Otex	0.188995	1	0.732076	1	0
						R_MNNH	0.582851	1	0.738707	1	0								R_MTRI	0.188995	1	0.732076	1	0
						R_MNLtex	0.582851	1	0.738707	1	0								R_GSNK	0.188995	1	0.732076	1	0
						R_MLTG2	0.582851	1	0.738707	1	0								R_GSNt2pp	0.188995	1	0.732076	1	0
						R_MNLptspp	0.582851	1	0.738707	1	0								R_MTAN	0.188995	1	0.732076	1	0
						R_MN2t3pp	0.582851	1	0.738707	1	0								R_NADH18pp	0.188995	1	0.732076	1	0
						R_MMM2	0.582851	1	0.738707	1	0								R_GSNtex	0.188995	1	0.732076	1	0
						R_MTRI	0.582851	1	0.738707	1	0								R_MSO3tex	0.188995	1	0.732076	1	0
						R_MMETtex	0.582851	1	0.738707	1	0								R_NADH5	0.188995	1	0.732076	1	0
						R_MMETt2pp	0.582851	1	0.738707	1	0								R_MTRK	0.188995	1	0.732076	1	0
						R_MTRK	0.582851	1	0.738707	1	0								R_MN2t3pp	0.188995	1	0.732076	1	0
						R_N2Otex	0.582851	1	0.738707	1	0								R_NADPHQR4	0.188995	1	0.732076	1	0
						R_N2Otpp	0.582851	1	0.738707	1	0								R_MLTG4	0.188995	1	0.732076	1	0
						R_MN6PP	0.582851	1	0.738707	1	0								R_GTPHs	0.188995	1	0.732076	1	0
						R_MLTG1	0.582851	1	0.738707	1	0								R_MLTG3	0.188995	1	0.732076	1	0
						R_NADH5	0.582851	1	0.738707	1	0								R_MLTG2	0.188995	1	0.732076	1	0
						R_MLDEP2pp	0.582851	1	0.738707	1	0								R_NDPK1	0.188995	1	0.732076	1	0
						R_NAMNPP	0.582851	1	0.738707	1	0								R_MLTG1	0.188995	1	0.732076	1	0
						R_METSOX2abcpp	0.582851	1	0.738707	1	0								R_GPDDA3pp	0.188995	1	0.732076	1	0
						R_METSOX1tex	0.582851	1	0.738707	1	0								R_GPDDA3	0.188995	1	0.732076	1	0
						R_NAt3_1p5pp	0.582851	1	0.738707	1	0								R_MLTG5	0.188995	1	0.732076	1	0
						R_METSOX1abcpp	0.582851	1	0.738707	1	0								R_NADH16pp	0.188995	1	0.732076	1	0
						R_METOX2s	0.582851	1	0.738707	1	0								R_MLDEP2pp	0.188995	1	0.732076	1	0
						R_METOX1s	0.582851	1	0.738707	1	0								R_NDPK7	0.188995	1	0.732076	1	0
						R_NADTRHD	0.582851	1	0.738707	1	0								R_NDPK8	0.188995	1	0.732076	1	0
						R_NAt3pp	0.582851	1	0.738707	1	0								R_MLDEP1pp	0.188995	1	0.732076	1	0
						R_NAtex	0.582851	1	0.738707	1	0								R_GPDDA2pp	0.188995	1	0.732076	1	0
						R_NDPK1	0.582851	1	0.738707	1	0								R_MLDCP3App	0.188995	1	0.732076	1	0
						R_NDPK5	0.582851	1	0.738707	1	0								R_MLDCP2Bpp	0.188995	1	0.732076	1	0
						R_NDPK6	0.582851	1	0.738707	1	0								R_GPDDA2	0.188995	1	0.732076	1	0
						R_MELIBtex	0.582851	1	0.738707	1	0								R_NDPK6	0.188995	1	0.732076	1	0
						R_NDPK7	0.582851	1	0.738707	1	0								R_MLTGY1pp	0.188995	1	0.732076	1	0
						R_MELIBt3ipp	0.582851	1	0.738707	1	0								R_MLTGY2pp	0.188995	1	0.732076	1	0
						R_NAt3_2pp	0.582851	1	0.738707	1	0								R_GTPDPK	0.188995	1	0.732076	1	0
						R_MELIBt2pp	0.582851	1	0.738707	1	0								R_NADPPPS	0.188995	1	0.732076	1	0
						R_METSOX2tex	0.582851	1	0.738707	1	0								R_GPDDA4	0.188995	1	0.732076	1	0
						R_METSOXR2	0.582851	1	0.738707	1	0								R_MMM2	0.188995	1	0.732076	1	0
						R_MLDEP1pp	0.582851	1	0.738707	1	0								R_MMETtex	0.188995	1	0.732076	1	0
						R_MLDCP3App	0.582851	1	0.738707	1	0								R_NADTRHD	0.188995	1	0.732076	1	0
						R_MLDCP2Bpp	0.582851	1	0.738707	1	0								R_MMETt2pp	0.188995	1	0.732076	1	0
						R_NADH9	0.582851	1	0.738707	1	0								R_NAMNPP	0.188995	1	0.732076	1	0
						R_MLDCP2App	0.582851	1	0.738707	1	0								R_NAt3_1p5pp	0.188995	1	0.732076	1	0
						R_MLDCP1Bpp	0.582851	1	0.738707	1	0								R_MME	0.188995	1	0.732076	1	0
						R_NADN	0.582851	1	0.738707	1	0								R_MMCD	0.188995	1	0.732076	1	0
						R_MLDCP1App	0.582851	1	0.738707	1	0								R_NAt3_2pp	0.188995	1	0.732076	1	0
						R_METSOXR1	0.582851	1	0.738707	1	0								R_GTPDPDP	0.188995	1	0.732076	1	0
						R_MINOHPtexi	0.582851	1	0.738707	1	0								R_MLTP3	0.188995	1	0.732076	1	0
						R_MGSA	0.582851	1	0.738707	1	0								R_NAt3pp	0.188995	1	0.732076	1	0
						R_NADPHQR2	0.582851	1	0.738707	1	0								R_MLTP2	0.188995	1	0.732076	1	0
						R_NADPHQR3	0.582851	1	0.738707	1	0								R_MLTP1	0.188995	1	0.732076	1	0
						R_MG2uabcpp	0.582851	1	0.738707	1	0								R_NAtex	0.188995	1	0.732076	1	0
						R_MG2tpp	0.582851	1	0.738707	1	0								R_MLTGY4pp	0.188995	1	0.732076	1	0
						R_METtex	0.582851	1	0.738707	1	0								R_MLTGY3pp	0.188995	1	0.732076	1	0
						R_METabcpp	0.582851	1	0.738707	1	0								R_NHFRBO	0.188995	1	0.732076	1	0
						R_NADPHQR4	0.582851	1	0.738707	1	0								R_H2tpp	0.188995	1	0.732076	1	0
						R_MICITD	0.582851	1	0.738707	1	0								R_MALTPTtexi	0.188995	1	0.732076	1	0
						R_MAN6Ptex	0.582851	1	0.738707	1	0								R_MDRPD	0.188995	1	0.732076	1	0
						R_LPLIPAL1A141pp	0.582851	1	0.738707	1	0								R_HEX1	0.188995	1	0.732076	1	0
						R_MAN6PI	0.582851	1	0.738707	1	0								R_LCTSt3ipp	0.188995	1	0.732076	1	0
						R_HPYRI	0.582851	1	0.738707	1	0								R_HEX4	0.188995	1	0.732076	1	0
						R_HPPPNtex	0.582851	1	0.738707	1	0								R_LCARS	0.188995	1	0.732076	1	0
						R_HPPPNt2rpp	0.582851	1	0.738707	1	0								R_LCARR	0.188995	1	0.732076	1	0
						R_HPPPNDO	0.582851	1	0.738707	1	0								R_LCADi	0.188995	1	0.732076	1	0
						R_HOPNTAL	0.582851	1	0.738707	1	0								R_LALGP	0.188995	1	0.732076	1	0
						R_HOMtex	0.582851	1	0.738707	1	0								R_LALDO2x	0.188995	1	0.732076	1	0
						R_HOMt2pp	0.582851	1	0.738707	1	0								R_LADGMDH	0.188995	1	0.732076	1	0
						R_HKNTDH	0.582851	1	0.738707	1	0								R_LACZpp	0.188995	1	0.732076	1	0
						R_HKNDDH	0.582851	1	0.738707	1	0								R_LCTStex	0.188995	1	0.732076	1	0
						R_HIStex	0.582851	1	0.738707	1	0								R_LACZ	0.188995	1	0.732076	1	0
						R_HISt2rpp	0.582851	1	0.738707	1	0								R_Kt3pp	0.188995	1	0.732076	1	0
						R_HISabcpp	0.582851	1	0.738707	1	0								R_Kabcpp	0.188995	1	0.732076	1	0
						R_HEXt2rpp	0.582851	1	0.738707	1	0								R_KG6PDC	0.188995	1	0.732076	1	0
						R_HEX7	0.582851	1	0.738707	1	0								R_HEX7	0.188995	1	0.732076	1	0
						R_HEX4	0.582851	1	0.738707	1	0								R_HEXt2rpp	0.188995	1	0.732076	1	0
						R_HEX1	0.582851	1	0.738707	1	0								R_KAT8	0.188995	1	0.732076	1	0
						R_HEPT4	0.582851	1	0.738707	1	0								R_HISabcpp	0.188995	1	0.732076	1	0
						R_HEPT3	0.582851	1	0.738707	1	0								R_KAT7	0.188995	1	0.732076	1	0
						R_HEPT2	0.582851	1	0.738707	1	0								R_KAT6	0.188995	1	0.732076	1	0
						R_HEPT1	0.582851	1	0.738707	1	0								R_KAT5	0.188995	1	0.732076	1	0
						R_HEPK2	0.582851	1	0.738707	1	0								R_LA4NTpp	0.188995	1	0.732076	1	0
						R_HEPK1	0.582851	1	0.738707	1	0								R_LCTStpp	0.188995	1	0.732076	1	0
						R_HDCOAI	0.582851	1	0.738707	1	0								R_LDH_D	0.188995	1	0.732076	1	0
						R_HDCEAtexi	0.582851	1	0.738707	1	0								R_LDH_D2	0.188995	1	0.732076	1	0
						R_HDCAtexi	0.582851	1	0.738707	1	0								R_LPLIPAL1E120pp	0.188995	1	0.732076	1	0
						R_HPYRRx	0.582851	1	0.738707	1	0								R_LPLIPAL1A181pp	0.188995	1	0.732076	1	0
						R_HCYSMT2	0.582851	1	0.738707	1	0								R_LPLIPAL1A180pp	0.188995	1	0.732076	1	0
						R_HPYRRy	0.582851	1	0.738707	1	0								R_LPLIPAL1A161pp	0.188995	1	0.732076	1	0
						R_HXAtex	0.582851	1	0.738707	1	0								R_LPLIPAL1A160pp	0.188995	1	0.732076	1	0
						R_INSK	0.582851	1	0.738707	1	0								R_LPLIPAL1A141pp	0.188995	1	0.732076	1	0
						R_INSH	0.582851	1	0.738707	1	0								R_LPLIPAL1A140pp	0.188995	1	0.732076	1	0
						R_INDOLEtex	0.582851	1	0.738707	1	0								R_LPLIPAL1A120pp	0.188995	1	0.732076	1	0
						R_INDOLEt2rpp	0.582851	1	0.738707	1	0								R_LIPAtex	0.188995	1	0.732076	1	0
						R_INDOLEt2pp	0.582851	1	0.738707	1	0								R_LIPAabcpp	0.188995	1	0.732076	1	0
						R_IMPtex	0.582851	1	0.738707	1	0								R_LIPAHTex	0.188995	1	0.732076	1	0
						R_ILEtex	0.582851	1	0.738707	1	0								R_LIPAHT2ex	0.188995	1	0.732076	1	0
						R_ILEt2rpp	0.582851	1	0.738707	1	0								R_HEPK1	0.188995	1	0.732076	1	0
						R_ILEabcpp	0.582851	1	0.738707	1	0								R_LIPACabcpp	0.188995	1	0.732076	1	0
						R_IDONtex	0.582851	1	0.738707	1	0								R_LGTHL	0.188995	1	0.732076	1	0
						R_IDONt2rpp	0.582851	1	0.738707	1	0								R_HEPK2	0.188995	1	0.732076	1	0
						R_IDOND2	0.582851	1	0.738707	1	0								R_LEUtex	0.188995	1	0.732076	1	0
						R_IDOND	0.582851	1	0.738707	1	0								R_LEUt2rpp	0.188995	1	0.732076	1	0
						R_ICL	0.582851	1	0.738707	1	0								R_HEPT1	0.188995	1	0.732076	1	0
						R_ICHORT	0.582851	1	0.738707	1	0								R_HEPT2	0.188995	1	0.732076	1	0
						R_ICHORSi	0.582851	1	0.738707	1	0								R_LEUabcpp	0.188995	1	0.732076	1	0
						R_ICHORS	0.582851	1	0.738707	1	0								R_HEPT3	0.188995	1	0.732076	1	0
						R_HYXNtpp	0.582851	1	0.738707	1	0								R_HEPT4	0.188995	1	0.732076	1	0
						R_HYXNtex	0.582851	1	0.738707	1	0								R_KAT4	0.188995	1	0.732076	1	0
						R_HYPOE	0.582851	1	0.738707	1	0								R_LPLIPAL1E140pp	0.188995	1	0.732076	1	0
						R_HYD3pp	0.582851	1	0.738707	1	0								R_HISt2rpp	0.188995	1	0.732076	1	0
						R_HYD2pp	0.582851	1	0.738707	1	0								R_KAT2	0.188995	1	0.732076	1	0
						R_HYD1pp	0.582851	1	0.738707	1	0								R_IMPtex	0.188995	1	0.732076	1	0
						R_HXPRT	0.582851	1	0.738707	1	0								R_HPYRRy	0.188995	1	0.732076	1	0
						R_HXCT	0.582851	1	0.738707	1	0								R_ILEtex	0.188995	1	0.732076	1	0
						R_HXAND	0.582851	1	0.738707	1	0								R_ILEt2rpp	0.188995	1	0.732076	1	0
						R_HCYSMT	0.582851	1	0.738707	1	0								R_HXAND	0.188995	1	0.732076	1	0
						R_HCINNMtex	0.582851	1	0.738707	1	0								R_ILEabcpp	0.188995	1	0.732076	1	0
						R_HCINNMt2rpp	0.582851	1	0.738707	1	0								R_HXAtex	0.188995	1	0.732076	1	0
						R_GTHRDHpp	0.582851	1	0.738707	1	0								R_HXCT	0.188995	1	0.732076	1	0
						R_GTHOr	0.582851	1	0.738707	1	0								R_HXPRT	0.188995	1	0.732076	1	0
						R_GSPMDS	0.582851	1	0.738707	1	0								R_HYD1pp	0.188995	1	0.732076	1	0
						R_GSPMDA	0.582851	1	0.738707	1	0								R_HPYRRx	0.188995	1	0.732076	1	0
						R_GSNtex	0.582851	1	0.738707	1	0								R_HYD2pp	0.188995	1	0.732076	1	0
						R_GSNt2pp	0.582851	1	0.738707	1	0								R_IDONt2rpp	0.188995	1	0.732076	1	0
						R_GSNK	0.582851	1	0.738707	1	0								R_IDOND2	0.188995	1	0.732076	1	0
						R_GRXR	0.582851	1	0.738707	1	0								R_HYD3pp	0.188995	1	0.732076	1	0
						R_GPDDA5pp	0.582851	1	0.738707	1	0								R_HYPOE	0.188995	1	0.732076	1	0
						R_GPDDA4pp	0.582851	1	0.738707	1	0								R_IDOND	0.188995	1	0.732076	1	0
						R_GPDDA4	0.582851	1	0.738707	1	0								R_ICL	0.188995	1	0.732076	1	0
						R_GPDDA3pp	0.582851	1	0.738707	1	0								R_ICHORT	0.188995	1	0.732076	1	0
						R_GPDDA3	0.582851	1	0.738707	1	0								R_HYXNtex	0.188995	1	0.732076	1	0
						R_GPDDA2pp	0.582851	1	0.738707	1	0								R_ICHORSi	0.188995	1	0.732076	1	0
						R_GPDDA2	0.582851	1	0.738707	1	0								R_ICHORS	0.188995	1	0.732076	1	0
						R_GPDDA1pp	0.582851	1	0.738707	1	0								R_IDONtex	0.188995	1	0.732076	1	0
						R_GMPtex	0.582851	1	0.738707	1	0								R_INDOLEt2pp	0.188995	1	0.732076	1	0
						R_GMPR	0.582851	1	0.738707	1	0								R_HPYRI	0.188995	1	0.732076	1	0
						R_GMHEPPA	0.582851	1	0.738707	1	0								R_INDOLEt2rpp	0.188995	1	0.732076	1	0
						R_GMHEPK	0.582851	1	0.738707	1	0								R_HIStex	0.188995	1	0.732076	1	0
						R_GMHEPAT	0.582851	1	0.738707	1	0								R_HKNDDH	0.188995	1	0.732076	1	0
						R_GLYtex	0.582851	1	0.738707	1	0								R_HKNTDH	0.188995	1	0.732076	1	0
						R_GLYt4pp	0.582851	1	0.738707	1	0								R_KAT1	0.188995	1	0.732076	1	0
						R_GLYt2pp	0.582851	1	0.738707	1	0								R_KAS15	0.188995	1	0.732076	1	0
						R_GLYOX3	0.582851	1	0.738707	1	0								R_KAS14	0.188995	1	0.732076	1	0
						R_GTHRDabc2pp	0.582851	1	0.738707	1	0								R_HOMt2pp	0.188995	1	0.732076	1	0
						R_GTHRDabcpp	0.582851	1	0.738707	1	0								R_ISETACtex	0.188995	1	0.732076	1	0
						R_GTHRDtex	0.582851	1	0.738707	1	0								R_ISETACabcpp	0.188995	1	0.732076	1	0
						R_GTHS	0.582851	1	0.738707	1	0								R_HOMtex	0.188995	1	0.732076	1	0
						R_HACD8i	0.582851	1	0.738707	1	0								R_HOPNTAL	0.188995	1	0.732076	1	0
						R_HACD7i	0.582851	1	0.738707	1	0								R_HPPPNDO	0.188995	1	0.732076	1	0
						R_HACD6i	0.582851	1	0.738707	1	0								R_HPPPNt2rpp	0.188995	1	0.732076	1	0
						R_HACD5i	0.582851	1	0.738707	1	0								R_IPDPS	0.188995	1	0.732076	1	0
						R_HACD4i	0.582851	1	0.738707	1	0								R_IPDDI	0.188995	1	0.732076	1	0
						R_HACD3i	0.582851	1	0.738707	1	0								R_INStex	0.188995	1	0.732076	1	0
						R_HACD2i	0.582851	1	0.738707	1	0								R_INSt2rpp	0.188995	1	0.732076	1	0
						R_HACD1i	0.582851	1	0.738707	1	0								R_INSt2pp	0.188995	1	0.732076	1	0
						R_H2tpp	0.582851	1	0.738707	1	0								R_INSTtex	0.188995	1	0.732076	1	0
						R_H2tex	0.582851	1	0.738707	1	0								R_INSK	0.188995	1	0.732076	1	0
						R_H2Stex	0.582851	1	0.738707	1	0								R_INSH	0.188995	1	0.732076	1	0
						R_H2St1pp	0.582851	1	0.738707	1	0								R_HPPPNtex	0.188995	1	0.732076	1	0
						R_INSTtex	0.582851	1	0.738707	1	0								R_INDOLEtex	0.188995	1	0.732076	1	0
						R_H2SO	0.582851	1	0.738707	1	0								R_KAT3	0.188995	1	0.732076	1	0
						R_GUR1PPpp	0.582851	1	0.738707	1	0								R_LPLIPAL1E141pp	0.188995	1	0.732076	1	0
						R_GUI2	0.582851	1	0.738707	1	0								R_LPLIPAL1E160pp	0.188995	1	0.732076	1	0
						R_GUI1	0.582851	1	0.738707	1	0								R_LPLIPAL1E161pp	0.188995	1	0.732076	1	0
						R_GUAtpp	0.582851	1	0.738707	1	0								R_MAN6Pt6_2pp	0.188995	1	0.732076	1	0
						R_GUAtex	0.582851	1	0.738707	1	0								R_MAN6PI	0.188995	1	0.732076	1	0
						R_GUAt2pp	0.582851	1	0.738707	1	0								R_MAN1PT2	0.188995	1	0.732076	1	0
						R_GUAPRT	0.582851	1	0.738707	1	0								R_MALtex	0.188995	1	0.732076	1	0
						R_GUAD	0.582851	1	0.738707	1	0								R_MALt2_3pp	0.188995	1	0.732076	1	0
						R_GTPtex	0.582851	1	0.738707	1	0								R_MALt2_2pp	0.188995	1	0.732076	1	0
						R_GTPHs	0.582851	1	0.738707	1	0								R_MALTtexi	0.188995	1	0.732076	1	0
						R_GTPDPK	0.582851	1	0.738707	1	0								R_MALTabcpp	0.188995	1	0.732076	1	0
						R_GTPDPDP	0.582851	1	0.738707	1	0								R_MALTTTRtexi	0.188995	1	0.732076	1	0
						R_H2O2tex	0.582851	1	0.738707	1	0								R_MALTTTRabcpp	0.188995	1	0.732076	1	0
						R_INSt2pp	0.582851	1	0.738707	1	0								R_MAN6Ptex	0.188995	1	0.732076	1	0
						R_INSt2rpp	0.582851	1	0.738707	1	0								R_MALTTRtexi	0.188995	1	0.732076	1	0
						R_INStex	0.582851	1	0.738707	1	0								R_HYXNtpp	0.188995	1	0.732076	1	0
						R_LYSDC	0.582851	1	0.738707	1	0								R_MALTPTabcpp	0.188995	1	0.732076	1	0
						R_LSERDHr	0.582851	1	0.738707	1	0								R_MALTHXtexi	0.188995	1	0.732076	1	0
						R_LPLIPAL2G181	0.582851	1	0.738707	1	0								R_MALTHXabcpp	0.188995	1	0.732076	1	0
						R_LPLIPAL2G180	0.582851	1	0.738707	1	0								R_MALDtex	0.188995	1	0.732076	1	0
						R_LPLIPAL2G161	0.582851	1	0.738707	1	0								R_MALDt2_2pp	0.188995	1	0.732076	1	0
						R_LPLIPAL2G160	0.582851	1	0.738707	1	0								R_MALDDH	0.188995	1	0.732076	1	0
						R_LPLIPAL2G141	0.582851	1	0.738707	1	0								R_MACPD	0.188995	1	0.732076	1	0
						R_LPLIPAL2G140	0.582851	1	0.738707	1	0								R_HACD6i	0.188995	1	0.732076	1	0
						R_LPLIPAL2G120	0.582851	1	0.738707	1	0								R_MALTTRabcpp	0.188995	1	0.732076	1	0
						R_LPLIPAL2E181	0.582851	1	0.738707	1	0								R_MANAO	0.188995	1	0.732076	1	0
						R_LPLIPAL2E180	0.582851	1	0.738707	1	0								R_MANGLYCptspp	0.188995	1	0.732076	1	0
						R_LPLIPAL2E161	0.582851	1	0.738707	1	0								R_MANGLYCtex	0.188995	1	0.732076	1	0
						R_LPLIPAL2E160	0.582851	1	0.738707	1	0								R_MDH3	0.188995	1	0.732076	1	0
						R_LPLIPAL2E141	0.582851	1	0.738707	1	0								R_MDH2	0.188995	1	0.732076	1	0
						R_LPLIPAL2E140	0.582851	1	0.738707	1	0								R_MDDEP4pp	0.188995	1	0.732076	1	0
						R_LPLIPAL2E120	0.582851	1	0.738707	1	0								R_MDDEP3pp	0.188995	1	0.732076	1	0
						R_LPLIPAL2A181	0.582851	1	0.738707	1	0								R_MDDEP2pp	0.188995	1	0.732076	1	0
						R_LPLIPAL2A180	0.582851	1	0.738707	1	0								R_MDDEP1pp	0.188995	1	0.732076	1	0
						R_LPLIPAL2A161	0.582851	1	0.738707	1	0								R_MDDCP5pp	0.188995	1	0.732076	1	0
						R_LPLIPAL2A160	0.582851	1	0.738707	1	0								R_MDDCP4pp	0.188995	1	0.732076	1	0
						R_LPLIPAL2A141	0.582851	1	0.738707	1	0								R_MDDCP3pp	0.188995	1	0.732076	1	0
						R_LPLIPAL2A140	0.582851	1	0.738707	1	0								R_HACD2i	0.188995	1	0.732076	1	0
						R_LPLIPAL2A120	0.582851	1	0.738707	1	0								R_HACD3i	0.188995	1	0.732076	1	0
						R_LPLIPAL1G181pp	0.582851	1	0.738707	1	0								R_MDDCP2pp	0.188995	1	0.732076	1	0
						R_LPLIPAL1G180pp	0.582851	1	0.738707	1	0								R_MDDCP1pp	0.188995	1	0.732076	1	0
						R_LYSabcpp	0.582851	1	0.738707	1	0								R_MCTP2App	0.188995	1	0.732076	1	0
						R_LYSt2pp	0.582851	1	0.738707	1	0								R_MCTP1Bpp	0.188995	1	0.732076	1	0
						R_LYSt3pp	0.582851	1	0.738707	1	0								R_HACD4i	0.188995	1	0.732076	1	0
						R_LYStex	0.582851	1	0.738707	1	0								R_HACD5i	0.188995	1	0.732076	1	0
						R_MAN1PT2	0.582851	1	0.738707	1	0								R_MCITS	0.188995	1	0.732076	1	0
						R_MALtex	0.582851	1	0.738707	1	0								R_MCITL2	0.188995	1	0.732076	1	0
						R_MALt2_3pp	0.582851	1	0.738707	1	0								R_MCITD	0.188995	1	0.732076	1	0
						R_MALt2_2pp	0.582851	1	0.738707	1	0								R_MANtex	0.188995	1	0.732076	1	0
						R_MALTtexi	0.582851	1	0.738707	1	0								R_MANptspp	0.188995	1	0.732076	1	0
						R_MALTabcpp	0.582851	1	0.738707	1	0								R_MANPGH	0.188995	1	0.732076	1	0
						R_MALTTTRtexi	0.582851	1	0.738707	1	0								R_HACD7i	0.188995	1	0.732076	1	0
						R_MALTTTRabcpp	0.582851	1	0.738707	1	0								R_M1PD	0.188995	1	0.732076	1	0
						R_MALTTRtexi	0.582851	1	0.738707	1	0								R_L_LACtex	0.188995	1	0.732076	1	0
						R_MALTTRabcpp	0.582851	1	0.738707	1	0								R_L_LACt2rpp	0.188995	1	0.732076	1	0
						R_MALTPTtexi	0.582851	1	0.738707	1	0								R_LPLIPAL2E141	0.188995	1	0.732076	1	0
						R_MALTPTabcpp	0.582851	1	0.738707	1	0								R_LPLIPAL2E140	0.188995	1	0.732076	1	0
						R_LPLIPAL1G161pp	0.582851	1	0.738707	1	0								R_LPLIPAL2E120	0.188995	1	0.732076	1	0
						R_MALTHXtexi	0.582851	1	0.738707	1	0								R_LPLIPAL2A181	0.188995	1	0.732076	1	0
						R_MALDtex	0.582851	1	0.738707	1	0								R_LPLIPAL2A180	0.188995	1	0.732076	1	0
						R_MALDt2_2pp	0.582851	1	0.738707	1	0								R_HDCAtexi	0.188995	1	0.732076	1	0
						R_MALDDH	0.582851	1	0.738707	1	0								R_LPLIPAL2A161	0.188995	1	0.732076	1	0
						R_MACPD	0.582851	1	0.738707	1	0								R_LPLIPAL2A160	0.188995	1	0.732076	1	0
						R_M1PD	0.582851	1	0.738707	1	0								R_LPLIPAL2A141	0.188995	1	0.732076	1	0
						R_L_LACtex	0.582851	1	0.738707	1	0								R_HDCEAtexi	0.188995	1	0.732076	1	0
						R_L_LACt2rpp	0.582851	1	0.738707	1	0								R_LPLIPAL2A140	0.188995	1	0.732076	1	0
						R_L_LACD3	0.582851	1	0.738707	1	0								R_HDCOAI	0.188995	1	0.732076	1	0
						R_L_LACD2	0.582851	1	0.738707	1	0								R_LPLIPAL2A120	0.188995	1	0.732076	1	0
						R_LYXtex	0.582851	1	0.738707	1	0								R_LPLIPAL1G181pp	0.188995	1	0.732076	1	0
						R_LYXt2pp	0.582851	1	0.738707	1	0								R_LPLIPAL1G180pp	0.188995	1	0.732076	1	0
						R_LYXI	0.582851	1	0.738707	1	0								R_LPLIPAL1G161pp	0.188995	1	0.732076	1	0
						R_MALTHXabcpp	0.582851	1	0.738707	1	0								R_LPLIPAL1G160pp	0.188995	1	0.732076	1	0
						R_MAN6Pt6_2pp	0.582851	1	0.738707	1	0								R_LPLIPAL1G141pp	0.188995	1	0.732076	1	0
						R_LPLIPAL1G160pp	0.582851	1	0.738707	1	0								R_LPLIPAL1G140pp	0.188995	1	0.732076	1	0
						R_LPLIPAL1G140pp	0.582851	1	0.738707	1	0								R_LPLIPAL1G120pp	0.188995	1	0.732076	1	0
						R_LCARR	0.582851	1	0.738707	1	0								R_NOtex	0.188995	1	0.732076	1	0
						R_LCADi	0.582851	1	0.738707	1	0								R_LPLIPAL1E181pp	0.188995	1	0.732076	1	0
						R_LALGP	0.582851	1	0.738707	1	0								R_LPLIPAL1E180pp	0.188995	1	0.732076	1	0
						R_LALDO2x	0.582851	1	0.738707	1	0								R_LPLIPAL2E160	0.188995	1	0.732076	1	0
						R_LADGMDH	0.582851	1	0.738707	1	0								R_HACD1i	0.188995	1	0.732076	1	0
						R_LACZpp	0.582851	1	0.738707	1	0								R_LPLIPAL2E161	0.188995	1	0.732076	1	0
						R_LACZ	0.582851	1	0.738707	1	0								R_LPLIPAL2E181	0.188995	1	0.732076	1	0
						R_LA4NTpp	0.582851	1	0.738707	1	0								R_L_LACD3	0.188995	1	0.732076	1	0
						R_Kt3pp	0.582851	1	0.738707	1	0								R_L_LACD2	0.188995	1	0.732076	1	0
						R_Kabcpp	0.582851	1	0.738707	1	0								R_LYXtex	0.188995	1	0.732076	1	0
						R_KG6PDC	0.582851	1	0.738707	1	0								R_LYXt2pp	0.188995	1	0.732076	1	0
						R_KAT8	0.582851	1	0.738707	1	0								R_LYXI	0.188995	1	0.732076	1	0
						R_KAT7	0.582851	1	0.738707	1	0								R_LYStex	0.188995	1	0.732076	1	0
						R_KAT6	0.582851	1	0.738707	1	0								R_LYSt3pp	0.188995	1	0.732076	1	0
						R_KAT5	0.582851	1	0.738707	1	0								R_LYSt2pp	0.188995	1	0.732076	1	0
						R_KAT4	0.582851	1	0.738707	1	0								R_LYSabcpp	0.188995	1	0.732076	1	0
						R_KAT3	0.582851	1	0.738707	1	0								R_LYSDC	0.188995	1	0.732076	1	0
						R_KAT2	0.582851	1	0.738707	1	0								R_LSERDHr	0.188995	1	0.732076	1	0
						R_KAT1	0.582851	1	0.738707	1	0								R_LPLIPAL2G181	0.188995	1	0.732076	1	0
						R_KAS15	0.582851	1	0.738707	1	0								R_LPLIPAL2G180	0.188995	1	0.732076	1	0
						R_KAS14	0.582851	1	0.738707	1	0								R_LPLIPAL2G161	0.188995	1	0.732076	1	0
						R_ISETACtex	0.582851	1	0.738707	1	0								R_LPLIPAL2G160	0.188995	1	0.732076	1	0
						R_ISETACabcpp	0.582851	1	0.738707	1	0								R_LPLIPAL2G141	0.188995	1	0.732076	1	0
						R_IPDPS	0.582851	1	0.738707	1	0								R_LPLIPAL2G140	0.188995	1	0.732076	1	0
						R_IPDDI	0.582851	1	0.738707	1	0								R_HACD8i	0.188995	1	0.732076	1	0
						R_LCARS	0.582851	1	0.738707	1	0								R_HCINNMt2rpp	0.188995	1	0.732076	1	0
						R_LCTSt3ipp	0.582851	1	0.738707	1	0								R_HCINNMtex	0.188995	1	0.732076	1	0
						R_LCTStex	0.582851	1	0.738707	1	0								R_HCYSMT	0.188995	1	0.732076	1	0
						R_LCTStpp	0.582851	1	0.738707	1	0								R_HCYSMT2	0.188995	1	0.732076	1	0
						R_LPLIPAL1G120pp	0.582851	1	0.738707	1	0								R_LPLIPAL2G120	0.188995	1	0.732076	1	0
						R_LPLIPAL1E181pp	0.582851	1	0.738707	1	0								R_LPLIPAL2E180	0.188995	1	0.732076	1	0
						R_LPLIPAL1E180pp	0.582851	1	0.738707	1	0								R_NOtpp	0.188995	1	0.732076	1	0
						R_LPLIPAL1E161pp	0.582851	1	0.738707	1	0								R_12DGR120tipp	0.188995	1	0.732076	1	0
						R_LPLIPAL1E160pp	0.582851	1	0.738707	1	0								R_NTD1	0.188995	1	0.732076	1	0
						R_LPLIPAL1E141pp	0.582851	1	0.738707	1	0								R_SUCCt2_2pp	0.188995	1	0.732076	1	0
						R_LPLIPAL1E140pp	0.582851	1	0.738707	1	0								R_SUCBZS	0.188995	1	0.732076	1	0
						R_LPLIPAL1E120pp	0.582851	1	0.738707	1	0								R_SUCBZL	0.188995	1	0.732076	1	0
						R_LPLIPAL1A181pp	0.582851	1	0.738707	1	0								R_SSALy	0.188995	1	0.732076	1	0
						R_LPLIPAL1A180pp	0.582851	1	0.738707	1	0								R_SSALx	0.188995	1	0.732076	1	0
						R_LPLIPAL1A161pp	0.582851	1	0.738707	1	0								R_SPODMpp	0.188995	1	0.732076	1	0
						R_LPLIPAL1A160pp	0.582851	1	0.738707	1	0								R_SPODM	0.188995	1	0.732076	1	0
						R_LPLIPAL1G141pp	0.582851	1	0.738707	1	0								R_SPMS	0.188995	1	0.732076	1	0
						R_NO3tex	0.582851	1	0.738707	1	0								R_SPMDtex	0.188995	1	0.732076	1	0
						R_LPLIPAL1A120pp	0.582851	1	0.738707	1	0								R_SPMDabcpp	0.188995	1	0.732076	1	0
						R_LIPAtex	0.582851	1	0.738707	1	0								R_SOTA	0.188995	1	0.732076	1	0
						R_LIPAabcpp	0.582851	1	0.738707	1	0								R_SO3tex	0.188995	1	0.732076	1	0
						R_LIPAHTex	0.582851	1	0.738707	1	0								R_SKMtex	0.188995	1	0.732076	1	0
						R_LIPAHT2ex	0.582851	1	0.738707	1	0								R_SKMt2pp	0.188995	1	0.732076	1	0
						R_LIPACabcpp	0.582851	1	0.738707	1	0								R_SHCHCS2	0.188995	1	0.732076	1	0
						R_LGTHL	0.582851	1	0.738707	1	0								R_SGSAD	0.188995	1	0.732076	1	0
						R_LEUtex	0.582851	1	0.738707	1	0								R_SGDS	0.188995	1	0.732076	1	0
						R_LEUt2rpp	0.582851	1	0.738707	1	0								R_SFGTHi	0.188995	1	0.732076	1	0
						R_LEUabcpp	0.582851	1	0.738707	1	0								R_SERtex	0.188995	1	0.732076	1	0
						R_LDH_D2	0.582851	1	0.738707	1	0								R_SERt4pp	0.188995	1	0.732076	1	0
						R_LDH_D	0.582851	1	0.738707	1	0								R_SERt2rpp	0.188995	1	0.732076	1	0
						R_LPLIPAL1A140pp	0.582851	1	0.738707	1	0								R_SERD_L	0.188995	1	0.732076	1	0
						R_NODOx	0.582851	1	0.738707	1	0								R_SERD_D	0.188995	1	0.732076	1	0
						R_12DGR120tipp	0.582851	1	0.738707	1	0								R_SERASr	0.188995	1	0.732076	1	0
						R_NOtex	0.582851	1	0.738707	1	0								R_SBTtex	0.188995	1	0.732076	1	0
						R_SUCCt2_3pp	0.582851	1	0.738707	1	0								R_SUCCt2_3pp	0.188995	1	0.732076	1	0
						R_SUCCt2_2pp	0.582851	1	0.738707	1	0								R_SUCCt3pp	0.188995	1	0.732076	1	0
						R_SUCBZS	0.582851	1	0.738707	1	0								R_SUCCtex	0.188995	1	0.732076	1	0
						R_SUCBZL	0.582851	1	0.738707	1	0								R_SUCFUMtpp	0.188995	1	0.732076	1	0
						R_SSALy	0.582851	1	0.738707	1	0								R_THMtex	0.188995	1	0.732076	1	0
						R_SSALx	0.582851	1	0.738707	1	0								R_THMabcpp	0.188995	1	0.732076	1	0
						R_SPODMpp	0.582851	1	0.738707	1	0								R_THMDtex	0.188995	1	0.732076	1	0
						R_SPODM	0.582851	1	0.738707	1	0								R_THMDt2rpp	0.188995	1	0.732076	1	0
						R_SPMS	0.582851	1	0.738707	1	0								R_THMDt2pp	0.188995	1	0.732076	1	0
						R_SPMDtex	0.582851	1	0.738707	1	0								R_THIORDXi	0.188995	1	0.732076	1	0
						R_SPMDabcpp	0.582851	1	0.738707	1	0								R_TGBPA	0.188995	1	0.732076	1	0
						R_SOTA	0.582851	1	0.738707	1	0								R_TDPGDH	0.188995	1	0.732076	1	0
						R_SUCCt3pp	0.582851	1	0.738707	1	0								R_TDPDRR	0.188995	1	0.732076	1	0
						R_SO3tex	0.582851	1	0.738707	1	0								R_TDPDRE	0.188995	1	0.732076	1	0
						R_SKMt2pp	0.582851	1	0.738707	1	0								R_TDPAGTA	0.188995	1	0.732076	1	0
						R_SHCHCS2	0.582851	1	0.738707	1	0								R_TDPADGAT	0.188995	1	0.732076	1	0
						R_SGSAD	0.582851	1	0.738707	1	0								R_SBTptspp	0.188995	1	0.732076	1	0
						R_SGDS	0.582851	1	0.738707	1	0								R_TDP	0.188995	1	0.732076	1	0
						R_SFGTHi	0.582851	1	0.738707	1	0								R_TCYNTtex	0.188995	1	0.732076	1	0
						R_SERtex	0.582851	1	0.738707	1	0								R_TAURtex	0.188995	1	0.732076	1	0
						R_SERt4pp	0.582851	1	0.738707	1	0								R_TAURabcpp	0.188995	1	0.732076	1	0
						R_SERt2rpp	0.582851	1	0.738707	1	0								R_TAUDO	0.188995	1	0.732076	1	0
						R_SERD_L	0.582851	1	0.738707	1	0								R_TARTRtex	0.188995	1	0.732076	1	0
						R_SERD_D	0.582851	1	0.738707	1	0								R_TARTRt7pp	0.188995	1	0.732076	1	0
						R_SERASr	0.582851	1	0.738707	1	0								R_TARTD	0.188995	1	0.732076	1	0
						R_SBTtex	0.582851	1	0.738707	1	0								R_TAGURr	0.188995	1	0.732076	1	0
						R_SKMtex	0.582851	1	0.738707	1	0								R_SULFACtex	0.188995	1	0.732076	1	0
						R_SBTptspp	0.582851	1	0.738707	1	0								R_SULFACabcpp	0.188995	1	0.732076	1	0
						R_SUCCtex	0.582851	1	0.738707	1	0								R_SUCptspp	0.188995	1	0.732076	1	0
						R_SUCRtex	0.582851	1	0.738707	1	0								R_SUCRtex	0.188995	1	0.732076	1	0
						R_THMtex	0.582851	1	0.738707	1	0								R_TDECOAI	0.188995	1	0.732076	1	0
						R_THMabcpp	0.582851	1	0.738707	1	0								R_SBTPD	0.188995	1	0.732076	1	0
						R_THMDtex	0.582851	1	0.738707	1	0								R_SADH	0.188995	1	0.732076	1	0
						R_THMDt2rpp	0.582851	1	0.738707	1	0								R_S7PI	0.188995	1	0.732076	1	0
						R_THMDt2pp	0.582851	1	0.738707	1	0								R_QMO2	0.188995	1	0.732076	1	0
						R_THIORDXi	0.582851	1	0.738707	1	0								R_PYRtex	0.188995	1	0.732076	1	0
						R_THD2pp	0.582851	1	0.738707	1	0								R_PYRt2rpp	0.188995	1	0.732076	1	0
						R_TGBPA	0.582851	1	0.738707	1	0								R_PYNP2r	0.188995	1	0.732076	1	0
						R_TDPGDH	0.582851	1	0.738707	1	0								R_PYDXPP	0.188995	1	0.732076	1	0
						R_TDPDRR	0.582851	1	0.738707	1	0								R_PYDXNK	0.188995	1	0.732076	1	0
						R_TDPDRE	0.582851	1	0.738707	1	0								R_PYDXK	0.188995	1	0.732076	1	0
						R_TDPAGTA	0.582851	1	0.738707	1	0								R_PYDAMK	0.188995	1	0.732076	1	0
						R_SUCFUMtpp	0.582851	1	0.738707	1	0								R_PYAM5PO	0.188995	1	0.732076	1	0
						R_TDPADGAT	0.582851	1	0.738707	1	0								R_PUNP7	0.188995	1	0.732076	1	0
						R_TDECOAI	0.582851	1	0.738707	1	0								R_PUNP6	0.188995	1	0.732076	1	0
						R_TCYNTtex	0.582851	1	0.738707	1	0								R_PUNP5	0.188995	1	0.732076	1	0
						R_TAURtex	0.582851	1	0.738707	1	0								R_QMO3	0.188995	1	0.732076	1	0
						R_TAURabcpp	0.582851	1	0.738707	1	0								R_PUNP4	0.188995	1	0.732076	1	0
						R_TAUDO	0.582851	1	0.738707	1	0								R_PUNP2	0.188995	1	0.732076	1	0
						R_TARTRtex	0.582851	1	0.738707	1	0								R_PUNP1	0.188995	1	0.732076	1	0
						R_TARTRt7pp	0.582851	1	0.738707	1	0								R_PTRCtex	0.188995	1	0.732076	1	0
						R_TARTD	0.582851	1	0.738707	1	0								R_PTRCt2pp	0.188995	1	0.732076	1	0
						R_TAGURr	0.582851	1	0.738707	1	0								R_PTRCabcpp	0.188995	1	0.732076	1	0
						R_SULFACtex	0.582851	1	0.738707	1	0								R_PTRCTA	0.188995	1	0.732076	1	0
						R_SULFACabcpp	0.582851	1	0.738707	1	0								R_PTRCORNt7pp	0.188995	1	0.732076	1	0
						R_SUCptspp	0.582851	1	0.738707	1	0								R_PTHRpp	0.188995	1	0.732076	1	0
						R_TDP	0.582851	1	0.738707	1	0								R_PTAr	0.188995	1	0.732076	1	0
						R_THRA2i	0.582851	1	0.738707	1	0								R_PTA2	0.188995	1	0.732076	1	0
						R_SBTPD	0.582851	1	0.738707	1	0								R_PSSA181	0.188995	1	0.732076	1	0
						R_S7PI	0.582851	1	0.738707	1	0								R_PSSA180	0.188995	1	0.732076	1	0
						R_PYRtex	0.582851	1	0.738707	1	0								R_PUNP3	0.188995	1	0.732076	1	0
						R_PYRt2rpp	0.582851	1	0.738707	1	0								R_THRA2i	0.188995	1	0.732076	1	0
						R_PYNP2r	0.582851	1	0.738707	1	0								R_R15BPK	0.188995	1	0.732076	1	0
						R_PYDXPP	0.582851	1	0.738707	1	0								R_R5PP	0.188995	1	0.732076	1	0
						R_PYDXNK	0.582851	1	0.738707	1	0								R_RPI	0.188995	1	0.732076	1	0
						R_PYDXK	0.582851	1	0.738707	1	0								R_RNTR4c	0.188995	1	0.732076	1	0
						R_PYDAMK	0.582851	1	0.738707	1	0								R_RNTR3c	0.188995	1	0.732076	1	0
						R_PYAM5PO	0.582851	1	0.738707	1	0								R_RNTR2c	0.188995	1	0.732076	1	0
						R_PUNP7	0.582851	1	0.738707	1	0								R_RNTR1c	0.188995	1	0.732076	1	0
						R_PUNP6	0.582851	1	0.738707	1	0								R_RNDR4b	0.188995	1	0.732076	1	0
						R_PUNP5	0.582851	1	0.738707	1	0								R_RNDR4	0.188995	1	0.732076	1	0
						R_PUNP4	0.582851	1	0.738707	1	0								R_RNDR3b	0.188995	1	0.732076	1	0
						R_QMO2	0.582851	1	0.738707	1	0								R_RNDR3	0.188995	1	0.732076	1	0
						R_PUNP3	0.582851	1	0.738707	1	0								R_RNDR2b	0.188995	1	0.732076	1	0
						R_PUNP1	0.582851	1	0.738707	1	0								R_RNDR2	0.188995	1	0.732076	1	0
						R_PTRCtex	0.582851	1	0.738707	1	0								R_RNDR1b	0.188995	1	0.732076	1	0
						R_PTRCt2pp	0.582851	1	0.738707	1	0								R_R1PK	0.188995	1	0.732076	1	0
						R_PTRCabcpp	0.582851	1	0.738707	1	0								R_RNDR1	0.188995	1	0.732076	1	0
						R_PTRCTA	0.582851	1	0.738707	1	0								R_RMNtpp	0.188995	1	0.732076	1	0
						R_PTRCORNt7pp	0.582851	1	0.738707	1	0								R_RMNtex	0.188995	1	0.732076	1	0
						R_PTHRpp	0.582851	1	0.738707	1	0								R_RMK	0.188995	1	0.732076	1	0
						R_PTAr	0.582851	1	0.738707	1	0								R_RMI	0.188995	1	0.732076	1	0
						R_PTA2	0.582851	1	0.738707	1	0								R_RIBtex	0.188995	1	0.732076	1	0
						R_PSSA181	0.582851	1	0.738707	1	0								R_RIBabcpp	0.188995	1	0.732076	1	0
						R_PSSA180	0.582851	1	0.738707	1	0								R_RHAT1	0.188995	1	0.732076	1	0
						R_PSSA141	0.582851	1	0.738707	1	0								R_RBP4E	0.188995	1	0.732076	1	0
						R_PUNP2	0.582851	1	0.738707	1	0								R_RBK_L1	0.188995	1	0.732076	1	0
						R_SADH	0.582851	1	0.738707	1	0								R_RBK	0.188995	1	0.732076	1	0
						R_QMO3	0.582851	1	0.738707	1	0								R_R5Ptex	0.188995	1	0.732076	1	0
						R_R1PK	0.582851	1	0.738707	1	0								R_R5PPpp	0.188995	1	0.732076	1	0
						R_RNTR4c	0.582851	1	0.738707	1	0								R_RMPA	0.188995	1	0.732076	1	0
						R_RNTR3c	0.582851	1	0.738707	1	0								R_THRAi	0.188995	1	0.732076	1	0
						R_RNTR2c	0.582851	1	0.738707	1	0								R_THRD	0.188995	1	0.732076	1	0
						R_RNTR1c	0.582851	1	0.738707	1	0								R_THRPtex	0.188995	1	0.732076	1	0
						R_RNDR4b	0.582851	1	0.738707	1	0								R_XANt2pp	0.188995	1	0.732076	1	0
						R_RNDR4	0.582851	1	0.738707	1	0								R_XAND	0.188995	1	0.732076	1	0
						R_RNDR3b	0.582851	1	0.738707	1	0								R_X5PL3E	0.188995	1	0.732076	1	0
						R_RNDR3	0.582851	1	0.738707	1	0								R_VPAMT	0.188995	1	0.732076	1	0
						R_RNDR2b	0.582851	1	0.738707	1	0								R_VALtex	0.188995	1	0.732076	1	0
						R_RNDR2	0.582851	1	0.738707	1	0								R_VALt2rpp	0.188995	1	0.732076	1	0
						R_RNDR1b	0.582851	1	0.738707	1	0								R_VALabcpp	0.188995	1	0.732076	1	0
						R_RNDR1	0.582851	1	0.738707	1	0								R_VALTA	0.188995	1	0.732076	1	0
						R_R15BPK	0.582851	1	0.738707	1	0								R_URItex	0.188995	1	0.732076	1	0
						R_RMPA	0.582851	1	0.738707	1	0								R_URIt2rpp	0.188995	1	0.732076	1	0
						R_RMNtex	0.582851	1	0.738707	1	0								R_URIt2pp	0.188995	1	0.732076	1	0
						R_RMK	0.582851	1	0.738707	1	0								R_URIK2	0.188995	1	0.732076	1	0
						R_RMI	0.582851	1	0.738707	1	0								R_XANtex	0.188995	1	0.732076	1	0
						R_RIBtex	0.582851	1	0.738707	1	0								R_URIH	0.188995	1	0.732076	1	0
						R_RIBabcpp	0.582851	1	0.738707	1	0								R_UREAtpp	0.188995	1	0.732076	1	0
						R_RHAT1	0.582851	1	0.738707	1	0								R_UREAtex	0.188995	1	0.732076	1	0
						R_RBP4E	0.582851	1	0.738707	1	0								R_URDGLYCD	0.188995	1	0.732076	1	0
						R_RBK_L1	0.582851	1	0.738707	1	0								R_URAtex	0.188995	1	0.732076	1	0
						R_RBK	0.582851	1	0.738707	1	0								R_URAt2rpp	0.188995	1	0.732076	1	0
						R_R5Ptex	0.582851	1	0.738707	1	0								R_URAt2pp	0.188995	1	0.732076	1	0
						R_R5PPpp	0.582851	1	0.738707	1	0								R_UPPRT	0.188995	1	0.732076	1	0
						R_R5PP	0.582851	1	0.738707	1	0								R_UPLA4FNT	0.188995	1	0.732076	1	0
						R_RMNtpp	0.582851	1	0.738707	1	0								R_UPLA4FNF	0.188995	1	0.732076	1	0
						R_PSSA140	0.582851	1	0.738707	1	0								R_UNK3	0.188995	1	0.732076	1	0
						R_THRAi	0.582851	1	0.738707	1	0								R_UMPtex	0.188995	1	0.732076	1	0
						R_THRPtex	0.582851	1	0.738707	1	0								R_UM4PL	0.188995	1	0.732076	1	0
						R_XANt2pp	0.582851	1	0.738707	1	0								R_URIC	0.188995	1	0.732076	1	0
						R_XAND	0.582851	1	0.738707	1	0								R_UM4PCP	0.188995	1	0.732076	1	0
						R_X5PL3E	0.582851	1	0.738707	1	0								R_XANtpp	0.188995	1	0.732076	1	0
						R_VPAMT	0.582851	1	0.738707	1	0								R_XPPT	0.188995	1	0.732076	1	0
						R_VALtex	0.582851	1	0.738707	1	0								R_sbp	0.188995	1	0.732076	1	0
						R_VALt2rpp	0.582851	1	0.738707	1	0								R_ox_cyt	0.188995	1	0.732076	1	0
						R_VALabcpp	0.582851	1	0.738707	1	0								R_mdh_cyt	0.188995	1	0.732076	1	0
						R_VALTA	0.582851	1	0.738707	1	0								R_malylcoa_lyase	0.188995	1	0.732076	1	0
						R_URItex	0.582851	1	0.738707	1	0								R_mal_thio	0.188995	1	0.732076	1	0
						R_URIt2rpp	0.582851	1	0.738707	1	0								R_fald_form	0.188995	1	0.732076	1	0
						R_URIt2pp	0.582851	1	0.738707	1	0								R_fald_assim	0.188995	1	0.732076	1	0
						R_URIK2	0.582851	1	0.738707	1	0								R_accoa_glx	0.188995	1	0.732076	1	0
						R_XANtex	0.582851	1	0.738707	1	0								R_ZNabcpp	0.188995	1	0.732076	1	0
						R_URIH	0.582851	1	0.738707	1	0								R_XMPtex	0.188995	1	0.732076	1	0
						R_UREAtpp	0.582851	1	0.738707	1	0								R_ZN2t3pp	0.188995	1	0.732076	1	0
						R_UREAtex	0.582851	1	0.738707	1	0								R_XYLtex	0.188995	1	0.732076	1	0
						R_URDGLYCD	0.582851	1	0.738707	1	0								R_XYLt2pp	0.188995	1	0.732076	1	0
						R_URAtex	0.582851	1	0.738707	1	0								R_XYLabcpp	0.188995	1	0.732076	1	0
						R_URAt2rpp	0.582851	1	0.738707	1	0								R_XYLUtex	0.188995	1	0.732076	1	0
						R_URAt2pp	0.582851	1	0.738707	1	0								R_XYLUt2pp	0.188995	1	0.732076	1	0
						R_UPPRT	0.582851	1	0.738707	1	0								R_XYLK2	0.188995	1	0.732076	1	0
						R_UPLA4FNT	0.582851	1	0.738707	1	0								R_XYLK	0.188995	1	0.732076	1	0
						R_UPLA4FNF	0.582851	1	0.738707	1	0								R_XYLI2	0.188995	1	0.732076	1	0
						R_UNK3	0.582851	1	0.738707	1	0								R_XYLI1	0.188995	1	0.732076	1	0
						R_UMPtex	0.582851	1	0.738707	1	0								R_XTSNtex	0.188995	1	0.732076	1	0
						R_UM4PL	0.582851	1	0.738707	1	0								R_XTSNt2rpp	0.188995	1	0.732076	1	0
						R_URIC	0.582851	1	0.738707	1	0								R_XTSNH	0.188995	1	0.732076	1	0
						R_UM4PCP	0.582851	1	0.738707	1	0								R_ZN2abcpp	0.188995	1	0.732076	1	0
						R_XANtpp	0.582851	1	0.738707	1	0								R_PSSA141	0.188995	1	0.732076	1	0
						R_XPPT	0.582851	1	0.738707	1	0								R_UM3PL	0.188995	1	0.732076	1	0
						R_sbp	0.582851	1	0.738707	1	0								R_ULA4NFT	0.188995	1	0.732076	1	0
						R_ox_cyt	0.582851	1	0.738707	1	0								R_TRPtex	0.188995	1	0.732076	1	0
						R_mdh_cyt	0.582851	1	0.738707	1	0								R_TRPt2rpp	0.188995	1	0.732076	1	0
						R_malylcoa_lyase	0.582851	1	0.738707	1	0								R_TRPS2	0.188995	1	0.732076	1	0
						R_mal_thio	0.582851	1	0.738707	1	0								R_TRPS1	0.188995	1	0.732076	1	0
						R_fald_form	0.582851	1	0.738707	1	0								R_TREtex	0.188995	1	0.732076	1	0
						R_fald_assim	0.582851	1	0.738707	1	0								R_TREptspp	0.188995	1	0.732076	1	0
						R_accoa_glx	0.582851	1	0.738707	1	0								R_TREHpp	0.188995	1	0.732076	1	0
						R_ZNabcpp	0.582851	1	0.738707	1	0								R_TREH	0.188995	1	0.732076	1	0
						R_XMPtex	0.582851	1	0.738707	1	0								R_TRE6PS	0.188995	1	0.732076	1	0
						R_ZN2t3pp	0.582851	1	0.738707	1	0								R_TRE6PP	0.188995	1	0.732076	1	0
						R_XYLtex	0.582851	1	0.738707	1	0								R_TRE6PH	0.188995	1	0.732076	1	0
						R_XYLt2pp	0.582851	1	0.738707	1	0								R_TRDR	0.188995	1	0.732076	1	0
						R_XYLabcpp	0.582851	1	0.738707	1	0								R_TRSARr	0.188995	1	0.732076	1	0
						R_XYLUtex	0.582851	1	0.738707	1	0								R_TMK	0.188995	1	0.732076	1	0
						R_XYLUt2pp	0.582851	1	0.738707	1	0								R_TMDK1	0.188995	1	0.732076	1	0
						R_XYLK2	0.582851	1	0.738707	1	0								R_TMAtex	0.188995	1	0.732076	1	0
						R_XYLK	0.582851	1	0.738707	1	0								R_TMAOtex	0.188995	1	0.732076	1	0
						R_XYLI2	0.582851	1	0.738707	1	0								R_TMAOR2pp	0.188995	1	0.732076	1	0
						R_XYLI1	0.582851	1	0.738707	1	0								R_TMAOR1pp	0.188995	1	0.732076	1	0
						R_XTSNtex	0.582851	1	0.738707	1	0								R_THYMtex	0.188995	1	0.732076	1	0
						R_XTSNt2rpp	0.582851	1	0.738707	1	0								R_THYMt3pp	0.188995	1	0.732076	1	0
						R_XTSNH	0.582851	1	0.738707	1	0								R_THRtex	0.188995	1	0.732076	1	0
						R_ZN2abcpp	0.582851	1	0.738707	1	0								R_THRt4pp	0.188995	1	0.732076	1	0
						R_THRD	0.582851	1	0.738707	1	0								R_THRt2rpp	0.188995	1	0.732076	1	0
						R_UM3PL	0.582851	1	0.738707	1	0								R_THRt2pp	0.188995	1	0.732076	1	0
						R_ULA4NFT	0.582851	1	0.738707	1	0								R_THRabcpp	0.188995	1	0.732076	1	0
						R_TRPtex	0.582851	1	0.738707	1	0								R_TMDPP	0.188995	1	0.732076	1	0
						R_TRPt2rpp	0.582851	1	0.738707	1	0								R_ULA4Ntppi	0.188995	1	0.732076	1	0
						R_TRPS2	0.582851	1	0.738707	1	0								R_TSULtex	0.188995	1	0.732076	1	0
						R_TRPS1	0.582851	1	0.738707	1	0								R_TTDCEAtexi	0.188995	1	0.732076	1	0
						R_TREtex	0.582851	1	0.738707	1	0								R_UGLYCH	0.188995	1	0.732076	1	0
						R_TREptspp	0.582851	1	0.738707	1	0								R_UGLT	0.188995	1	0.732076	1	0
						R_TREHpp	0.582851	1	0.738707	1	0								R_UGLCURPpp	0.188995	1	0.732076	1	0
						R_TREH	0.582851	1	0.738707	1	0								R_UDPKAAT	0.188995	1	0.732076	1	0
						R_TRE6PS	0.582851	1	0.738707	1	0								R_UDPGtex	0.188995	1	0.732076	1	0
						R_TRE6PP	0.582851	1	0.738707	1	0								R_UDPGPpp	0.188995	1	0.732076	1	0
						R_TRE6PH	0.582851	1	0.738707	1	0								R_UDPGLCURtex	0.188995	1	0.732076	1	0
						R_TRDR	0.582851	1	0.738707	1	0								R_UDPGDC	0.188995	1	0.732076	1	0
						R_TRSARr	0.582851	1	0.738707	1	0								R_UDPGD	0.188995	1	0.732076	1	0
						R_TMK	0.582851	1	0.738707	1	0								R_UDPGALtex	0.188995	1	0.732076	1	0
						R_TMDK1	0.582851	1	0.738707	1	0								R_UDPGALPpp	0.188995	1	0.732076	1	0
						R_TMAtex	0.582851	1	0.738707	1	0								R_UDPG4E	0.188995	1	0.732076	1	0
						R_TMAOtex	0.582851	1	0.738707	1	0								R_TTDCAtexi	0.188995	1	0.732076	1	0
						R_TMAOR2pp	0.582851	1	0.738707	1	0								R_UDPACGALtex	0.188995	1	0.732076	1	0
						R_TMAOR1pp	0.582851	1	0.738707	1	0								R_UDCPDPpp	0.188995	1	0.732076	1	0
						R_THYMtex	0.582851	1	0.738707	1	0								R_UAG2E	0.188995	1	0.732076	1	0
						R_THYMt3pp	0.582851	1	0.738707	1	0								R_UACMAMO	0.188995	1	0.732076	1	0
						R_THRtex	0.582851	1	0.738707	1	0								R_UACGAMtex	0.188995	1	0.732076	1	0
						R_THRt4pp	0.582851	1	0.738707	1	0								R_UACGAMPpp	0.188995	1	0.732076	1	0
						R_THRt2rpp	0.582851	1	0.738707	1	0								R_UACGALPpp	0.188995	1	0.732076	1	0
						R_THRt2pp	0.582851	1	0.738707	1	0								R_TYRtex	0.188995	1	0.732076	1	0
						R_THRabcpp	0.582851	1	0.738707	1	0								R_TYRt2rpp	0.188995	1	0.732076	1	0
						R_TMDPP	0.582851	1	0.738707	1	0								R_TYRPtex	0.188995	1	0.732076	1	0
						R_ULA4Ntppi	0.582851	1	0.738707	1	0								R_TYRPpp	0.188995	1	0.732076	1	0
						R_TSULtex	0.582851	1	0.738707	1	0								R_TYROXDApp	0.188995	1	0.732076	1	0
						R_TTDCEAtexi	0.582851	1	0.738707	1	0								R_TYMtex	0.188995	1	0.732076	1	0
						R_UGLYCH	0.582851	1	0.738707	1	0								R_UDCPPtppi	0.188995	1	0.732076	1	0
						R_UGLT	0.582851	1	0.738707	1	0								R_PSSA140	0.188995	1	0.732076	1	0
						R_UGLCURPpp	0.582851	1	0.738707	1	0								R_PSSA120	0.188995	1	0.732076	1	0
						R_UDPKAAT	0.582851	1	0.738707	1	0								R_PSP_Lpp	0.188995	1	0.732076	1	0
						R_UDPGtex	0.582851	1	0.738707	1	0								R_PAPA161pp	0.188995	1	0.732076	1	0
						R_UDPGPpp	0.582851	1	0.738707	1	0								R_PAPA161	0.188995	1	0.732076	1	0
						R_UDPGLCURtex	0.582851	1	0.738707	1	0								R_PAPA160pp	0.188995	1	0.732076	1	0
						R_UDPGDC	0.582851	1	0.738707	1	0								R_PAPA160	0.188995	1	0.732076	1	0
						R_UDPGD	0.582851	1	0.738707	1	0								R_PAPA141pp	0.188995	1	0.732076	1	0
						R_UDPGALtex	0.582851	1	0.738707	1	0								R_PAPA141	0.188995	1	0.732076	1	0
						R_UDPGALPpp	0.582851	1	0.738707	1	0								R_PAPA140pp	0.188995	1	0.732076	1	0
						R_UDPG4E	0.582851	1	0.738707	1	0								R_PAPA140	0.188995	1	0.732076	1	0
						R_TTDCAtexi	0.582851	1	0.738707	1	0								R_PAPA120pp	0.188995	1	0.732076	1	0
						R_UDPACGALtex	0.582851	1	0.738707	1	0								R_PAPA120	0.188995	1	0.732076	1	0
						R_UDCPDPpp	0.582851	1	0.738707	1	0								R_PACALDtex	0.188995	1	0.732076	1	0
						R_UAG2E	0.582851	1	0.738707	1	0								R_PA181abcpp	0.188995	1	0.732076	1	0
						R_UACMAMO	0.582851	1	0.738707	1	0								R_PAPA180	0.188995	1	0.732076	1	0
						R_UACGAMtex	0.582851	1	0.738707	1	0								R_PA180abcpp	0.188995	1	0.732076	1	0
						R_UACGAMPpp	0.582851	1	0.738707	1	0								R_PA160abcpp	0.188995	1	0.732076	1	0
						R_UACGALPpp	0.582851	1	0.738707	1	0								R_PA141abcpp	0.188995	1	0.732076	1	0
						R_TYRtex	0.582851	1	0.738707	1	0								R_PA140abcpp	0.188995	1	0.732076	1	0
						R_TYRt2rpp	0.582851	1	0.738707	1	0								R_PA120abcpp	0.188995	1	0.732076	1	0
						R_TYRPtex	0.582851	1	0.738707	1	0								R_P5CD	0.188995	1	0.732076	1	0
						R_TYRPpp	0.582851	1	0.738707	1	0								R_OXGDC2	0.188995	1	0.732076	1	0
						R_TYROXDApp	0.582851	1	0.738707	1	0								R_OXAMTC	0.188995	1	0.732076	1	0
						R_TYMtex	0.582851	1	0.738707	1	0								R_OROTtex	0.188995	1	0.732076	1	0
						R_UDCPPtppi	0.582851	1	0.738707	1	0								R_OROTt2_2pp	0.188995	1	0.732076	1	0
						R_NODOy	0.582851	1	0.738707	1	0								R_ORNtex	0.188995	1	0.732076	1	0
						R_PSSA120	0.582851	1	0.738707	1	0								R_ORNabcpp	0.188995	1	0.732076	1	0
						R_PSERtex	0.582851	1	0.738707	1	0								R_ORNDC	0.188995	1	0.732076	1	0
						R_PAPA160	0.582851	1	0.738707	1	0								R_PA161abcpp	0.188995	1	0.732076	1	0
						R_PAPA141pp	0.582851	1	0.738707	1	0								R_OPHHX3	0.188995	1	0.732076	1	0
						R_PAPA141	0.582851	1	0.738707	1	0								R_PAPA180pp	0.188995	1	0.732076	1	0
						R_PAPA140pp	0.582851	1	0.738707	1	0								R_PAPA181pp	0.188995	1	0.732076	1	0
						R_PAPA140	0.582851	1	0.738707	1	0								R_PG181abcpp	0.188995	1	0.732076	1	0
						R_PAPA120pp	0.582851	1	0.738707	1	0								R_PG180abcpp	0.188995	1	0.732076	1	0
						R_PAPA120	0.582851	1	0.738707	1	0								R_PG161abcpp	0.188995	1	0.732076	1	0
						R_PACALDtex	0.582851	1	0.738707	1	0								R_PG160abcpp	0.188995	1	0.732076	1	0
						R_PA181abcpp	0.582851	1	0.738707	1	0								R_PG141abcpp	0.188995	1	0.732076	1	0
						R_PA180abcpp	0.582851	1	0.738707	1	0								R_PG140abcpp	0.188995	1	0.732076	1	0
						R_PA161abcpp	0.582851	1	0.738707	1	0								R_PG120abcpp	0.188995	1	0.732076	1	0
						R_PA160abcpp	0.582851	1	0.738707	1	0								R_PFL	0.188995	1	0.732076	1	0
						R_PAPA160pp	0.582851	1	0.738707	1	0								R_PFK_2	0.188995	1	0.732076	1	0
						R_PA141abcpp	0.582851	1	0.738707	1	0								R_PFK	0.188995	1	0.732076	1	0
						R_PA120abcpp	0.582851	1	0.738707	1	0								R_PETNT181pp	0.188995	1	0.732076	1	0
						R_P5CD	0.582851	1	0.738707	1	0								R_PETNT161pp	0.188995	1	0.732076	1	0
						R_OXGDC2	0.582851	1	0.738707	1	0								R_PAPA181	0.188995	1	0.732076	1	0
						R_OXAMTC	0.582851	1	0.738707	1	0								R_PEAMNtex	0.188995	1	0.732076	1	0
						R_OROTtex	0.582851	1	0.738707	1	0								R_PE181abcpp	0.188995	1	0.732076	1	0
						R_OROTt2_2pp	0.582851	1	0.738707	1	0								R_PE180abcpp	0.188995	1	0.732076	1	0
						R_ORNtex	0.582851	1	0.738707	1	0								R_GMHEPPA	0.188995	1	0.732076	1	0
						R_ORNabcpp	0.582851	1	0.738707	1	0								R_PE141abcpp	0.188995	1	0.732076	1	0
						R_ORNDC	0.582851	1	0.738707	1	0								R_PE140abcpp	0.188995	1	0.732076	1	0
						R_OPHHX3	0.582851	1	0.738707	1	0								R_PE120abcpp	0.188995	1	0.732076	1	0
						R_OPHHX	0.582851	1	0.738707	1	0								R_PDXPP	0.188995	1	0.732076	1	0
						R_OP4ENH	0.582851	1	0.738707	1	0								R_PDX5POi	0.188995	1	0.732076	1	0
						R_PA140abcpp	0.582851	1	0.738707	1	0								R_PDE1	0.188995	1	0.732076	1	0
						R_OMPHHX3	0.582851	1	0.738707	1	0								R_PAPSR2	0.188995	1	0.732076	1	0
						R_PAPA161	0.582851	1	0.738707	1	0								R_PAPSR	0.188995	1	0.732076	1	0
						R_PAPA180	0.582851	1	0.738707	1	0								R_PEAMNOpp	0.188995	1	0.732076	1	0
						R_PG161abcpp	0.582851	1	0.738707	1	0								R_PGI	0.188995	1	0.732076	1	0
						R_PG160abcpp	0.582851	1	0.738707	1	0								R_OPHHX	0.188995	1	0.732076	1	0
						R_PG141abcpp	0.582851	1	0.738707	1	0								R_OMPHHX3	0.188995	1	0.732076	1	0
						R_PG140abcpp	0.582851	1	0.738707	1	0								R_NTP3	0.188995	1	0.732076	1	0
						R_PG120abcpp	0.582851	1	0.738707	1	0								R_NTP10	0.188995	1	0.732076	1	0
						R_PFL	0.582851	1	0.738707	1	0								R_NTP1	0.188995	1	0.732076	1	0
						R_PFK_2	0.582851	1	0.738707	1	0								R_NTD9pp	0.188995	1	0.732076	1	0
						R_PFK	0.582851	1	0.738707	1	0								R_NTD9	0.188995	1	0.732076	1	0
						R_PETNT181pp	0.582851	1	0.738707	1	0								R_NTD8pp	0.188995	1	0.732076	1	0
						R_PETNT161pp	0.582851	1	0.738707	1	0								R_NTD8	0.188995	1	0.732076	1	0
						R_PEAMNtex	0.582851	1	0.738707	1	0								R_NTD7pp	0.188995	1	0.732076	1	0
						R_PEAMNOpp	0.582851	1	0.738707	1	0								R_NTD7	0.188995	1	0.732076	1	0
						R_PAPA161pp	0.582851	1	0.738707	1	0								R_NTD6pp	0.188995	1	0.732076	1	0
						R_PE181abcpp	0.582851	1	0.738707	1	0								R_NTD6	0.188995	1	0.732076	1	0
						R_PE141abcpp	0.582851	1	0.738707	1	0								R_NTD5pp	0.188995	1	0.732076	1	0
						R_PE140abcpp	0.582851	1	0.738707	1	0								R_NTP3pp	0.188995	1	0.732076	1	0
						R_PE120abcpp	0.582851	1	0.738707	1	0								R_NTD5	0.188995	1	0.732076	1	0
						R_PDXPP	0.582851	1	0.738707	1	0								R_NTD4	0.188995	1	0.732076	1	0
						R_GLYOX	0.582851	1	0.738707	1	0								R_NTD3pp	0.188995	1	0.732076	1	0
						R_PDX5POi	0.582851	1	0.738707	1	0								R_NTD3	0.188995	1	0.732076	1	0
						R_PDE1	0.582851	1	0.738707	1	0								R_NTD2pp	0.188995	1	0.732076	1	0
						R_PAPSR2	0.582851	1	0.738707	1	0								R_NTD2	0.188995	1	0.732076	1	0
						R_PAPSR	0.582851	1	0.738707	1	0								R_NTD1pp	0.188995	1	0.732076	1	0
						R_PAPA181pp	0.582851	1	0.738707	1	0								R_NTD12pp	0.188995	1	0.732076	1	0
						R_PAPA181	0.582851	1	0.738707	1	0								R_NTD12	0.188995	1	0.732076	1	0
						R_PAPA180pp	0.582851	1	0.738707	1	0								R_NTD11pp	0.188995	1	0.732076	1	0
						R_PE180abcpp	0.582851	1	0.738707	1	0								R_NTD11	0.188995	1	0.732076	1	0
						R_PG180abcpp	0.582851	1	0.738707	1	0								R_NTD10pp	0.188995	1	0.732076	1	0
						R_OMPHHX	0.582851	1	0.738707	1	0								R_NTD10	0.188995	1	0.732076	1	0
						R_OMMBLHX	0.582851	1	0.738707	1	0								R_NTD4pp	0.188995	1	0.732076	1	0
						R_NTD9pp	0.582851	1	0.738707	1	0								R_OP4ENH	0.188995	1	0.732076	1	0
						R_NTD9	0.582851	1	0.738707	1	0								R_NTP5	0.188995	1	0.732076	1	0
						R_NTD8pp	0.582851	1	0.738707	1	0								R_NTPP10	0.188995	1	0.732076	1	0
						R_NTD8	0.582851	1	0.738707	1	0								R_OMPHHX	0.188995	1	0.732076	1	0
						R_NTD7pp	0.582851	1	0.738707	1	0								R_OMMBLHX3	0.188995	1	0.732076	1	0
						R_NTD7	0.582851	1	0.738707	1	0								R_OMMBLHX	0.188995	1	0.732076	1	0
						R_NTD6pp	0.582851	1	0.738707	1	0								R_OMBZLM	0.188995	1	0.732076	1	0
						R_NTD6	0.582851	1	0.738707	1	0								R_OHPHM	0.188995	1	0.732076	1	0
						R_NTD5pp	0.582851	1	0.738707	1	0								R_ODECOAI	0.188995	1	0.732076	1	0
						R_NTD5	0.582851	1	0.738707	1	0								R_OCTAtex	0.188995	1	0.732076	1	0
						R_NTD4pp	0.582851	1	0.738707	1	0								R_OCDCEAtexi	0.188995	1	0.732076	1	0
						R_NTD4	0.582851	1	0.738707	1	0								R_OCDCAtexi	0.188995	1	0.732076	1	0
						R_NTP1	0.582851	1	0.738707	1	0								R_OBTFL	0.188995	1	0.732076	1	0
						R_NTD3pp	0.582851	1	0.738707	1	0								R_OAADC	0.188995	1	0.732076	1	0
						R_NTD2pp	0.582851	1	0.738707	1	0								R_O2Stex	0.188995	1	0.732076	1	0
						R_NTD2	0.582851	1	0.738707	1	0								R_NTPP1	0.188995	1	0.732076	1	0
						R_NTD1pp	0.582851	1	0.738707	1	0								R_NTRIR4pp	0.188995	1	0.732076	1	0
						R_NTD12pp	0.582851	1	0.738707	1	0								R_NTRIR2x	0.188995	1	0.732076	1	0
						R_NTD12	0.582851	1	0.738707	1	0								R_NTPTP2	0.188995	1	0.732076	1	0
						R_NTD11pp	0.582851	1	0.738707	1	0								R_NTPTP1	0.188995	1	0.732076	1	0
						R_NTD11	0.582851	1	0.738707	1	0								R_NTPP9	0.188995	1	0.732076	1	0
						R_NTD10pp	0.582851	1	0.738707	1	0								R_NTPP8	0.188995	1	0.732076	1	0
						R_NTD10	0.582851	1	0.738707	1	0								R_NTPP7	0.188995	1	0.732076	1	0
						R_NTD1	0.582851	1	0.738707	1	0								R_NTPP6	0.188995	1	0.732076	1	0
						R_NPHS	0.582851	1	0.738707	1	0								R_NTPP5	0.188995	1	0.732076	1	0
						R_NOtpp	0.582851	1	0.738707	1	0								R_NTPP4	0.188995	1	0.732076	1	0
						R_NTD3	0.582851	1	0.738707	1	0								R_NTPP3	0.188995	1	0.732076	1	0
						R_OMMBLHX3	0.582851	1	0.738707	1	0								R_NTPP2	0.188995	1	0.732076	1	0
						R_NTP10	0.582851	1	0.738707	1	0								R_NTPP11	0.188995	1	0.732076	1	0
						R_NTP3pp	0.582851	1	0.738707	1	0								R_NTRIR3pp	0.188995	1	0.732076	1	0
						R_OMBZLM	0.582851	1	0.738707	1	0								R_NPHS	0.188995	1	0.732076	1	0
						R_OHPHM	0.582851	1	0.738707	1	0								R_PGL	0.188995	1	0.732076	1	0
						R_ODECOAI	0.582851	1	0.738707	1	0								R_PGP120abcpp	0.188995	1	0.732076	1	0
						R_OCTAtex	0.582851	1	0.738707	1	0								R_PPAtex	0.188995	1	0.732076	1	0
						R_OCDCEAtexi	0.582851	1	0.738707	1	0								R_PPAt4pp	0.188995	1	0.732076	1	0
						R_OCDCAtexi	0.582851	1	0.738707	1	0								R_PPALtpp	0.188995	1	0.732076	1	0
						R_OBTFL	0.582851	1	0.738707	1	0								R_PPALtex	0.188995	1	0.732076	1	0
						R_OAADC	0.582851	1	0.738707	1	0								R_PPAKr	0.188995	1	0.732076	1	0
						R_O2Stex	0.582851	1	0.738707	1	0								R_PPA2	0.188995	1	0.732076	1	0
						R_NTRIR4pp	0.582851	1	0.738707	1	0								R_PPA	0.188995	1	0.732076	1	0
						R_NTRIR3pp	0.582851	1	0.738707	1	0								R_POX	0.188995	1	0.732076	1	0
						R_NTRIR2x	0.582851	1	0.738707	1	0								R_PNTOtex	0.188995	1	0.732076	1	0
						R_NTP3	0.582851	1	0.738707	1	0								R_PNTOt4pp	0.188995	1	0.732076	1	0
						R_NTPTP2	0.582851	1	0.738707	1	0								R_PMANM	0.188995	1	0.732076	1	0
						R_NTPP9	0.582851	1	0.738707	1	0								R_PLIPA2G181pp	0.188995	1	0.732076	1	0
						R_NTPP8	0.582851	1	0.738707	1	0								R_PPCK	0.188995	1	0.732076	1	0
						R_NTPP7	0.582851	1	0.738707	1	0								R_PLIPA2G180pp	0.188995	1	0.732076	1	0
						R_NTPP6	0.582851	1	0.738707	1	0								R_PLIPA2G160pp	0.188995	1	0.732076	1	0
						R_NTPP5	0.582851	1	0.738707	1	0								R_PLIPA2G141pp	0.188995	1	0.732076	1	0
						R_NTPP4	0.582851	1	0.738707	1	0								R_PLIPA2G140pp	0.188995	1	0.732076	1	0
						R_NTPP3	0.582851	1	0.738707	1	0								R_PLIPA2G120pp	0.188995	1	0.732076	1	0
						R_NTPP2	0.582851	1	0.738707	1	0								R_PLIPA2E181pp	0.188995	1	0.732076	1	0
						R_NTPP11	0.582851	1	0.738707	1	0								R_PLIPA2E180pp	0.188995	1	0.732076	1	0
						R_NTPP10	0.582851	1	0.738707	1	0								R_PLIPA2E161pp	0.188995	1	0.732076	1	0
						R_NTPP1	0.582851	1	0.738707	1	0								R_PLIPA2E160pp	0.188995	1	0.732076	1	0
						R_NTP5	0.582851	1	0.738707	1	0								R_PLIPA2E141pp	0.188995	1	0.732076	1	0
						R_NTPTP1	0.582851	1	0.738707	1	0								R_PLIPA2E140pp	0.188995	1	0.732076	1	0
						R_PSP_Lpp	0.582851	1	0.738707	1	0								R_PLIPA2E120pp	0.188995	1	0.732076	1	0
						R_PG181abcpp	0.582851	1	0.738707	1	0								R_PLIPA2A181pp	0.188995	1	0.732076	1	0
						R_PPALtpp	0.582851	1	0.738707	1	0								R_PLIPA2G161pp	0.188995	1	0.732076	1	0
						R_PPALtex	0.582851	1	0.738707	1	0								R_PLIPA2A180pp	0.188995	1	0.732076	1	0
						R_PPAKr	0.582851	1	0.738707	1	0								R_PPCSCT	0.188995	1	0.732076	1	0
						R_PPA2	0.582851	1	0.738707	1	0								R_PPK2r	0.188995	1	0.732076	1	0
						R_PPA	0.582851	1	0.738707	1	0								R_PSERtex	0.188995	1	0.732076	1	0
						R_POX	0.582851	1	0.738707	1	0								R_PSD181	0.188995	1	0.732076	1	0
						R_PNTOtex	0.582851	1	0.738707	1	0								R_PSD180	0.188995	1	0.732076	1	0
						R_PNTOt4pp	0.582851	1	0.738707	1	0								R_PSD141	0.188995	1	0.732076	1	0
						R_PMANM	0.582851	1	0.738707	1	0								R_PSD140	0.188995	1	0.732076	1	0
						R_PLIPA2G181pp	0.582851	1	0.738707	1	0								R_PSD120	0.188995	1	0.732076	1	0
						R_PLIPA2G180pp	0.582851	1	0.738707	1	0								R_PSCLYStex	0.188995	1	0.732076	1	0
						R_PLIPA2G161pp	0.582851	1	0.738707	1	0								R_PSCLYSt2pp	0.188995	1	0.732076	1	0
						R_PPAt4pp	0.582851	1	0.738707	1	0								R_PRPPS	0.188995	1	0.732076	1	0
						R_PLIPA2G160pp	0.582851	1	0.738707	1	0								R_PROtex	0.188995	1	0.732076	1	0
						R_PLIPA2G140pp	0.582851	1	0.738707	1	0								R_PROt4pp	0.188995	1	0.732076	1	0
						R_PLIPA2G120pp	0.582851	1	0.738707	1	0								R_PROt2rpp	0.188995	1	0.732076	1	0
						R_PLIPA2E181pp	0.582851	1	0.738707	1	0								R_PPGPPDP	0.188995	1	0.732076	1	0
						R_PLIPA2E180pp	0.582851	1	0.738707	1	0								R_PROabcpp	0.188995	1	0.732076	1	0
						R_PLIPA2E161pp	0.582851	1	0.738707	1	0								R_PROGLYabcpp	0.188995	1	0.732076	1	0
						R_PLIPA2E160pp	0.582851	1	0.738707	1	0								R_PROD2	0.188995	1	0.732076	1	0
						R_PLIPA2E141pp	0.582851	1	0.738707	1	0								R_PPTtex	0.188995	1	0.732076	1	0
						R_PLIPA2E140pp	0.582851	1	0.738707	1	0								R_PPTHpp	0.188995	1	0.732076	1	0
						R_PLIPA2E120pp	0.582851	1	0.738707	1	0								R_PPS	0.188995	1	0.732076	1	0
						R_PLIPA2A181pp	0.582851	1	0.738707	1	0								R_PPPNtex	0.188995	1	0.732076	1	0
						R_PLIPA2A180pp	0.582851	1	0.738707	1	0								R_PPPNt2rpp	0.188995	1	0.732076	1	0
						R_PLIPA2A161pp	0.582851	1	0.738707	1	0								R_PPPNDO	0.188995	1	0.732076	1	0
						R_PLIPA2G141pp	0.582851	1	0.738707	1	0								R_PPPGO	0.188995	1	0.732076	1	0
						R_PLIPA2A160pp	0.582851	1	0.738707	1	0								R_PPM2	0.188995	1	0.732076	1	0
						R_PPAtex	0.582851	1	0.738707	1	0								R_PPM	0.188995	1	0.732076	1	0
						R_PPCSCT	0.582851	1	0.738707	1	0								R_PROGLYtex	0.188995	1	0.732076	1	0
						R_PSD181	0.582851	1	0.738707	1	0								R_PGMT	0.188995	1	0.732076	1	0
						R_PSD180	0.582851	1	0.738707	1	0								R_PLIPA2A161pp	0.188995	1	0.732076	1	0
						R_PSD141	0.582851	1	0.738707	1	0								R_PLIPA2A141pp	0.188995	1	0.732076	1	0
						R_PSD140	0.582851	1	0.738707	1	0								R_PGSA180	0.188995	1	0.732076	1	0
						R_PSD120	0.582851	1	0.738707	1	0								R_PGSA161	0.188995	1	0.732076	1	0
						R_PSCLYStex	0.582851	1	0.738707	1	0								R_PGSA160	0.188995	1	0.732076	1	0
						R_PSCLYSt2pp	0.582851	1	0.738707	1	0								R_PGSA141	0.188995	1	0.732076	1	0
						R_PRPPS	0.582851	1	0.738707	1	0								R_PGSA140	0.188995	1	0.732076	1	0
						R_PROtex	0.582851	1	0.738707	1	0								R_PGSA120	0.188995	1	0.732076	1	0
						R_PROt4pp	0.582851	1	0.738707	1	0								R_PGPP181pp	0.188995	1	0.732076	1	0
						R_PROt2rpp	0.582851	1	0.738707	1	0								R_PGPP181	0.188995	1	0.732076	1	0
						R_PROabcpp	0.582851	1	0.738707	1	0								R_PGPP180pp	0.188995	1	0.732076	1	0
						R_PPCK	0.582851	1	0.738707	1	0								R_PGPP180	0.188995	1	0.732076	1	0
						R_PROGLYtex	0.582851	1	0.738707	1	0								R_PGPP161pp	0.188995	1	0.732076	1	0
						R_PROD2	0.582851	1	0.738707	1	0								R_PGPP161	0.188995	1	0.732076	1	0
						R_PPTtex	0.582851	1	0.738707	1	0								R_PGSA181	0.188995	1	0.732076	1	0
						R_PPTHpp	0.582851	1	0.738707	1	0								R_PGPP160pp	0.188995	1	0.732076	1	0
						R_PPS	0.582851	1	0.738707	1	0								R_PGPP141pp	0.188995	1	0.732076	1	0
						R_PPPNtex	0.582851	1	0.738707	1	0								R_PGPP141	0.188995	1	0.732076	1	0
						R_PPPNt2rpp	0.582851	1	0.738707	1	0								R_PGPP140pp	0.188995	1	0.732076	1	0
						R_PPPNDO	0.582851	1	0.738707	1	0								R_PGPP140	0.188995	1	0.732076	1	0
						R_PPPGO	0.582851	1	0.738707	1	0								R_PGPP120pp	0.188995	1	0.732076	1	0
						R_PPM2	0.582851	1	0.738707	1	0								R_PGPP120	0.188995	1	0.732076	1	0
						R_PPM	0.582851	1	0.738707	1	0								R_PGP181abcpp	0.188995	1	0.732076	1	0
						R_PPK2r	0.582851	1	0.738707	1	0								R_PGP180abcpp	0.188995	1	0.732076	1	0
						R_PPGPPDP	0.582851	1	0.738707	1	0								R_PGP161abcpp	0.188995	1	0.732076	1	0
						R_PROGLYabcpp	0.582851	1	0.738707	1	0								R_PGP160abcpp	0.188995	1	0.732076	1	0
						R_PLIPA2A141pp	0.582851	1	0.738707	1	0								R_PGP141abcpp	0.188995	1	0.732076	1	0
						R_PLIPA2A120pp	0.582851	1	0.738707	1	0								R_PGP140abcpp	0.188995	1	0.732076	1	0
						R_PGSA160	0.582851	1	0.738707	1	0								R_PGPP160	0.188995	1	0.732076	1	0
						R_PGSA141	0.582851	1	0.738707	1	0								R_PLIPA2A160pp	0.188995	1	0.732076	1	0
						R_PGSA140	0.582851	1	0.738707	1	0								R_PHEMEabcpp	0.188995	1	0.732076	1	0
						R_PGSA120	0.582851	1	0.738707	1	0								R_PHEt2rpp	0.188995	1	0.732076	1	0
						R_PGPP181pp	0.582851	1	0.738707	1	0								R_PLIPA2A140pp	0.188995	1	0.732076	1	0
						R_PGPP181	0.582851	1	0.738707	1	0								R_PLIPA2A120pp	0.188995	1	0.732076	1	0
						R_PGPP180pp	0.582851	1	0.738707	1	0								R_PLIPA1G181pp	0.188995	1	0.732076	1	0
						R_PGPP180	0.582851	1	0.738707	1	0								R_PLIPA1G180pp	0.188995	1	0.732076	1	0
						R_PGPP161pp	0.582851	1	0.738707	1	0								R_PLIPA1G161pp	0.188995	1	0.732076	1	0
						R_PGPP161	0.582851	1	0.738707	1	0								R_PLIPA1G160pp	0.188995	1	0.732076	1	0
						R_PGPP160pp	0.582851	1	0.738707	1	0								R_PLIPA1G141pp	0.188995	1	0.732076	1	0
						R_PGPP160	0.582851	1	0.738707	1	0								R_PLIPA1G140pp	0.188995	1	0.732076	1	0
						R_PGSA161	0.582851	1	0.738707	1	0								R_PLIPA1G120pp	0.188995	1	0.732076	1	0
						R_PGPP141pp	0.582851	1	0.738707	1	0								R_PLIPA1E181pp	0.188995	1	0.732076	1	0
						R_PGPP140pp	0.582851	1	0.738707	1	0								R_PLIPA1E180pp	0.188995	1	0.732076	1	0
						R_PGPP140	0.582851	1	0.738707	1	0								R_PLIPA1E161pp	0.188995	1	0.732076	1	0
						R_PGPP120pp	0.582851	1	0.738707	1	0								R_PHEMEtiex	0.188995	1	0.732076	1	0
						R_PGPP120	0.582851	1	0.738707	1	0								R_PLIPA1E160pp	0.188995	1	0.732076	1	0
						R_PGP181abcpp	0.582851	1	0.738707	1	0								R_PLIPA1E140pp	0.188995	1	0.732076	1	0
						R_PGP180abcpp	0.582851	1	0.738707	1	0								R_PLIPA1E120pp	0.188995	1	0.732076	1	0
						R_PGP161abcpp	0.582851	1	0.738707	1	0								R_PLIPA1A181pp	0.188995	1	0.732076	1	0
						R_PGP160abcpp	0.582851	1	0.738707	1	0								R_PLIPA1A180pp	0.188995	1	0.732076	1	0
						R_PGP141abcpp	0.582851	1	0.738707	1	0								R_PLIPA1A161pp	0.188995	1	0.732076	1	0
						R_PGP140abcpp	0.582851	1	0.738707	1	0								R_PLIPA1A160pp	0.188995	1	0.732076	1	0
						R_PGP120abcpp	0.582851	1	0.738707	1	0								R_PLIPA1A141pp	0.188995	1	0.732076	1	0
						R_PGMT	0.582851	1	0.738707	1	0								R_PLIPA1A140pp	0.188995	1	0.732076	1	0
						R_PGPP141	0.582851	1	0.738707	1	0								R_PLIPA1A120pp	0.188995	1	0.732076	1	0
						R_PLIPA2A140pp	0.582851	1	0.738707	1	0								R_PIuabcpp	0.188995	1	0.732076	1	0
						R_PGSA180	0.582851	1	0.738707	1	0								R_PHYTSpp	0.188995	1	0.732076	1	0
						R_PHEMEabcpp	0.582851	1	0.738707	1	0								R_PHEtex	0.188995	1	0.732076	1	0
						R_PLIPA1G181pp	0.582851	1	0.738707	1	0								R_PLIPA1E141pp	0.188995	1	0.732076	1	0
						R_PLIPA1G180pp	0.582851	1	0.738707	1	0								R_GMHEPK	0.188995	1	0.732076	1	0
						R_PLIPA1G161pp	0.582851	1	0.738707	1	0								R_GAMAN6Ptex	0.188995	1	0.732076	1	0
						R_PLIPA1G160pp	0.582851	1	0.738707	1	0								R_GLYtex	0.188995	1	0.732076	1	0
						R_PLIPA1G141pp	0.582851	1	0.738707	1	0								R_CRNt8pp	0.188995	1	0.732076	1	0
						R_PLIPA1G140pp	0.582851	1	0.738707	1	0								R_CRNt2rpp	0.188995	1	0.732076	1	0
						R_PLIPA1G120pp	0.582851	1	0.738707	1	0								R_CRNabcpp	0.188995	1	0.732076	1	0
						R_PLIPA1E181pp	0.582851	1	0.738707	1	0								R_CRNDt2rpp	0.188995	1	0.732076	1	0
						R_PLIPA1E180pp	0.582851	1	0.738707	1	0								R_CRNDabcpp	0.188995	1	0.732076	1	0
						R_PLIPA1E161pp	0.582851	1	0.738707	1	0								R_CRNDCAL2	0.188995	1	0.732076	1	0
						R_PLIPA1E160pp	0.582851	1	0.738707	1	0								R_CRNCDH	0.188995	1	0.732076	1	0
						R_PLIPA1E141pp	0.582851	1	0.738707	1	0								R_CRNCBCT	0.188995	1	0.732076	1	0
						R_PGSA181	0.582851	1	0.738707	1	0								R_CRNCAR	0.188995	1	0.732076	1	0
						R_PLIPA1E140pp	0.582851	1	0.738707	1	0								R_CRNCAL2	0.188995	1	0.732076	1	0
						R_PLIPA1A181pp	0.582851	1	0.738707	1	0								R_CPPPGO2	0.188995	1	0.732076	1	0
						R_PLIPA1A180pp	0.582851	1	0.738707	1	0								R_CPGNtonex	0.188995	1	0.732076	1	0
						R_PLIPA1A161pp	0.582851	1	0.738707	1	0								R_CPGNexs	0.188995	1	0.732076	1	0
						R_PLIPA1A160pp	0.582851	1	0.738707	1	0								R_CPGNabcpp	0.188995	1	0.732076	1	0
						R_PLIPA1A141pp	0.582851	1	0.738707	1	0								R_CPGNUtpp	0.188995	1	0.732076	1	0
						R_PLIPA1A140pp	0.582851	1	0.738707	1	0								R_CPGNUtex	0.188995	1	0.732076	1	0
						R_PLIPA1A120pp	0.582851	1	0.738707	1	0								R_CPGNR3	0.188995	1	0.732076	1	0
						R_PIuabcpp	0.582851	1	0.738707	1	0								R_CPGNR2	0.188995	1	0.732076	1	0
						R_PHYTSpp	0.582851	1	0.738707	1	0								R_CPGNR1	0.188995	1	0.732076	1	0
						R_PHEtex	0.582851	1	0.738707	1	0								R_COLIPAtex	0.188995	1	0.732076	1	0
						R_PHEt2rpp	0.582851	1	0.738707	1	0								R_COLIPAabcpp	0.188995	1	0.732076	1	0
						R_PHEMEtiex	0.582851	1	0.738707	1	0								R_COBALT2t3pp	0.188995	1	0.732076	1	0
						R_PLIPA1E120pp	0.582851	1	0.738707	1	0								R_COBALT2abcpp	0.188995	1	0.732076	1	0
						R_GLYK	0.582851	1	0.738707	1	0								R_CMPtex	0.188995	1	0.732076	1	0
						R_GAMAN6Ptex	0.582851	1	0.738707	1	0								R_CMPN	0.188995	1	0.732076	1	0
						R_GLYCtex	0.582851	1	0.738707	1	0								R_CLPNS181pp	0.188995	1	0.732076	1	0
						R_CSNt2pp	0.582851	1	0.738707	1	0								R_CLPNS180pp	0.188995	1	0.732076	1	0
						R_CSND	0.582851	1	0.738707	1	0								R_CRNtex	0.188995	1	0.732076	1	0
						R_CRNtex	0.582851	1	0.738707	1	0								R_CSND	0.188995	1	0.732076	1	0
						R_CRNt8pp	0.582851	1	0.738707	1	0								R_CSNt2pp	0.188995	1	0.732076	1	0
						R_CRNt2rpp	0.582851	1	0.738707	1	0								R_CSNtex	0.188995	1	0.732076	1	0
						R_CRNabcpp	0.582851	1	0.738707	1	0								R_CYTK2	0.188995	1	0.732076	1	0
						R_CRNDt2rpp	0.582851	1	0.738707	1	0								R_CYTDtex	0.188995	1	0.732076	1	0
						R_CRNDabcpp	0.582851	1	0.738707	1	0								R_CYTDt2rpp	0.188995	1	0.732076	1	0
						R_CRNDCAL2	0.582851	1	0.738707	1	0								R_CYTDt2pp	0.188995	1	0.732076	1	0
						R_CRNCDH	0.582851	1	0.738707	1	0								R_CYTDK2	0.188995	1	0.732076	1	0
						R_CRNCBCT	0.582851	1	0.738707	1	0								R_CYTDH	0.188995	1	0.732076	1	0
						R_CRNCAR	0.582851	1	0.738707	1	0								R_CYTD	0.188995	1	0.732076	1	0
						R_CRNCAL2	0.582851	1	0.738707	1	0								R_CYTBDpp	0.188995	1	0.732076	1	0
						R_CSNtex	0.582851	1	0.738707	1	0								R_CYTBD2pp	0.188995	1	0.732076	1	0
						R_CPPPGO2	0.582851	1	0.738707	1	0								R_CYStpp	0.188995	1	0.732076	1	0
						R_CPGNexs	0.582851	1	0.738707	1	0								R_CYStex	0.188995	1	0.732076	1	0
						R_CPGNabcpp	0.582851	1	0.738707	1	0								R_CYSabcpp	0.188995	1	0.732076	1	0
						R_CPGNUtpp	0.582851	1	0.738707	1	0								R_CYSabc2pp	0.188995	1	0.732076	1	0
						R_CPGNUtex	0.582851	1	0.738707	1	0								R_CLPNS161pp	0.188995	1	0.732076	1	0
						R_CPGNR3	0.582851	1	0.738707	1	0								R_CYSDtex	0.188995	1	0.732076	1	0
						R_CPGNR2	0.582851	1	0.738707	1	0								R_CYSDS	0.188995	1	0.732076	1	0
						R_CPGNR1	0.582851	1	0.738707	1	0								R_CYSDDS	0.188995	1	0.732076	1	0
						R_COLIPAtex	0.582851	1	0.738707	1	0								R_CYNTtex	0.188995	1	0.732076	1	0
						R_COLIPAabcpp	0.582851	1	0.738707	1	0								R_CYNTt2pp	0.188995	1	0.732076	1	0
						R_COBALT2t3pp	0.582851	1	0.738707	1	0								R_CYNTAH	0.188995	1	0.732076	1	0
						R_COBALT2abcpp	0.582851	1	0.738707	1	0								R_CYANtex	0.188995	1	0.732076	1	0
						R_CMPtex	0.582851	1	0.738707	1	0								R_CYANSTpp	0.188995	1	0.732076	1	0
						R_CMPN	0.582851	1	0.738707	1	0								R_CUtex	0.188995	1	0.732076	1	0
						R_CPGNtonex	0.582851	1	0.738707	1	0								R_CU2abcpp	0.188995	1	0.732076	1	0
						R_CLPNS181pp	0.582851	1	0.738707	1	0								R_CU1Opp	0.188995	1	0.732076	1	0
						R_CTBTCAL2	0.582851	1	0.738707	1	0								R_CTBTt2rpp	0.188995	1	0.732076	1	0
						R_CTBTt2rpp	0.582851	1	0.738707	1	0								R_CTBTabcpp	0.188995	1	0.732076	1	0
						R_DADK	0.582851	1	0.738707	1	0								R_CTBTCAL2	0.188995	1	0.732076	1	0
						R_DADA	0.582851	1	0.738707	1	0								R_CYSDabcpp	0.188995	1	0.732076	1	0
						R_DAAD	0.582851	1	0.738707	1	0								R_CLPNS160pp	0.188995	1	0.732076	1	0
						R_CYTK2	0.582851	1	0.738707	1	0								R_CLPNS141pp	0.188995	1	0.732076	1	0
						R_CYTDtex	0.582851	1	0.738707	1	0								R_CLPNS140pp	0.188995	1	0.732076	1	0
						R_CYTDt2rpp	0.582851	1	0.738707	1	0								R_CA2t3pp	0.188995	1	0.732076	1	0
						R_CYTDt2pp	0.582851	1	0.738707	1	0								R_BUTtex	0.188995	1	0.732076	1	0
						R_CYTDK2	0.582851	1	0.738707	1	0								R_BUTt2rpp	0.188995	1	0.732076	1	0
						R_CYTDH	0.582851	1	0.738707	1	0								R_BUTSO3tex	0.188995	1	0.732076	1	0
						R_CYTD	0.582851	1	0.738707	1	0								R_BUTSO3abcpp	0.188995	1	0.732076	1	0
						R_CYTBDpp	0.582851	1	0.738707	1	0								R_BUTCT	0.188995	1	0.732076	1	0
						R_CYTBD2pp	0.582851	1	0.738707	1	0								R_BALAtex	0.188995	1	0.732076	1	0
						R_CYStpp	0.582851	1	0.738707	1	0								R_BALAt2pp	0.188995	1	0.732076	1	0
						R_CTBTabcpp	0.582851	1	0.738707	1	0								R_ATPHs	0.188995	1	0.732076	1	0
						R_CYStex	0.582851	1	0.738707	1	0								R_ATHRDHr	0.188995	1	0.732076	1	0
						R_CYSabc2pp	0.582851	1	0.738707	1	0								R_AST	0.188995	1	0.732076	1	0
						R_CYSDtex	0.582851	1	0.738707	1	0								R_ASPtex	0.188995	1	0.732076	1	0
						R_CYSDabcpp	0.582851	1	0.738707	1	0								R_ASPt2pp	0.188995	1	0.732076	1	0
						R_CYSDS	0.582851	1	0.738707	1	0								R_CADVtpp	0.188995	1	0.732076	1	0
						R_CYSDDS	0.582851	1	0.738707	1	0								R_ASPt2_3pp	0.188995	1	0.732076	1	0
						R_CYNTtex	0.582851	1	0.738707	1	0								R_ASPabcpp	0.188995	1	0.732076	1	0
						R_CYNTt2pp	0.582851	1	0.738707	1	0								R_ASPT	0.188995	1	0.732076	1	0
						R_CYNTAH	0.582851	1	0.738707	1	0								R_ASPO6	0.188995	1	0.732076	1	0
						R_CYANtex	0.582851	1	0.738707	1	0								R_ASPO5	0.188995	1	0.732076	1	0
						R_CYANSTpp	0.582851	1	0.738707	1	0								R_ASPO4	0.188995	1	0.732076	1	0
						R_CUtex	0.582851	1	0.738707	1	0								R_ASPO3	0.188995	1	0.732076	1	0
						R_CU2abcpp	0.582851	1	0.738707	1	0								R_ASNtex	0.188995	1	0.732076	1	0
						R_CU1Opp	0.582851	1	0.738707	1	0								R_ASNt2rpp	0.188995	1	0.732076	1	0
						R_CYSabcpp	0.582851	1	0.738707	1	0								R_ASNabcpp	0.188995	1	0.732076	1	0
						R_DADNt2pp	0.582851	1	0.738707	1	0								R_ASNS1	0.188995	1	0.732076	1	0
						R_CLPNS180pp	0.582851	1	0.738707	1	0								R_ASNNpp	0.188995	1	0.732076	1	0
						R_CLPNS160pp	0.582851	1	0.738707	1	0								R_ASNN	0.188995	1	0.732076	1	0
						R_CAT	0.582851	1	0.738707	1	0								R_ASCBtex	0.188995	1	0.732076	1	0
						R_CADVtpp	0.582851	1	0.738707	1	0								R_ASPt2_2pp	0.188995	1	0.732076	1	0
						R_CA2t3pp	0.582851	1	0.738707	1	0								R_DAAD	0.188995	1	0.732076	1	0
						R_BUTtex	0.582851	1	0.738707	1	0								R_CAT	0.188995	1	0.732076	1	0
						R_BUTt2rpp	0.582851	1	0.738707	1	0								R_CBL1tonex	0.188995	1	0.732076	1	0
						R_BUTSO3tex	0.582851	1	0.738707	1	0								R_CLPNS120pp	0.188995	1	0.732076	1	0
						R_BUTSO3abcpp	0.582851	1	0.738707	1	0								R_CLPNH181pp	0.188995	1	0.732076	1	0
						R_BUTCT	0.582851	1	0.738707	1	0								R_CLPNH180pp	0.188995	1	0.732076	1	0
						R_BALAtex	0.582851	1	0.738707	1	0								R_CLPNH161pp	0.188995	1	0.732076	1	0
						R_BALAt2pp	0.582851	1	0.738707	1	0								R_CLPNH160pp	0.188995	1	0.732076	1	0
						R_ATPHs	0.582851	1	0.738707	1	0								R_CLPNH141pp	0.188995	1	0.732076	1	0
						R_ATHRDHr	0.582851	1	0.738707	1	0								R_CLPNH140pp	0.188995	1	0.732076	1	0
						R_AST	0.582851	1	0.738707	1	0								R_CLPNH120pp	0.188995	1	0.732076	1	0
						R_CBL1abcpp	0.582851	1	0.738707	1	0								R_CLIPAtex	0.188995	1	0.732076	1	0
						R_ASPtex	0.582851	1	0.738707	1	0								R_CITtex	0.188995	1	0.732076	1	0
						R_ASPt2_3pp	0.582851	1	0.738707	1	0								R_CITt7pp	0.188995	1	0.732076	1	0
						R_ASPt2_2pp	0.582851	1	0.738707	1	0								R_CITL	0.188995	1	0.732076	1	0
						R_ASPabcpp	0.582851	1	0.738707	1	0								R_CHLtex	0.188995	1	0.732076	1	0
						R_ASPT	0.582851	1	0.738707	1	0								R_CBL1abcpp	0.188995	1	0.732076	1	0
						R_ASPO6	0.582851	1	0.738707	1	0								R_CGLYtex	0.188995	1	0.732076	1	0
						R_ASPO5	0.582851	1	0.738707	1	0								R_CDAPPA181	0.188995	1	0.732076	1	0
						R_ASPO4	0.582851	1	0.738707	1	0								R_CDAPPA180	0.188995	1	0.732076	1	0
						R_ASPO3	0.582851	1	0.738707	1	0								R_CDAPPA161	0.188995	1	0.732076	1	0
						R_ASNtex	0.582851	1	0.738707	1	0								R_CDAPPA160	0.188995	1	0.732076	1	0
						R_ASNt2rpp	0.582851	1	0.738707	1	0								R_CDAPPA141	0.188995	1	0.732076	1	0
						R_ASNabcpp	0.582851	1	0.738707	1	0								R_CDAPPA140	0.188995	1	0.732076	1	0
						R_ASNS1	0.582851	1	0.738707	1	0								R_CDAPPA120	0.188995	1	0.732076	1	0
						R_ASNNpp	0.582851	1	0.738707	1	0								R_CD2tpp	0.188995	1	0.732076	1	0
						R_ASPt2pp	0.582851	1	0.738707	1	0								R_CD2tex	0.188995	1	0.732076	1	0
						R_CLPNS161pp	0.582851	1	0.738707	1	0								R_CD2t3pp	0.188995	1	0.732076	1	0
						R_CBL1tonex	0.582851	1	0.738707	1	0								R_CD2abcpp	0.188995	1	0.732076	1	0
						R_CBPS	0.582851	1	0.738707	1	0								R_CBPS	0.188995	1	0.732076	1	0
						R_CLPNS141pp	0.582851	1	0.738707	1	0								R_CBLAT	0.188995	1	0.732076	1	0
						R_CLPNS140pp	0.582851	1	0.738707	1	0								R_CGLYabcpp	0.188995	1	0.732076	1	0
						R_CLPNS120pp	0.582851	1	0.738707	1	0								R_DADA	0.188995	1	0.732076	1	0
						R_CLPNH181pp	0.582851	1	0.738707	1	0								R_DADK	0.188995	1	0.732076	1	0
						R_CLPNH180pp	0.582851	1	0.738707	1	0								R_DADNt2pp	0.188995	1	0.732076	1	0
						R_CLPNH161pp	0.582851	1	0.738707	1	0								R_ECAP2pp	0.188995	1	0.732076	1	0
						R_CLPNH160pp	0.582851	1	0.738707	1	0								R_ECAP1pp	0.188995	1	0.732076	1	0
						R_CLPNH141pp	0.582851	1	0.738707	1	0								R_ECA4OALpp	0.188995	1	0.732076	1	0
						R_CLPNH140pp	0.582851	1	0.738707	1	0								R_ECA4COLIPAtex	0.188995	1	0.732076	1	0
						R_CLPNH120pp	0.582851	1	0.738707	1	0								R_EAR80y	0.188995	1	0.732076	1	0
						R_CLIPAtex	0.582851	1	0.738707	1	0								R_EAR60y	0.188995	1	0.732076	1	0
						R_CITtex	0.582851	1	0.738707	1	0								R_EAR40y	0.188995	1	0.732076	1	0
						R_CITt7pp	0.582851	1	0.738707	1	0								R_EAR181y	0.188995	1	0.732076	1	0
						R_CBLAT	0.582851	1	0.738707	1	0								R_EAR181x	0.188995	1	0.732076	1	0
						R_CITL	0.582851	1	0.738707	1	0								R_EAR180y	0.188995	1	0.732076	1	0
						R_CGLYtex	0.582851	1	0.738707	1	0								R_EAR180x	0.188995	1	0.732076	1	0
						R_CGLYabcpp	0.582851	1	0.738707	1	0								R_EAR161y	0.188995	1	0.732076	1	0
						R_CDAPPA181	0.582851	1	0.738707	1	0								R_EAR160y	0.188995	1	0.732076	1	0
						R_CDAPPA180	0.582851	1	0.738707	1	0								R_ECAP3pp	0.188995	1	0.732076	1	0
						R_CDAPPA161	0.582851	1	0.738707	1	0								R_EAR141y	0.188995	1	0.732076	1	0
						R_CDAPPA160	0.582851	1	0.738707	1	0								R_EAR121y	0.188995	1	0.732076	1	0
						R_CDAPPA141	0.582851	1	0.738707	1	0								R_EAR120y	0.188995	1	0.732076	1	0
						R_CDAPPA140	0.582851	1	0.738707	1	0								R_EAR100y	0.188995	1	0.732076	1	0
						R_CDAPPA120	0.582851	1	0.738707	1	0								R_D_LACtex	0.188995	1	0.732076	1	0
						R_CD2tpp	0.582851	1	0.738707	1	0								R_D_LACt2pp	0.188995	1	0.732076	1	0
						R_CD2tex	0.582851	1	0.738707	1	0								R_DUTPDP	0.188995	1	0.732076	1	0
						R_CD2t3pp	0.582851	1	0.738707	1	0								R_DURItex	0.188995	1	0.732076	1	0
						R_CD2abcpp	0.582851	1	0.738707	1	0								R_DURIt2pp	0.188995	1	0.732076	1	0
						R_CHLtex	0.582851	1	0.738707	1	0								R_DURIPP	0.188995	1	0.732076	1	0
						R_DADNtex	0.582851	1	0.738707	1	0								R_DURIK1	0.188995	1	0.732076	1	0
						R_DAGK120	0.582851	1	0.738707	1	0								R_DUMPtex	0.188995	1	0.732076	1	0
						R_DAGK140	0.582851	1	0.738707	1	0								R_DTMPtex	0.188995	1	0.732076	1	0
						R_EAR60y	0.582851	1	0.738707	1	0								R_DSERtex	0.188995	1	0.732076	1	0
						R_EAR40y	0.582851	1	0.738707	1	0								R_EAR140y	0.188995	1	0.732076	1	0
						R_EAR181y	0.582851	1	0.738707	1	0								R_DSERt2pp	0.188995	1	0.732076	1	0
						R_EAR181x	0.582851	1	0.738707	1	0								R_ECAtpp	0.188995	1	0.732076	1	0
						R_EAR180y	0.582851	1	0.738707	1	0								R_ECOAH2	0.188995	1	0.732076	1	0
						R_EAR180x	0.582851	1	0.738707	1	0								R_EX_23cgmp_e_	0.188995	1	0.732076	1	0
						R_EAR161y	0.582851	1	0.738707	1	0								R_EX_23ccmp_e_	0.188995	1	0.732076	1	0
						R_EAR160y	0.582851	1	0.738707	1	0								R_EX_23camp_e_	0.188995	1	0.732076	1	0
						R_EAR141y	0.582851	1	0.738707	1	0								R_EX_15dap_e_	0.188995	1	0.732076	1	0
						R_EAR121y	0.582851	1	0.738707	1	0								R_EX_14glucan_e_	0.188995	1	0.732076	1	0
						R_EAR120y	0.582851	1	0.738707	1	0								R_EX_12ppd_S_e_	0.188995	1	0.732076	1	0
						R_EAR100y	0.582851	1	0.738707	1	0								R_EX_12ppd_R_e_	0.188995	1	0.732076	1	0
						R_D_LACtex	0.582851	1	0.738707	1	0								R_ETOHtex	0.188995	1	0.732076	1	0
						R_D_LACt2pp	0.582851	1	0.738707	1	0								R_ETOHt2rpp	0.188995	1	0.732076	1	0
						R_DUTPDP	0.582851	1	0.738707	1	0								R_ETHSO3tex	0.188995	1	0.732076	1	0
						R_DURItex	0.582851	1	0.738707	1	0								R_ETHSO3abcpp	0.188995	1	0.732076	1	0
						R_DURIt2pp	0.582851	1	0.738707	1	0								R_ETHAtex	0.188995	1	0.732076	1	0
						R_DURIPP	0.582851	1	0.738707	1	0								R_ETHAt2pp	0.188995	1	0.732076	1	0
						R_EAR140y	0.582851	1	0.738707	1	0								R_ECOAH1	0.188995	1	0.732076	1	0
						R_DURIK1	0.582851	1	0.738707	1	0								R_ETHAAL	0.188995	1	0.732076	1	0
						R_EAR80y	0.582851	1	0.738707	1	0								R_ENTERES	0.188995	1	0.732076	1	0
						R_ECA4OALpp	0.582851	1	0.738707	1	0								R_ENTCS	0.188995	1	0.732076	1	0
						R_ETOHt2rpp	0.582851	1	0.738707	1	0								R_ENLIPAtex	0.188995	1	0.732076	1	0
						R_ETHSO3tex	0.582851	1	0.738707	1	0								R_EDTXS4	0.188995	1	0.732076	1	0
						R_ETHSO3abcpp	0.582851	1	0.738707	1	0								R_EDTXS3	0.188995	1	0.732076	1	0
						R_ETHAtex	0.582851	1	0.738707	1	0								R_EDTXS2	0.188995	1	0.732076	1	0
						R_ETHAt2pp	0.582851	1	0.738707	1	0								R_EDTXS1	0.188995	1	0.732076	1	0
						R_ETHAAL	0.582851	1	0.738707	1	0								R_ECOAH8	0.188995	1	0.732076	1	0
						R_ENTERES2	0.582851	1	0.738707	1	0								R_ECOAH7	0.188995	1	0.732076	1	0
						R_ENTERES	0.582851	1	0.738707	1	0								R_ECOAH6	0.188995	1	0.732076	1	0
						R_ENTCS	0.582851	1	0.738707	1	0								R_ECOAH5	0.188995	1	0.732076	1	0
						R_ENLIPAtex	0.582851	1	0.738707	1	0								R_ECOAH4	0.188995	1	0.732076	1	0
						R_EDTXS4	0.582851	1	0.738707	1	0								R_ECOAH3	0.188995	1	0.732076	1	0
						R_EDTXS3	0.582851	1	0.738707	1	0								R_ENTERES2	0.188995	1	0.732076	1	0
						R_EDTXS2	0.582851	1	0.738707	1	0								R_ASCBptspp	0.188995	1	0.732076	1	0
						R_ECA4COLIPAtex	0.582851	1	0.738707	1	0								R_DSERDHr	0.188995	1	0.732076	1	0
						R_EDTXS1	0.582851	1	0.738707	1	0								R_DOPAtex	0.188995	1	0.732076	1	0
						R_EDA	0.582851	1	0.738707	1	0								R_DDGLCNt2rpp	0.188995	1	0.732076	1	0
						R_ECOAH8	0.582851	1	0.738707	1	0								R_DDGALK	0.188995	1	0.732076	1	0
						R_ECOAH7	0.582851	1	0.738707	1	0								R_DDCAtexi	0.188995	1	0.732076	1	0
						R_ECOAH6	0.582851	1	0.738707	1	0								R_DCYTtex	0.188995	1	0.732076	1	0
						R_ECOAH5	0.582851	1	0.738707	1	0								R_DCYTt2pp	0.188995	1	0.732076	1	0
						R_ECOAH4	0.582851	1	0.738707	1	0								R_DCYTD	0.188995	1	0.732076	1	0
						R_ECOAH3	0.582851	1	0.738707	1	0								R_DCTPD	0.188995	1	0.732076	1	0
						R_ECOAH2	0.582851	1	0.738707	1	0								R_DCMPtex	0.188995	1	0.732076	1	0
						R_ECOAH1	0.582851	1	0.738707	1	0								R_DCAtex	0.188995	1	0.732076	1	0
						R_ECAtpp	0.582851	1	0.738707	1	0								R_DATPHs	0.188995	1	0.732076	1	0
						R_ECAP3pp	0.582851	1	0.738707	1	0								R_DASYN181	0.188995	1	0.732076	1	0
						R_ECAP2pp	0.582851	1	0.738707	1	0								R_DASYN180	0.188995	1	0.732076	1	0
						R_ECAP1pp	0.582851	1	0.738707	1	0								R_DASYN141	0.188995	1	0.732076	1	0
						R_EDD	0.582851	1	0.738707	1	0								R_DDGLCNtex	0.188995	1	0.732076	1	0
						R_DUMPtex	0.582851	1	0.738707	1	0								R_DASYN140	0.188995	1	0.732076	1	0
						R_DTMPtex	0.582851	1	0.738707	1	0								R_DAPtex	0.188995	1	0.732076	1	0
						R_DSERtex	0.582851	1	0.738707	1	0								R_DAPabcpp	0.188995	1	0.732076	1	0
						R_DDPGALA	0.582851	1	0.738707	1	0								R_DAPAL	0.188995	1	0.732076	1	0
						R_DDGLK	0.582851	1	0.738707	1	0								R_DAMPtex	0.188995	1	0.732076	1	0
						R_DDGLCNtex	0.582851	1	0.738707	1	0								R_DALAtex	0.188995	1	0.732076	1	0
						R_DDGLCNt2rpp	0.582851	1	0.738707	1	0								R_DAGK181	0.188995	1	0.732076	1	0
						R_DDGALK	0.582851	1	0.738707	1	0								R_DAGK180	0.188995	1	0.732076	1	0
						R_DDCAtexi	0.582851	1	0.738707	1	0								R_DAGK161	0.188995	1	0.732076	1	0
						R_DCYTtex	0.582851	1	0.738707	1	0								R_DAGK160	0.188995	1	0.732076	1	0
						R_DCYTt2pp	0.582851	1	0.738707	1	0								R_DAGK141	0.188995	1	0.732076	1	0
						R_DCYTD	0.582851	1	0.738707	1	0								R_DAGK140	0.188995	1	0.732076	1	0
						R_DCTPD	0.582851	1	0.738707	1	0								R_DAGK120	0.188995	1	0.732076	1	0
						R_DCMPtex	0.582851	1	0.738707	1	0								R_DADNtex	0.188995	1	0.732076	1	0
						R_DCAtex	0.582851	1	0.738707	1	0								R_DASYN120	0.188995	1	0.732076	1	0
						R_DATPHs	0.582851	1	0.738707	1	0								R_DRPA	0.188995	1	0.732076	1	0
						R_DGK1	0.582851	1	0.738707	1	0								R_DDGLK	0.188995	1	0.732076	1	0
						R_DASYN181	0.582851	1	0.738707	1	0								R_DGK1	0.188995	1	0.732076	1	0
						R_DASYN141	0.582851	1	0.738707	1	0								R_DM_OXAM	0.188995	1	0.732076	1	0
						R_DASYN140	0.582851	1	0.738707	1	0								R_DM_AACALD	0.188995	1	0.732076	1	0
						R_DASYN120	0.582851	1	0.738707	1	0								R_DM_5DRIB	0.188995	1	0.732076	1	0
						R_DAPtex	0.582851	1	0.738707	1	0								R_DMStex	0.188995	1	0.732076	1	0
						R_DAPabcpp	0.582851	1	0.738707	1	0								R_DMSOtex	0.188995	1	0.732076	1	0
						R_DAPAL	0.582851	1	0.738707	1	0								R_DMSOR2pp	0.188995	1	0.732076	1	0
						R_DAMPtex	0.582851	1	0.738707	1	0								R_DMSOR1pp	0.188995	1	0.732076	1	0
						R_DALAtex	0.582851	1	0.738707	1	0								R_DMQMT	0.188995	1	0.732076	1	0
						R_DAGK181	0.582851	1	0.738707	1	0								R_DMPPS	0.188995	1	0.732076	1	0
						R_DAGK180	0.582851	1	0.738707	1	0								R_DKMPPD3	0.188995	1	0.732076	1	0
						R_DAGK161	0.582851	1	0.738707	1	0								R_DKMPPD	0.188995	1	0.732076	1	0
						R_DAGK160	0.582851	1	0.738707	1	0								R_DINStex	0.188995	1	0.732076	1	0
						R_DAGK141	0.582851	1	0.738707	1	0								R_DINSt2pp	0.188995	1	0.732076	1	0
						R_DASYN180	0.582851	1	0.738707	1	0								R_DDPGALA	0.188995	1	0.732076	1	0
						R_DGMPtex	0.582851	1	0.738707	1	0								R_DIMPtex	0.188995	1	0.732076	1	0
						R_DGSNt2pp	0.582851	1	0.738707	1	0								R_DHORD5	0.188995	1	0.732076	1	0
						R_DGSNtex	0.582851	1	0.738707	1	0								R_DHORD2	0.188995	1	0.732076	1	0
						R_DSERt2pp	0.582851	1	0.738707	1	0								R_DHNAOT4	0.188995	1	0.732076	1	0
						R_DSERDHr	0.582851	1	0.738707	1	0								R_DHCINDO	0.188995	1	0.732076	1	0
						R_DRPA	0.582851	1	0.738707	1	0								R_DHBSH	0.188995	1	0.732076	1	0
						R_DOPAtex	0.582851	1	0.738707	1	0								R_DHBS	0.188995	1	0.732076	1	0
						R_DM_OXAM	0.582851	1	0.738707	1	0								R_DHBD	0.188995	1	0.732076	1	0
						R_DM_AACALD	0.582851	1	0.738707	1	0								R_DHAtpp	0.188995	1	0.732076	1	0
						R_DM_5DRIB	0.582851	1	0.738707	1	0								R_DHAtex	0.188995	1	0.732076	1	0
						R_DMStex	0.582851	1	0.738707	1	0								R_DHAPT	0.188995	1	0.732076	1	0
						R_DMSOtex	0.582851	1	0.738707	1	0								R_DGSNtex	0.188995	1	0.732076	1	0
						R_DMSOR2pp	0.582851	1	0.738707	1	0								R_DGSNt2pp	0.188995	1	0.732076	1	0
						R_DMSOR1pp	0.582851	1	0.738707	1	0								R_DGMPtex	0.188995	1	0.732076	1	0
						R_DMQMT	0.582851	1	0.738707	1	0								R_DHPPD	0.188995	1	0.732076	1	0
						R_DMPPS	0.582851	1	0.738707	1	0								R_ASCBPL	0.188995	1	0.732076	1	0
						R_DKMPPD3	0.582851	1	0.738707	1	0								R_ARGtex	0.188995	1	0.732076	1	0
						R_DKMPPD	0.582851	1	0.738707	1	0								R_ARGt3pp	0.188995	1	0.732076	1	0
						R_DINStex	0.582851	1	0.738707	1	0								R_AACPS4	0.188995	1	0.732076	1	0
						R_DINSt2pp	0.582851	1	0.738707	1	0								R_AACPS3	0.188995	1	0.732076	1	0
						R_DIMPtex	0.582851	1	0.738707	1	0								R_AACPS2	0.188995	1	0.732076	1	0
						R_DHPPD	0.582851	1	0.738707	1	0								R_AACPS1	0.188995	1	0.732076	1	0
						R_DHORD5	0.582851	1	0.738707	1	0								R_5DOAN	0.188995	1	0.732076	1	0
						R_DHORD2	0.582851	1	0.738707	1	0								R_5DGLCNtex	0.188995	1	0.732076	1	0
						R_DHNAOT4	0.582851	1	0.738707	1	0								R_5DGLCNt2rpp	0.188995	1	0.732076	1	0
						R_DHCINDO	0.582851	1	0.738707	1	0								R_5DGLCNR	0.188995	1	0.732076	1	0
						R_DHBSH	0.582851	1	0.738707	1	0								R_4PEPTtex	0.188995	1	0.732076	1	0
						R_DHBS	0.582851	1	0.738707	1	0								R_4PEPTabcpp	0.188995	1	0.732076	1	0
						R_DHBD	0.582851	1	0.738707	1	0								R_4PCPpp	0.188995	1	0.732076	1	0
						R_DHAtpp	0.582851	1	0.738707	1	0								R_4PCP	0.188995	1	0.732076	1	0
						R_DHAtex	0.582851	1	0.738707	1	0								R_4HOXPACDtex	0.188995	1	0.732076	1	0
						R_DHAPT	0.582851	1	0.738707	1	0								R_AACPS5	0.188995	1	0.732076	1	0
						R_ASNN	0.582851	1	0.738707	1	0								R_42A12BOOXpp	0.188995	1	0.732076	1	0
						R_ASCBtex	0.582851	1	0.738707	1	0								R_3PEPTtex	0.188995	1	0.732076	1	0
						R_ASCBptspp	0.582851	1	0.738707	1	0								R_3PEPTabcpp	0.188995	1	0.732076	1	0
						R_ASCBPL	0.582851	1	0.738707	1	0								R_3OAS181	0.188995	1	0.732076	1	0
						R_AACPS5	0.582851	1	0.738707	1	0								R_3OAS180	0.188995	1	0.732076	1	0
						R_AACPS4	0.582851	1	0.738707	1	0								R_3OAR181	0.188995	1	0.732076	1	0
						R_AACPS3	0.582851	1	0.738707	1	0								R_3OAR180	0.188995	1	0.732076	1	0
						R_AACPS2	0.582851	1	0.738707	1	0								R_3NTD9pp	0.188995	1	0.732076	1	0
						R_AACPS1	0.582851	1	0.738707	1	0								R_3NTD7pp	0.188995	1	0.732076	1	0
						R_5DOAN	0.582851	1	0.738707	1	0								R_3NTD4pp	0.188995	1	0.732076	1	0
						R_5DGLCNtex	0.582851	1	0.738707	1	0								R_3NTD2pp	0.188995	1	0.732076	1	0
						R_5DGLCNt2rpp	0.582851	1	0.738707	1	0								R_3HPPPNH	0.188995	1	0.732076	1	0
						R_5DGLCNR	0.582851	1	0.738707	1	0								R_3HCINNMH	0.188995	1	0.732076	1	0
						R_4PEPTtex	0.582851	1	0.738707	1	0								R_3HAD181	0.188995	1	0.732076	1	0
						R_4PEPTabcpp	0.582851	1	0.738707	1	0								R_3UMPtex	0.188995	1	0.732076	1	0
						R_4PCPpp	0.582851	1	0.738707	1	0								R_3HAD180	0.188995	1	0.732076	1	0
						R_4PCP	0.582851	1	0.738707	1	0								R_AACPS6	0.188995	1	0.732076	1	0
						R_AACPS6	0.582851	1	0.738707	1	0								R_AACPS8	0.188995	1	0.732076	1	0
						R_4HOXPACDtex	0.582851	1	0.738707	1	0								R_ACM6PH	0.188995	1	0.732076	1	0
						R_3UMPtex	0.582851	1	0.738707	1	0								R_ACKr	0.188995	1	0.732076	1	0
						R_3PEPTtex	0.582851	1	0.738707	1	0								R_ACGAtex	0.188995	1	0.732076	1	0
						R_3PEPTabcpp	0.582851	1	0.738707	1	0								R_ACGAptspp	0.188995	1	0.732076	1	0
						R_3OAS181	0.582851	1	0.738707	1	0								R_ACGAMT	0.188995	1	0.732076	1	0
						R_3OAS180	0.582851	1	0.738707	1	0								R_ACGAMK	0.188995	1	0.732076	1	0
						R_3OAR181	0.582851	1	0.738707	1	0								R_ACGAM1Ptex	0.188995	1	0.732076	1	0
						R_3OAR180	0.582851	1	0.738707	1	0								R_ACGAM1PPpp	0.188995	1	0.732076	1	0
						R_3NTD9pp	0.582851	1	0.738707	1	0								R_ACGALtex	0.188995	1	0.732076	1	0
						R_3NTD7pp	0.582851	1	0.738707	1	0								R_ACGAL1Ptex	0.188995	1	0.732076	1	0
						R_3NTD4pp	0.582851	1	0.738707	1	0								R_ACGAL1PPpp	0.188995	1	0.732076	1	0
						R_3NTD2pp	0.582851	1	0.738707	1	0								R_ACCOAL	0.188995	1	0.732076	1	0
						R_3HPPPNH	0.582851	1	0.738707	1	0								R_ACALDtpp	0.188995	1	0.732076	1	0
						R_3HCINNMH	0.582851	1	0.738707	1	0								R_AACPS7	0.188995	1	0.732076	1	0
						R_42A12BOOXpp	0.582851	1	0.738707	1	0								R_ACALDtex	0.188995	1	0.732076	1	0
						R_3HAD181	0.582851	1	0.738707	1	0								R_ACACtex	0.188995	1	0.732076	1	0
						R_AACPS7	0.582851	1	0.738707	1	0								R_ACACt2pp	0.188995	1	0.732076	1	0
						R_AACPS9	0.582851	1	0.738707	1	0								R_ACACT1r	0.188995	1	0.732076	1	0
						R_ACMAMUT	0.582851	1	0.738707	1	0								R_ACACCT	0.188995	1	0.732076	1	0
						R_ACM6PH	0.582851	1	0.738707	1	0								R_ABUTtex	0.188995	1	0.732076	1	0
						R_ACKr	0.582851	1	0.738707	1	0								R_ABUTt2pp	0.188995	1	0.732076	1	0
						R_ACGAtex	0.582851	1	0.738707	1	0								R_ABUTD	0.188995	1	0.732076	1	0
						R_ACGAptspp	0.582851	1	0.738707	1	0								R_ABTA	0.188995	1	0.732076	1	0
						R_ACGAMT	0.582851	1	0.738707	1	0								R_AAMYLpp	0.188995	1	0.732076	1	0
						R_ACGAMK	0.582851	1	0.738707	1	0								R_AAMYL	0.188995	1	0.732076	1	0
						R_ACGAM1Ptex	0.582851	1	0.738707	1	0								R_AADDGT	0.188995	1	0.732076	1	0
						R_ACGAM1PPpp	0.582851	1	0.738707	1	0								R_AACTOOR	0.188995	1	0.732076	1	0
						R_ACGALtex	0.582851	1	0.738707	1	0								R_AACPS9	0.188995	1	0.732076	1	0
						R_ACGAL1Ptex	0.582851	1	0.738707	1	0								R_ACALD	0.188995	1	0.732076	1	0
						R_ACGAL1PPpp	0.582851	1	0.738707	1	0								R_ACMAMUT	0.188995	1	0.732076	1	0
						R_ACCOAL	0.582851	1	0.738707	1	0								R_3GMPtex	0.188995	1	0.732076	1	0
						R_AACPS8	0.582851	1	0.738707	1	0								R_3AMPtex	0.188995	1	0.732076	1	0
						R_ACALDtpp	0.582851	1	0.738707	1	0								R_2AGPA161tipp	0.188995	1	0.732076	1	0
						R_ACALD	0.582851	1	0.738707	1	0								R_2AGPA160tipp	0.188995	1	0.732076	1	0
						R_ACACtex	0.582851	1	0.738707	1	0								R_2AGPA141tipp	0.188995	1	0.732076	1	0
						R_ACACt2pp	0.582851	1	0.738707	1	0								R_2AGPA140tipp	0.188995	1	0.732076	1	0
						R_ACACT1r	0.582851	1	0.738707	1	0								R_2AGPA120tipp	0.188995	1	0.732076	1	0
						R_ACACCT	0.582851	1	0.738707	1	0								R_26DAHtex	0.188995	1	0.732076	1	0
						R_ABUTtex	0.582851	1	0.738707	1	0								R_23PDE9pp	0.188995	1	0.732076	1	0
						R_ABUTt2pp	0.582851	1	0.738707	1	0								R_23PDE7pp	0.188995	1	0.732076	1	0
						R_ABUTD	0.582851	1	0.738707	1	0								R_23PDE4pp	0.188995	1	0.732076	1	0
						R_ABTA	0.582851	1	0.738707	1	0								R_23PDE2pp	0.188995	1	0.732076	1	0
						R_AAMYLpp	0.582851	1	0.738707	1	0								R_23DAPPAtex	0.188995	1	0.732076	1	0
						R_AAMYL	0.582851	1	0.738707	1	0								R_23DAPPAt2pp	0.188995	1	0.732076	1	0
						R_AADDGT	0.582851	1	0.738707	1	0								R_23CUMPtex	0.188995	1	0.732076	1	0
						R_AACTOOR	0.582851	1	0.738707	1	0								R_2AGPA180tipp	0.188995	1	0.732076	1	0
						R_ACALDtex	0.582851	1	0.738707	1	0								R_23CGMPtex	0.188995	1	0.732076	1	0
						R_3HAD180	0.582851	1	0.738707	1	0								R_23CAMPtex	0.188995	1	0.732076	1	0
						R_3GMPtex	0.582851	1	0.738707	1	0								R_14GLUCANtexi	0.188995	1	0.732076	1	0
						R_3CMPtex	0.582851	1	0.738707	1	0								R_14GLUCANabcpp	0.188995	1	0.732076	1	0
						R_2AGPA161tipp	0.582851	1	0.738707	1	0								R_12PPDStpp	0.188995	1	0.732076	1	0
						R_2AGPA160tipp	0.582851	1	0.738707	1	0								R_12PPDStex	0.188995	1	0.732076	1	0
						R_2AGPA141tipp	0.582851	1	0.738707	1	0								R_12PPDRtpp	0.188995	1	0.732076	1	0
						R_2AGPA140tipp	0.582851	1	0.738707	1	0								R_12PPDRtex	0.188995	1	0.732076	1	0
						R_2AGPA120tipp	0.582851	1	0.738707	1	0								R_12DGR181tipp	0.188995	1	0.732076	1	0
						R_26DAHtex	0.582851	1	0.738707	1	0								R_12DGR180tipp	0.188995	1	0.732076	1	0
						R_23PDE9pp	0.582851	1	0.738707	1	0								R_12DGR161tipp	0.188995	1	0.732076	1	0
						R_23PDE7pp	0.582851	1	0.738707	1	0								R_12DGR160tipp	0.188995	1	0.732076	1	0
						R_23PDE4pp	0.582851	1	0.738707	1	0								R_12DGR141tipp	0.188995	1	0.732076	1	0
						R_23PDE2pp	0.582851	1	0.738707	1	0								R_12DGR140tipp	0.188995	1	0.732076	1	0
						R_23DAPPAtex	0.582851	1	0.738707	1	0								R_23CCMPtex	0.188995	1	0.732076	1	0
						R_23DAPPAt2pp	0.582851	1	0.738707	1	0								R_3CMPtex	0.188995	1	0.732076	1	0
						R_23CUMPtex	0.582851	1	0.738707	1	0								R_2AGPA181tipp	0.188995	1	0.732076	1	0
						R_2AGPA180tipp	0.582851	1	0.738707	1	0								R_2AGPE140tipp	0.188995	1	0.732076	1	0
						R_23CGMPtex	0.582851	1	0.738707	1	0								R_34dhpactex	0.188995	1	0.732076	1	0
						R_23CAMPtex	0.582851	1	0.738707	1	0								R_2MAHMP	0.188995	1	0.732076	1	0
						R_14GLUCANtexi	0.582851	1	0.738707	1	0								R_2AGPGAT181	0.188995	1	0.732076	1	0
						R_14GLUCANabcpp	0.582851	1	0.738707	1	0								R_2AGPGAT180	0.188995	1	0.732076	1	0
						R_12PPDStpp	0.582851	1	0.738707	1	0								R_2AGPGAT161	0.188995	1	0.732076	1	0
						R_12PPDStex	0.582851	1	0.738707	1	0								R_2AGPGAT160	0.188995	1	0.732076	1	0
						R_12PPDRtpp	0.582851	1	0.738707	1	0								R_2AGPGAT141	0.188995	1	0.732076	1	0
						R_12PPDRtex	0.582851	1	0.738707	1	0								R_2AGPGAT140	0.188995	1	0.732076	1	0
						R_12DGR181tipp	0.582851	1	0.738707	1	0								R_2AGPGAT120	0.188995	1	0.732076	1	0
						R_12DGR180tipp	0.582851	1	0.738707	1	0								R_2AGPG181tipp	0.188995	1	0.732076	1	0
						R_12DGR161tipp	0.582851	1	0.738707	1	0								R_2AGPG180tipp	0.188995	1	0.732076	1	0
						R_12DGR160tipp	0.582851	1	0.738707	1	0								R_2AGPG161tipp	0.188995	1	0.732076	1	0
						R_12DGR141tipp	0.582851	1	0.738707	1	0								R_2AGPG160tipp	0.188995	1	0.732076	1	0
						R_12DGR140tipp	0.582851	1	0.738707	1	0								R_2AGPE120tipp	0.188995	1	0.732076	1	0
						R_23CCMPtex	0.582851	1	0.738707	1	0								R_2AGPG141tipp	0.188995	1	0.732076	1	0
						R_2AGPA181tipp	0.582851	1	0.738707	1	0								R_2AGPG120tipp	0.188995	1	0.732076	1	0
						R_2AGPE120tipp	0.582851	1	0.738707	1	0								R_2AGPEAT181	0.188995	1	0.732076	1	0
						R_2AGPE140tipp	0.582851	1	0.738707	1	0								R_2AGPEAT180	0.188995	1	0.732076	1	0
						R_3AMPtex	0.582851	1	0.738707	1	0								R_2AGPEAT161	0.188995	1	0.732076	1	0
						R_34dhpactex	0.582851	1	0.738707	1	0								R_2AGPEAT160	0.188995	1	0.732076	1	0
						R_2MAHMP	0.582851	1	0.738707	1	0								R_2AGPEAT141	0.188995	1	0.732076	1	0
						R_2AGPGAT181	0.582851	1	0.738707	1	0								R_2AGPEAT140	0.188995	1	0.732076	1	0
						R_2AGPGAT180	0.582851	1	0.738707	1	0								R_2AGPEAT120	0.188995	1	0.732076	1	0
						R_2AGPGAT161	0.582851	1	0.738707	1	0								R_2AGPE181tipp	0.188995	1	0.732076	1	0
						R_2AGPGAT160	0.582851	1	0.738707	1	0								R_2AGPE180tipp	0.188995	1	0.732076	1	0
						R_2AGPGAT141	0.582851	1	0.738707	1	0								R_2AGPE161tipp	0.188995	1	0.732076	1	0
						R_2AGPGAT140	0.582851	1	0.738707	1	0								R_2AGPE160tipp	0.188995	1	0.732076	1	0
						R_2AGPGAT120	0.582851	1	0.738707	1	0								R_2AGPE141tipp	0.188995	1	0.732076	1	0
						R_2AGPG181tipp	0.582851	1	0.738707	1	0								R_2AGPG140tipp	0.188995	1	0.732076	1	0
						R_2AGPG180tipp	0.582851	1	0.738707	1	0								R_EX_23cump_e_	0.188995	1	0.732076	1	0
						R_2AGPG161tipp	0.582851	1	0.738707	1	0								R_ACMANAptspp	0.188995	1	0.732076	1	0
						R_2AGPG160tipp	0.582851	1	0.738707	1	0								R_ACMUMptspp	0.188995	1	0.732076	1	0
						R_2AGPG141tipp	0.582851	1	0.738707	1	0								R_AM4PCP	0.188995	1	0.732076	1	0
						R_2AGPG140tipp	0.582851	1	0.738707	1	0								R_AM4PA	0.188995	1	0.732076	1	0
						R_2AGPG120tipp	0.582851	1	0.738707	1	0								R_AM3PA	0.188995	1	0.732076	1	0
						R_2AGPEAT181	0.582851	1	0.738707	1	0								R_ALTRH	0.188995	1	0.732076	1	0
						R_2AGPEAT180	0.582851	1	0.738707	1	0								R_ALR4x	0.188995	1	0.732076	1	0
						R_2AGPEAT161	0.582851	1	0.738707	1	0								R_ALR2	0.188995	1	0.732076	1	0
						R_2AGPEAT160	0.582851	1	0.738707	1	0								R_ALLtex	0.188995	1	0.732076	1	0
						R_2AGPEAT141	0.582851	1	0.738707	1	0								R_ALLabcpp	0.188995	1	0.732076	1	0
						R_2AGPEAT140	0.582851	1	0.738707	1	0								R_ALLULPE	0.188995	1	0.732076	1	0
						R_2AGPEAT120	0.582851	1	0.738707	1	0								R_ALLTNtex	0.188995	1	0.732076	1	0
						R_2AGPE181tipp	0.582851	1	0.738707	1	0								R_ALLTNt2rpp	0.188995	1	0.732076	1	0
						R_2AGPE180tipp	0.582851	1	0.738707	1	0								R_ALLTN	0.188995	1	0.732076	1	0
						R_2AGPE161tipp	0.582851	1	0.738707	1	0								R_ALLTAMH	0.188995	1	0.732076	1	0
						R_2AGPE160tipp	0.582851	1	0.738707	1	0								R_AMALT1	0.188995	1	0.732076	1	0
						R_2AGPE141tipp	0.582851	1	0.738707	1	0								R_ALLPI	0.188995	1	0.732076	1	0
						R_ACMANAptspp	0.582851	1	0.738707	1	0								R_ALDD4	0.188995	1	0.732076	1	0
						R_ETOHtex	0.582851	1	0.738707	1	0								R_ALDD3y	0.188995	1	0.732076	1	0
						R_ACMANAtex	0.582851	1	0.738707	1	0								R_ALDD2y	0.188995	1	0.732076	1	0
						R_ACMUMtex	0.582851	1	0.738707	1	0								R_ALDD2x	0.188995	1	0.732076	1	0
						R_AMALT2	0.582851	1	0.738707	1	0								R_ALCD2x	0.188995	1	0.732076	1	0
						R_AMALT1	0.582851	1	0.738707	1	0								R_ALCD19	0.188995	1	0.732076	1	0
						R_AM4PCP	0.582851	1	0.738707	1	0								R_ALAtex	0.188995	1	0.732076	1	0
						R_AM4PA	0.582851	1	0.738707	1	0								R_ALAt4pp	0.188995	1	0.732076	1	0
						R_AM3PA	0.582851	1	0.738707	1	0								R_ALAt2pp	0.188995	1	0.732076	1	0
						R_ALTRH	0.582851	1	0.738707	1	0								R_ALAabcpp	0.188995	1	0.732076	1	0
						R_ALR4x	0.582851	1	0.738707	1	0								R_ALATA_L2	0.188995	1	0.732076	1	0
						R_ALR2	0.582851	1	0.738707	1	0								R_ALATA_D2	0.188995	1	0.732076	1	0
						R_ALLtex	0.582851	1	0.738707	1	0								R_ALAGLUE	0.188995	1	0.732076	1	0
						R_ALLabcpp	0.582851	1	0.738707	1	0								R_ALLK	0.188995	1	0.732076	1	0
						R_ALLULPE	0.582851	1	0.738707	1	0								R_ALAALAtex	0.188995	1	0.732076	1	0
						R_ALLTNtex	0.582851	1	0.738707	1	0								R_AMALT2	0.188995	1	0.732076	1	0
						R_ALLTNt2rpp	0.582851	1	0.738707	1	0								R_AMALT4	0.188995	1	0.732076	1	0
						R_AMALT3	0.582851	1	0.738707	1	0								R_ARGabcpp	0.188995	1	0.732076	1	0
						R_ALLTN	0.582851	1	0.738707	1	0								R_ARGORNt7pp	0.188995	1	0.732076	1	0
						R_ALLPI	0.582851	1	0.738707	1	0								R_ARGDCpp	0.188995	1	0.732076	1	0
						R_ALLK	0.582851	1	0.738707	1	0								R_ARGDC	0.188995	1	0.732076	1	0
						R_ALDD4	0.582851	1	0.738707	1	0								R_ARGAGMt7pp	0.188995	1	0.732076	1	0
						R_ALDD3y	0.582851	1	0.738707	1	0								R_ARBtex	0.188995	1	0.732076	1	0
						R_ALDD2y	0.582851	1	0.738707	1	0								R_ARBt3ipp	0.188995	1	0.732076	1	0
						R_ALDD2x	0.582851	1	0.738707	1	0								R_ARBt2rpp	0.188995	1	0.732076	1	0
						R_ALCD2x	0.582851	1	0.738707	1	0								R_ARBabcpp	0.188995	1	0.732076	1	0
						R_ALCD19	0.582851	1	0.738707	1	0								R_ARBTNtpp	0.188995	1	0.732076	1	0
						R_ALAtex	0.582851	1	0.738707	1	0								R_ARBTNtonex	0.188995	1	0.732076	1	0
						R_ALAt4pp	0.582851	1	0.738707	1	0								R_ARBTNtex	0.188995	1	0.732076	1	0
						R_ALAt2pp	0.582851	1	0.738707	1	0								R_ARBTNexs	0.188995	1	0.732076	1	0
						R_ALAabcpp	0.582851	1	0.738707	1	0								R_AMALT3	0.188995	1	0.732076	1	0
						R_ALATA_L2	0.582851	1	0.738707	1	0								R_ARBTNabcpp	0.188995	1	0.732076	1	0
						R_ALLTAMH	0.582851	1	0.738707	1	0								R_ARBTNR2	0.188995	1	0.732076	1	0
						R_ALATA_D2	0.582851	1	0.738707	1	0								R_ARBTNR1	0.188995	1	0.732076	1	0
						R_AMALT4	0.582851	1	0.738707	1	0								R_ARAI	0.188995	1	0.732076	1	0
						R_AMANK	0.582851	1	0.738707	1	0								R_AOBUTDs	0.188995	1	0.732076	1	0
						R_ARGtex	0.582851	1	0.738707	1	0								R_ANHMK	0.188995	1	0.732076	1	0
						R_ARGt3pp	0.582851	1	0.738707	1	0								R_ANHGMtex	0.188995	1	0.732076	1	0
						R_ARGabcpp	0.582851	1	0.738707	1	0								R_AMPtex	0.188995	1	0.732076	1	0
						R_ARGORNt7pp	0.582851	1	0.738707	1	0								R_AMPTASEPG	0.188995	1	0.732076	1	0
						R_ARGDCpp	0.582851	1	0.738707	1	0								R_AMPTASECG	0.188995	1	0.732076	1	0
						R_ARGDC	0.582851	1	0.738707	1	0								R_AMPN	0.188995	1	0.732076	1	0
						R_ARGAGMt7pp	0.582851	1	0.738707	1	0								R_AMMQLT8	0.188995	1	0.732076	1	0
						R_ARBtex	0.582851	1	0.738707	1	0								R_AMANK	0.188995	1	0.732076	1	0
						R_ARBt3ipp	0.582851	1	0.738707	1	0								R_AMANAPEr	0.188995	1	0.732076	1	0
						R_ARBt2rpp	0.582851	1	0.738707	1	0								R_ARBTNR3	0.188995	1	0.732076	1	0
						R_ARBabcpp	0.582851	1	0.738707	1	0								R_ACMANAtex	0.188995	1	0.732076	1	0
						R_ARBTNtpp	0.582851	1	0.738707	1	0								R_ALAALAabcpp	0.188995	1	0.732076	1	0
						R_ARBTNtonex	0.582851	1	0.738707	1	0								R_AKGtex	0.188995	1	0.732076	1	0
						R_AMANAPEr	0.582851	1	0.738707	1	0								R_ADMDC	0.188995	1	0.732076	1	0
						R_ARBTNtex	0.582851	1	0.738707	1	0								R_ADK4	0.188995	1	0.732076	1	0
						R_ARBTNabcpp	0.582851	1	0.738707	1	0								R_ADK3	0.188995	1	0.732076	1	0
						R_ARBTNR3	0.582851	1	0.738707	1	0								R_ADK1	0.188995	1	0.732076	1	0
						R_ARBTNR2	0.582851	1	0.738707	1	0								R_ADEtex	0.188995	1	0.732076	1	0
						R_ARBTNR1	0.582851	1	0.738707	1	0								R_ADEt2rpp	0.188995	1	0.732076	1	0
						R_ARAI	0.582851	1	0.738707	1	0								R_ADD	0.188995	1	0.732076	1	0
						R_AOBUTDs	0.582851	1	0.738707	1	0								R_ADA	0.188995	1	0.732076	1	0
						R_ANHMK	0.582851	1	0.738707	1	0								R_ACtex	0.188995	1	0.732076	1	0
						R_ANHGMtex	0.582851	1	0.738707	1	0								R_ACt4pp	0.188995	1	0.732076	1	0
						R_AMPtex	0.582851	1	0.738707	1	0								R_ACt2rpp	0.188995	1	0.732076	1	0
						R_AMPTASEPG	0.582851	1	0.738707	1	0								R_ACSERtpp	0.188995	1	0.732076	1	0
						R_AMPTASECG	0.582851	1	0.738707	1	0								R_ACSERtex	0.188995	1	0.732076	1	0
						R_AMPN	0.582851	1	0.738707	1	0								R_ADNCYC	0.188995	1	0.732076	1	0
						R_AMMQLT8	0.582851	1	0.738707	1	0								R_ACS	0.188995	1	0.732076	1	0
						R_ARBTNexs	0.582851	1	0.738707	1	0								R_ACOATA	0.188995	1	0.732076	1	0
						R_ALAGLUE	0.582851	1	0.738707	1	0								R_ACOAD8f	0.188995	1	0.732076	1	0
						R_ALAALAtex	0.582851	1	0.738707	1	0								R_ACOAD7f	0.188995	1	0.732076	1	0
						R_ALAALAabcpp	0.582851	1	0.738707	1	0								R_ACOAD6f	0.188995	1	0.732076	1	0
						R_ADNCYC	0.582851	1	0.738707	1	0								R_ACOAD5f	0.188995	1	0.732076	1	0
						R_ADMDC	0.582851	1	0.738707	1	0								R_ACOAD4f	0.188995	1	0.732076	1	0
						R_ADK4	0.582851	1	0.738707	1	0								R_ACOAD3f	0.188995	1	0.732076	1	0
						R_ADK3	0.582851	1	0.738707	1	0								R_ACOAD2f	0.188995	1	0.732076	1	0
						R_ADK1	0.582851	1	0.738707	1	0								R_ACOAD1f	0.188995	1	0.732076	1	0
						R_ADEtex	0.582851	1	0.738707	1	0								R_ACNML	0.188995	1	0.732076	1	0
						R_ADEt2rpp	0.582851	1	0.738707	1	0								R_ACNAMtex	0.188995	1	0.732076	1	0
						R_ADD	0.582851	1	0.738707	1	0								R_ACNAMt2pp	0.188995	1	0.732076	1	0
						R_ADA	0.582851	1	0.738707	1	0								R_ACMUMtex	0.188995	1	0.732076	1	0
						R_ACtex	0.582851	1	0.738707	1	0								R_ACOLIPAtex	0.188995	1	0.732076	1	0
						R_ACt4pp	0.582851	1	0.738707	1	0								R_ALAALAD	0.188995	1	0.732076	1	0
						R_ACt2rpp	0.582851	1	0.738707	1	0								R_ADNK1	0.188995	1	0.732076	1	0
						R_ACSERtpp	0.582851	1	0.738707	1	0								R_ADNt2pp	0.188995	1	0.732076	1	0
						R_ADNK1	0.582851	1	0.738707	1	0								R_AKGt2rpp	0.188995	1	0.732076	1	0
						R_ACSERtex	0.582851	1	0.738707	1	0								R_AGPAT181	0.188995	1	0.732076	1	0
						R_ACOLIPAtex	0.582851	1	0.738707	1	0								R_AGPAT180	0.188995	1	0.732076	1	0
						R_ACOATA	0.582851	1	0.738707	1	0								R_AGPAT141	0.188995	1	0.732076	1	0
						R_ACOAD8f	0.582851	1	0.738707	1	0								R_AGPAT140	0.188995	1	0.732076	1	0
						R_ACOAD7f	0.582851	1	0.738707	1	0								R_AGPAT120	0.188995	1	0.732076	1	0
						R_ACOAD6f	0.582851	1	0.738707	1	0								R_AGMtex	0.188995	1	0.732076	1	0
						R_ACOAD5f	0.582851	1	0.738707	1	0								R_AGMt2pp	0.188995	1	0.732076	1	0
						R_ACOAD4f	0.582851	1	0.738707	1	0								R_AGMT	0.188995	1	0.732076	1	0
						R_ACOAD3f	0.582851	1	0.738707	1	0								R_AGMHE	0.188995	1	0.732076	1	0
						R_ACOAD2f	0.582851	1	0.738707	1	0								R_AGMH	0.188995	1	0.732076	1	0
						R_ACOAD1f	0.582851	1	0.738707	1	0								R_AGM4Pt2pp	0.188995	1	0.732076	1	0
						R_ACNML	0.582851	1	0.738707	1	0								R_AGM4PH	0.188995	1	0.732076	1	0
						R_ACNAMtex	0.582851	1	0.738707	1	0								R_ADNUC	0.188995	1	0.732076	1	0
						R_ACNAMt2pp	0.582851	1	0.738707	1	0								R_AGM4PCPpp	0.188995	1	0.732076	1	0
						R_ACS	0.582851	1	0.738707	1	0								R_AGM4PApp	0.188995	1	0.732076	1	0
						R_ADNUC	0.582851	1	0.738707	1	0								R_AGM4PA	0.188995	1	0.732076	1	0
						R_ADNt2pp	0.582851	1	0.738707	1	0								R_AGM3Pt2pp	0.188995	1	0.732076	1	0
						R_ADNt2rpp	0.582851	1	0.738707	1	0								R_AGM3PH	0.188995	1	0.732076	1	0
						R_ALAALAD	0.582851	1	0.738707	1	0								R_AGM3PApp	0.188995	1	0.732076	1	0
						R_AKGtex	0.582851	1	0.738707	1	0								R_AGM3PA	0.188995	1	0.732076	1	0
						R_AKGt2rpp	0.582851	1	0.738707	1	0								R_AGDC	0.188995	1	0.732076	1	0
						R_AGPAT181	0.582851	1	0.738707	1	0								R_ADPT	0.188995	1	0.732076	1	0
						R_AGPAT180	0.582851	1	0.738707	1	0								R_ADPRDP	0.188995	1	0.732076	1	0
						R_AGPAT141	0.582851	1	0.738707	1	0								R_ADOCBLtonex	0.188995	1	0.732076	1	0
						R_AGPAT140	0.582851	1	0.738707	1	0								R_ADOCBLabcpp	0.188995	1	0.732076	1	0
						R_AGPAT120	0.582851	1	0.738707	1	0								R_ADNtex	0.188995	1	0.732076	1	0
						R_AGMtex	0.582851	1	0.738707	1	0								R_ADNt2rpp	0.188995	1	0.732076	1	0
						R_AGMt2pp	0.582851	1	0.738707	1	0								R_AGM4PCP	0.188995	1	0.732076	1	0
						R_AGMT	0.582851	1	0.738707	1	0								R_GMHEPAT	0.188995	1	0.732076	1	0
						R_AGMHE	0.582851	1	0.738707	1	0								R_EX_23dappa_e_	0.188995	1	0.732076	1	0
						R_AGMH	0.582851	1	0.738707	1	0								R_EX_2ddglcn_e_	0.188995	1	0.732076	1	0
						R_AGM4Pt2pp	0.582851	1	0.738707	1	0								R_FEOXAMUtex	0.188995	1	0.732076	1	0
						R_AGM4PH	0.582851	1	0.738707	1	0								R_FEOXAMR3	0.188995	1	0.732076	1	0
						R_AGM4PCPpp	0.582851	1	0.738707	1	0								R_FEOXAMR2	0.188995	1	0.732076	1	0
						R_AGM4PCP	0.582851	1	0.738707	1	0								R_FEOXAMR1	0.188995	1	0.732076	1	0
						R_AGM4PApp	0.582851	1	0.738707	1	0								R_FEENTERtpp	0.188995	1	0.732076	1	0
						R_AGM4PA	0.582851	1	0.738707	1	0								R_FEENTERtonex	0.188995	1	0.732076	1	0
						R_AGM3Pt2pp	0.582851	1	0.738707	1	0								R_FEENTERtex	0.188995	1	0.732076	1	0
						R_AGM3PH	0.582851	1	0.738707	1	0								R_FEENTERexs	0.188995	1	0.732076	1	0
						R_AGM3PApp	0.582851	1	0.738707	1	0								R_FEENTERabcpp	0.188995	1	0.732076	1	0
						R_AGM3PA	0.582851	1	0.738707	1	0								R_FEENTERR3	0.188995	1	0.732076	1	0
						R_AGDC	0.582851	1	0.738707	1	0								R_FEENTERR2	0.188995	1	0.732076	1	0
						R_ADPT	0.582851	1	0.738707	1	0								R_FEENTERR1	0.188995	1	0.732076	1	0
						R_ADPRDP	0.582851	1	0.738707	1	0								R_FECRMtonex	0.188995	1	0.732076	1	0
						R_ADOCBLtonex	0.582851	1	0.738707	1	0								R_FECRMexs	0.188995	1	0.732076	1	0
						R_ADOCBLabcpp	0.582851	1	0.738707	1	0								R_FECRMabcpp	0.188995	1	0.732076	1	0
						R_ADNtex	0.582851	1	0.738707	1	0								R_FECRMUtpp	0.188995	1	0.732076	1	0
						R_ACMUMptspp	0.582851	1	0.738707	1	0								R_FECRMUtex	0.188995	1	0.732076	1	0
						R_GLYCtpp	0.582851	1	0.738707	1	0								R_FECRMR3	0.188995	1	0.732076	1	0
						R_EX_12ppd_R_e_	0.582851	1	0.738707	1	0								R_FECRMR2	0.188995	1	0.732076	1	0
						R_EX_14glucan_e_	0.582851	1	0.738707	1	0								R_FECRMR1	0.188995	1	0.732076	1	0
						R_FEENTERabcpp	0.582851	1	0.738707	1	0								R_FE3tex	0.188995	1	0.732076	1	0
						R_FEENTERR3	0.582851	1	0.738707	1	0								R_FE3Ri	0.188995	1	0.732076	1	0
						R_FEENTERR2	0.582851	1	0.738707	1	0								R_FE3HOXtonex	0.188995	1	0.732076	1	0
						R_FEENTERR1	0.582851	1	0.738707	1	0								R_FE3HOXexs	0.188995	1	0.732076	1	0
						R_FECRMtonex	0.582851	1	0.738707	1	0								R_FE3HOXabcpp	0.188995	1	0.732076	1	0
						R_FECRMexs	0.582851	1	0.738707	1	0								R_FE3HOXUtpp	0.188995	1	0.732076	1	0
						R_FECRMabcpp	0.582851	1	0.738707	1	0								R_FE3HOXUtex	0.188995	1	0.732076	1	0
						R_FECRMUtpp	0.582851	1	0.738707	1	0								R_FEOXAMUtpp	0.188995	1	0.732076	1	0
						R_FECRMUtex	0.582851	1	0.738707	1	0								R_FEOXAMabcpp	0.188995	1	0.732076	1	0
						R_FECRMR3	0.582851	1	0.738707	1	0								R_FEOXAMexs	0.188995	1	0.732076	1	0
						R_FECRMR2	0.582851	1	0.738707	1	0								R_FEOXAMtonex	0.188995	1	0.732076	1	0
						R_FECRMR1	0.582851	1	0.738707	1	0								R_FUMt2_2pp	0.188995	1	0.732076	1	0
						R_FE3tex	0.582851	1	0.738707	1	0								R_FUCtpp	0.188995	1	0.732076	1	0
						R_FEENTERexs	0.582851	1	0.738707	1	0								R_FUCtex	0.188995	1	0.732076	1	0
						R_FE3Ri	0.582851	1	0.738707	1	0								R_FTHFD	0.188995	1	0.732076	1	0
						R_FE3HOXexs	0.582851	1	0.738707	1	0								R_FRUtex	0.188995	1	0.732076	1	0
						R_FE3HOXabcpp	0.582851	1	0.738707	1	0								R_FRUptspp	0.188995	1	0.732076	1	0
						R_FE3HOXUtpp	0.582851	1	0.738707	1	0								R_FRUpts2pp	0.188995	1	0.732076	1	0
						R_FE3HOXUtex	0.582851	1	0.738707	1	0								R_FRUURtex	0.188995	1	0.732076	1	0
						R_FE3HOXR3	0.582851	1	0.738707	1	0								R_FRUURt2rpp	0.188995	1	0.732076	1	0
						R_FE3HOXR2	0.582851	1	0.738707	1	0								R_FRULYStex	0.188995	1	0.732076	1	0
						R_FE3HOXR1	0.582851	1	0.738707	1	0								R_FRULYSt2pp	0.188995	1	0.732076	1	0
						R_FE3DHBZStonex	0.582851	1	0.738707	1	0								R_FRULYSK	0.188995	1	0.732076	1	0
						R_FE3DHBZSabcpp	0.582851	1	0.738707	1	0								R_FRULYSE	0.188995	1	0.732076	1	0
						R_FE3DHBZR	0.582851	1	0.738707	1	0								R_FE3HOXR3	0.188995	1	0.732076	1	0
						R_FE3DCITtonex	0.582851	1	0.738707	1	0								R_FRULYSDG	0.188995	1	0.732076	1	0
						R_FE3DCITabcpp	0.582851	1	0.738707	1	0								R_FRD3	0.188995	1	0.732076	1	0
						R_FE2t3pp	0.582851	1	0.738707	1	0								R_FRD2	0.188995	1	0.732076	1	0
						R_FE3HOXtonex	0.582851	1	0.738707	1	0								R_FORtppi	0.188995	1	0.732076	1	0
						R_FE2t2pp	0.582851	1	0.738707	1	0								R_FORtex	0.188995	1	0.732076	1	0
						R_FEENTERtex	0.582851	1	0.738707	1	0								R_FORt2pp	0.188995	1	0.732076	1	0
						R_FEENTERtpp	0.582851	1	0.738707	1	0								R_FMNRx2	0.188995	1	0.732076	1	0
						R_FRUURt2rpp	0.582851	1	0.738707	1	0								R_FMNRx	0.188995	1	0.732076	1	0
						R_FRULYStex	0.582851	1	0.738707	1	0								R_FLVRx	0.188995	1	0.732076	1	0
						R_FRULYSt2pp	0.582851	1	0.738707	1	0								R_FLVR	0.188995	1	0.732076	1	0
						R_FRULYSK	0.582851	1	0.738707	1	0								R_FLDR	0.188995	1	0.732076	1	0
						R_FRULYSE	0.582851	1	0.738707	1	0								R_FHL	0.188995	1	0.732076	1	0
						R_FRULYSDG	0.582851	1	0.738707	1	0								R_FFSD	0.188995	1	0.732076	1	0
						R_FRUK	0.582851	1	0.738707	1	0								R_FEROpp	0.188995	1	0.732076	1	0
						R_FRD3	0.582851	1	0.738707	1	0								R_FRUK	0.188995	1	0.732076	1	0
						R_FRD2	0.582851	1	0.738707	1	0								R_FE3HOXR2	0.188995	1	0.732076	1	0
						R_FORtppi	0.582851	1	0.738707	1	0								R_FE3HOXR1	0.188995	1	0.732076	1	0
						R_FORtex	0.582851	1	0.738707	1	0								R_FE3DHBZStonex	0.188995	1	0.732076	1	0
						R_FORt2pp	0.582851	1	0.738707	1	0								R_FACOAL120t2pp	0.188995	1	0.732076	1	0
						R_FMNRx2	0.582851	1	0.738707	1	0								R_FACOAL100t2pp	0.188995	1	0.732076	1	0
						R_FEENTERtonex	0.582851	1	0.738707	1	0								R_FACOAE80	0.188995	1	0.732076	1	0
						R_FMNRx	0.582851	1	0.738707	1	0								R_FACOAE60	0.188995	1	0.732076	1	0
						R_FLVR	0.582851	1	0.738707	1	0								R_FACOAE181	0.188995	1	0.732076	1	0
						R_FLDR	0.582851	1	0.738707	1	0								R_FACOAE180	0.188995	1	0.732076	1	0
						R_FHL	0.582851	1	0.738707	1	0								R_FACOAE161	0.188995	1	0.732076	1	0
						R_FFSD	0.582851	1	0.738707	1	0								R_FACOAE160	0.188995	1	0.732076	1	0
						R_FEROpp	0.582851	1	0.738707	1	0								R_FACOAE141	0.188995	1	0.732076	1	0
						R_FEOXAMtonex	0.582851	1	0.738707	1	0								R_FACOAE140	0.188995	1	0.732076	1	0
						R_FEOXAMexs	0.582851	1	0.738707	1	0								R_FACOAE120	0.188995	1	0.732076	1	0
						R_FEOXAMabcpp	0.582851	1	0.738707	1	0								R_FACOAE100	0.188995	1	0.732076	1	0
						R_FEOXAMUtpp	0.582851	1	0.738707	1	0								R_FA80ACPHi	0.188995	1	0.732076	1	0
						R_FEOXAMUtex	0.582851	1	0.738707	1	0								R_FACOAL140t2pp	0.188995	1	0.732076	1	0
						R_FEOXAMR3	0.582851	1	0.738707	1	0								R_FA161ACPHi	0.188995	1	0.732076	1	0
						R_FEOXAMR2	0.582851	1	0.738707	1	0								R_FA141ACPHi	0.188995	1	0.732076	1	0
						R_FEOXAMR1	0.582851	1	0.738707	1	0								R_FA140ACPHi	0.188995	1	0.732076	1	0
						R_FLVRx	0.582851	1	0.738707	1	0								R_FA120ACPHi	0.188995	1	0.732076	1	0
						R_FRUURtex	0.582851	1	0.738707	1	0								R_FA100ACPHi	0.188995	1	0.732076	1	0
						R_FE2abcpp	0.582851	1	0.738707	1	0								R_F6Ptex	0.188995	1	0.732076	1	0
						R_FDMO4	0.582851	1	0.738707	1	0								R_F6Pt6_2pp	0.188995	1	0.732076	1	0
						R_FACOAE141	0.582851	1	0.738707	1	0								R_F6PP	0.188995	1	0.732076	1	0
						R_FACOAE140	0.582851	1	0.738707	1	0								R_F6PA	0.188995	1	0.732076	1	0
						R_FACOAE120	0.582851	1	0.738707	1	0								R_EX_xylu_L_e_	0.188995	1	0.732076	1	0
						R_FACOAE100	0.582851	1	0.738707	1	0								R_EX_xyl_D_e_	0.188995	1	0.732076	1	0
						R_FA80ACPHi	0.582851	1	0.738707	1	0								R_EX_xtsn_e_	0.188995	1	0.732076	1	0
						R_FA161ACPHi	0.582851	1	0.738707	1	0								R_EX_xmp_e_	0.188995	1	0.732076	1	0
						R_FA160ACPHi	0.582851	1	0.738707	1	0								R_EX_xan_e_	0.188995	1	0.732076	1	0
						R_FA141ACPHi	0.582851	1	0.738707	1	0								R_FA160ACPHi	0.188995	1	0.732076	1	0
						R_FA140ACPHi	0.582851	1	0.738707	1	0								R_FUMt2_3pp	0.188995	1	0.732076	1	0
						R_FA120ACPHi	0.582851	1	0.738707	1	0								R_FACOAL141t2pp	0.188995	1	0.732076	1	0
						R_FA100ACPHi	0.582851	1	0.738707	1	0								R_FACOAL161t2pp	0.188995	1	0.732076	1	0
						R_F6Ptex	0.582851	1	0.738707	1	0								R_FE3DHBZSabcpp	0.188995	1	0.732076	1	0
						R_F6Pt6_2pp	0.582851	1	0.738707	1	0								R_FE3DHBZR	0.188995	1	0.732076	1	0
						R_FACOAE160	0.582851	1	0.738707	1	0								R_FE3DCITtonex	0.188995	1	0.732076	1	0
						R_F6PP	0.582851	1	0.738707	1	0								R_FE3DCITabcpp	0.188995	1	0.732076	1	0
						R_EX_xylu_L_e_	0.582851	1	0.738707	1	0								R_FE2t3pp	0.188995	1	0.732076	1	0
						R_EX_xyl_D_e_	0.582851	1	0.738707	1	0								R_FE2t2pp	0.188995	1	0.732076	1	0
						R_EX_xtsn_e_	0.582851	1	0.738707	1	0								R_FE2abcpp	0.188995	1	0.732076	1	0
						R_EX_xmp_e_	0.582851	1	0.738707	1	0								R_FDMO6	0.188995	1	0.732076	1	0
						R_EX_xan_e_	0.582851	1	0.738707	1	0								R_FDMO4	0.188995	1	0.732076	1	0
						R_EX_val_L_e_	0.582851	1	0.738707	1	0								R_FDMO3	0.188995	1	0.732076	1	0
						R_EX_uri_e_	0.582851	1	0.738707	1	0								R_FDMO2	0.188995	1	0.732076	1	0
						R_EX_urea_e_	0.582851	1	0.738707	1	0								R_FDMO	0.188995	1	0.732076	1	0
						R_EX_ura_e_	0.582851	1	0.738707	1	0								R_FACOAL160t2pp	0.188995	1	0.732076	1	0
						R_EX_ump_e_	0.582851	1	0.738707	1	0								R_FDH5pp	0.188995	1	0.732076	1	0
						R_EX_udpglcur_e_	0.582851	1	0.738707	1	0								R_FCLPA	0.188995	1	0.732076	1	0
						R_EX_udpgal_e_	0.582851	1	0.738707	1	0								R_FCLK	0.188995	1	0.732076	1	0
						R_EX_udpg_e_	0.582851	1	0.738707	1	0								R_FCI	0.188995	1	0.732076	1	0
						R_F6PA	0.582851	1	0.738707	1	0								R_FALGTHLs	0.188995	1	0.732076	1	0
						R_FDMO6	0.582851	1	0.738707	1	0								R_FALDtpp	0.188995	1	0.732076	1	0
						R_FACOAE161	0.582851	1	0.738707	1	0								R_FALDtex	0.188995	1	0.732076	1	0
						R_FACOAE181	0.582851	1	0.738707	1	0								R_FALDH2	0.188995	1	0.732076	1	0
						R_FDMO3	0.582851	1	0.738707	1	0								R_FADRx2	0.188995	1	0.732076	1	0
						R_FDMO2	0.582851	1	0.738707	1	0								R_FADRx	0.188995	1	0.732076	1	0
						R_FDMO	0.582851	1	0.738707	1	0								R_FACOAL80t2pp	0.188995	1	0.732076	1	0
						R_FDH5pp	0.582851	1	0.738707	1	0								R_FACOAL60t2pp	0.188995	1	0.732076	1	0
						R_FDH4pp	0.582851	1	0.738707	1	0								R_FACOAL181t2pp	0.188995	1	0.732076	1	0
						R_FCLPA	0.582851	1	0.738707	1	0								R_FACOAL180t2pp	0.188995	1	0.732076	1	0
						R_FCLK	0.582851	1	0.738707	1	0								R_FDH4pp	0.188995	1	0.732076	1	0
						R_FCI	0.582851	1	0.738707	1	0								R_FUMtex	0.188995	1	0.732076	1	0
						R_FBP	0.582851	1	0.738707	1	0								R_G1PPpp	0.188995	1	0.732076	1	0
						R_FBA	0.582851	1	0.738707	1	0								R_G1PTT	0.188995	1	0.732076	1	0
						R_FALGTHLs	0.582851	1	0.738707	1	0								R_GLUSy	0.188995	1	0.732076	1	0
						R_FALDtpp	0.582851	1	0.738707	1	0								R_GLUNpp	0.188995	1	0.732076	1	0
						R_FALDtex	0.582851	1	0.738707	1	0								R_GLUN	0.188995	1	0.732076	1	0
						R_FACOAE180	0.582851	1	0.738707	1	0								R_GLUDC	0.188995	1	0.732076	1	0
						R_FALDH2	0.582851	1	0.738707	1	0								R_GLUCYS	0.188995	1	0.732076	1	0
						R_FADRx	0.582851	1	0.738707	1	0								R_GLUABUTt7pp	0.188995	1	0.732076	1	0
						R_FACOAL80t2pp	0.582851	1	0.738707	1	0								R_GLTPD	0.188995	1	0.732076	1	0
						R_FACOAL60t2pp	0.582851	1	0.738707	1	0								R_GLNtex	0.188995	1	0.732076	1	0
						R_FACOAL181t2pp	0.582851	1	0.738707	1	0								R_GLNabcpp	0.188995	1	0.732076	1	0
						R_FACOAL180t2pp	0.582851	1	0.738707	1	0								R_GLGC	0.188995	1	0.732076	1	0
						R_FACOAL161t2pp	0.582851	1	0.738707	1	0								R_GLDBRAN2	0.188995	1	0.732076	1	0
						R_FACOAL160t2pp	0.582851	1	0.738707	1	0								R_GLCtexi	0.188995	1	0.732076	1	0
						R_FACOAL141t2pp	0.582851	1	0.738707	1	0								R_GLCtex	0.188995	1	0.732076	1	0
						R_FACOAL140t2pp	0.582851	1	0.738707	1	0								R_GLUabcpp	0.188995	1	0.732076	1	0
						R_FACOAL120t2pp	0.582851	1	0.738707	1	0								R_GLCt2pp	0.188995	1	0.732076	1	0
						R_FACOAL100t2pp	0.582851	1	0.738707	1	0								R_GLCabcpp	0.188995	1	0.732076	1	0
						R_FACOAE80	0.582851	1	0.738707	1	0								R_GLCURtex	0.188995	1	0.732076	1	0
						R_FACOAE60	0.582851	1	0.738707	1	0								R_GLCURt2rpp	0.188995	1	0.732076	1	0
						R_FADRx2	0.582851	1	0.738707	1	0								R_GLCUR1Ptex	0.188995	1	0.732076	1	0
						R_FRUpts2pp	0.582851	1	0.738707	1	0								R_GLCTR3	0.188995	1	0.732076	1	0
						R_FRUptspp	0.582851	1	0.738707	1	0								R_GLCTR2	0.188995	1	0.732076	1	0
						R_FRUtex	0.582851	1	0.738707	1	0								R_GLCTR1	0.188995	1	0.732076	1	0
						R_GLNtex	0.582851	1	0.738707	1	0								R_GLCS1	0.188995	1	0.732076	1	0
						R_GLNabcpp	0.582851	1	0.738707	1	0								R_GLCRtex	0.188995	1	0.732076	1	0
						R_GLGC	0.582851	1	0.738707	1	0								R_GLCRt2rpp	0.188995	1	0.732076	1	0
						R_GLDBRAN2	0.582851	1	0.738707	1	0								R_GLCRD	0.188995	1	0.732076	1	0
						R_GLCtexi	0.582851	1	0.738707	1	0								R_GLCRAL	0.188995	1	0.732076	1	0
						R_GLCtex	0.582851	1	0.738707	1	0								R_GLCP2	0.188995	1	0.732076	1	0
						R_GLCt2pp	0.582851	1	0.738707	1	0								R_GLCptspp	0.188995	1	0.732076	1	0
						R_GLCptspp	0.582851	1	0.738707	1	0								R_GLCP	0.188995	1	0.732076	1	0
						R_GLCabcpp	0.582851	1	0.738707	1	0								R_GLUt2rpp	0.188995	1	0.732076	1	0
						R_GLCURtex	0.582851	1	0.738707	1	0								R_GLUtex	0.188995	1	0.732076	1	0
						R_GLCURt2rpp	0.582851	1	0.738707	1	0								R_GLYt4pp	0.188995	1	0.732076	1	0
						R_GLCUR1Ptex	0.582851	1	0.738707	1	0								R_GLYt2pp	0.188995	1	0.732076	1	0
						R_GLCTR3	0.582851	1	0.738707	1	0								R_GLYOX3	0.188995	1	0.732076	1	0
						R_GLTPD	0.582851	1	0.738707	1	0								R_GLYOX	0.188995	1	0.732076	1	0
						R_GLCTR2	0.582851	1	0.738707	1	0								R_GLYK	0.188995	1	0.732076	1	0
						R_GLCS1	0.582851	1	0.738707	1	0								R_GLYCtpp	0.188995	1	0.732076	1	0
						R_GLCRtex	0.582851	1	0.738707	1	0								R_GLYCtex	0.188995	1	0.732076	1	0
						R_GLCRt2rpp	0.582851	1	0.738707	1	0								R_GLYCTO4	0.188995	1	0.732076	1	0
						R_GLCRD	0.582851	1	0.738707	1	0								R_GLYCTO3	0.188995	1	0.732076	1	0
						R_GLCRAL	0.582851	1	0.738707	1	0								R_GLYCTO2	0.188995	1	0.732076	1	0
						R_GLCP2	0.582851	1	0.738707	1	0								R_GLYCLTtex	0.188995	1	0.732076	1	0
						R_GLCP	0.582851	1	0.738707	1	0								R_GLYCLTt4pp	0.188995	1	0.732076	1	0
						R_GLCDpp	0.582851	1	0.738707	1	0								R_GLYCLTt2rpp	0.188995	1	0.732076	1	0
						R_GLBRAN2	0.582851	1	0.738707	1	0								R_GLUt4pp	0.188995	1	0.732076	1	0
						R_GGPTRCS	0.582851	1	0.738707	1	0								R_GLYCLTDy	0.188995	1	0.732076	1	0
						R_GGPTRCO	0.582851	1	0.738707	1	0								R_GLYCK2	0.188995	1	0.732076	1	0
						R_GGGABAH	0.582851	1	0.738707	1	0								R_GLYCK	0.188995	1	0.732076	1	0
						R_GGGABADr	0.582851	1	0.738707	1	0								R_GLYCDx	0.188995	1	0.732076	1	0
						R_GLCTR1	0.582851	1	0.738707	1	0								R_GLYCAtex	0.188995	1	0.732076	1	0
						R_GDPtex	0.582851	1	0.738707	1	0								R_GLYCAt2rpp	0.188995	1	0.732076	1	0
						R_GLUABUTt7pp	0.582851	1	0.738707	1	0								R_GLYC3Ptex	0.188995	1	0.732076	1	0
						R_GLUDC	0.582851	1	0.738707	1	0								R_GLYC3Pt6pp	0.188995	1	0.732076	1	0
						R_GLYCTO4	0.582851	1	0.738707	1	0								R_GLYC3Pabcpp	0.188995	1	0.732076	1	0
						R_GLYCTO3	0.582851	1	0.738707	1	0								R_GLYC2Ptex	0.188995	1	0.732076	1	0
						R_GLYCTO2	0.582851	1	0.738707	1	0								R_GLYAT	0.188995	1	0.732076	1	0
						R_GLYCLTtex	0.582851	1	0.738707	1	0								R_GLYALDtpp	0.188995	1	0.732076	1	0
						R_GLYCLTt4pp	0.582851	1	0.738707	1	0								R_GLYALDtex	0.188995	1	0.732076	1	0
						R_GLYCLTt2rpp	0.582851	1	0.738707	1	0								R_GLXCL	0.188995	1	0.732076	1	0
						R_GLYCLTDy	0.582851	1	0.738707	1	0								R_GLYCLTDx	0.188995	1	0.732076	1	0
						R_GLYCLTDx	0.582851	1	0.738707	1	0								R_EX_val_L_e_	0.188995	1	0.732076	1	0
						R_GLYCK2	0.582851	1	0.738707	1	0								R_GLCDpp	0.188995	1	0.732076	1	0
						R_GLYCK	0.582851	1	0.738707	1	0								R_GGPTRCS	0.188995	1	0.732076	1	0
						R_GLYCDx	0.582851	1	0.738707	1	0								R_GALCTD	0.188995	1	0.732076	1	0
						R_GLYCAtex	0.582851	1	0.738707	1	0								R_GALBDtex	0.188995	1	0.732076	1	0
						R_GLYCAt2rpp	0.582851	1	0.738707	1	0								R_GAL1Ptex	0.188995	1	0.732076	1	0
						R_GLUCYS	0.582851	1	0.738707	1	0								R_GAL1PPpp	0.188995	1	0.732076	1	0
						R_GLYC3Ptex	0.582851	1	0.738707	1	0								R_G6Ptex	0.188995	1	0.732076	1	0
						R_GLYC3Pabcpp	0.582851	1	0.738707	1	0								R_G6Pt6_2pp	0.188995	1	0.732076	1	0
						R_GLYC2Ptex	0.582851	1	0.738707	1	0								R_G6PP	0.188995	1	0.732076	1	0
						R_GLYAT	0.582851	1	0.738707	1	0								R_G6PDH2r	0.188995	1	0.732076	1	0
						R_GLYALDtpp	0.582851	1	0.738707	1	0								R_G6PDA	0.188995	1	0.732076	1	0
						R_GLYALDtex	0.582851	1	0.738707	1	0								R_G3PT	0.188995	1	0.732076	1	0
						R_GLXCL	0.582851	1	0.738707	1	0								R_G3PStex	0.188995	1	0.732076	1	0
						R_GLUtex	0.582851	1	0.738707	1	0								R_G3PSabcpp	0.188995	1	0.732076	1	0
						R_GLUt4pp	0.582851	1	0.738707	1	0								R_G3PItex	0.188995	1	0.732076	1	0
						R_GLUt2rpp	0.582851	1	0.738707	1	0								R_GALCTLO	0.188995	1	0.732076	1	0
						R_GLUabcpp	0.582851	1	0.738707	1	0								R_G3PGtex	0.188995	1	0.732076	1	0
						R_GLUSy	0.582851	1	0.738707	1	0								R_G3PEtex	0.188995	1	0.732076	1	0
						R_GLUNpp	0.582851	1	0.738707	1	0								R_G3PEabcpp	0.188995	1	0.732076	1	0
						R_GLUN	0.582851	1	0.738707	1	0								R_G3PD7	0.188995	1	0.732076	1	0
						R_GLYC3Pt6pp	0.582851	1	0.738707	1	0								R_G3PD6	0.188995	1	0.732076	1	0
						R_GDPMNP	0.582851	1	0.738707	1	0								R_G3PD5	0.188995	1	0.732076	1	0
						R_GDPMNH	0.582851	1	0.738707	1	0								R_G3PCtex	0.188995	1	0.732076	1	0
						R_GDPDPK	0.582851	1	0.738707	1	0								R_G3PAT181	0.188995	1	0.732076	1	0
						R_G6PDA	0.582851	1	0.738707	1	0								R_G3PAT180	0.188995	1	0.732076	1	0
						R_G3PT	0.582851	1	0.738707	1	0								R_G3PAT141	0.188995	1	0.732076	1	0
						R_G3PStex	0.582851	1	0.738707	1	0								R_G3PAT140	0.188995	1	0.732076	1	0
						R_G3PSabcpp	0.582851	1	0.738707	1	0								R_G3PAT120	0.188995	1	0.732076	1	0
						R_G3PItex	0.582851	1	0.738707	1	0								R_G2PPpp	0.188995	1	0.732076	1	0
						R_G3PGtex	0.582851	1	0.738707	1	0								R_G1Ptex	0.188995	1	0.732076	1	0
						R_G3PGabcpp	0.582851	1	0.738707	1	0								R_G3PGabcpp	0.188995	1	0.732076	1	0
						R_G3PEtex	0.582851	1	0.738707	1	0								R_GLBRAN2	0.188995	1	0.732076	1	0
						R_G3PEabcpp	0.582851	1	0.738707	1	0								R_GALCTND	0.188995	1	0.732076	1	0
						R_G3PD7	0.582851	1	0.738707	1	0								R_GALCTNLtex	0.188995	1	0.732076	1	0
						R_G3PD6	0.582851	1	0.738707	1	0								R_GGPTRCO	0.188995	1	0.732076	1	0
						R_G3PD5	0.582851	1	0.738707	1	0								R_GGGABAH	0.188995	1	0.732076	1	0
						R_G3PCtex	0.582851	1	0.738707	1	0								R_GGGABADr	0.188995	1	0.732076	1	0
						R_G3PAT181	0.582851	1	0.738707	1	0								R_GDPtex	0.188995	1	0.732076	1	0
						R_G3PAT141	0.582851	1	0.738707	1	0								R_GDPMNP	0.188995	1	0.732076	1	0
						R_G3PAT140	0.582851	1	0.738707	1	0								R_GDPMNH	0.188995	1	0.732076	1	0
						R_G3PAT120	0.582851	1	0.738707	1	0								R_GDPDPK	0.188995	1	0.732076	1	0
						R_G2PPpp	0.582851	1	0.738707	1	0								R_GAMtex	0.188995	1	0.732076	1	0
						R_G1Ptex	0.582851	1	0.738707	1	0								R_GAMptspp	0.188995	1	0.732076	1	0
						R_G1PTT	0.582851	1	0.738707	1	0								R_sbp_aldo	0.188995	1	0.732076	1	0
						R_G1PPpp	0.582851	1	0.738707	1	0								R_GAM6Pt6_2pp	0.188995	1	0.732076	1	0
						R_FUMtex	0.582851	1	0.738707	1	0								R_GALtex	0.188995	1	0.732076	1	0
						R_FUMt2_3pp	0.582851	1	0.738707	1	0								R_GALCTNLt2pp	0.188995	1	0.732076	1	0
						R_FUMt2_2pp	0.582851	1	0.738707	1	0								R_GALt2pp	0.188995	1	0.732076	1	0
						R_FUCtpp	0.582851	1	0.738707	1	0								R_GALUi	0.188995	1	0.732076	1	0
						R_FUCtex	0.582851	1	0.738707	1	0								R_GALURtex	0.188995	1	0.732076	1	0
						R_FTHFD	0.582851	1	0.738707	1	0								R_GALURt2rpp	0.188995	1	0.732076	1	0
						R_G3PAT180	0.582851	1	0.738707	1	0								R_GALTtex	0.188995	1	0.732076	1	0
						R_G6PP	0.582851	1	0.738707	1	0								R_GALTptspp	0.188995	1	0.732076	1	0
						R_G6Pt6_2pp	0.582851	1	0.738707	1	0								R_GALT1	0.188995	1	0.732076	1	0
						R_G6Ptex	0.582851	1	0.738707	1	0								R_GALS3	0.188995	1	0.732076	1	0
						R_GAMtex	0.582851	1	0.738707	1	0								R_GALM2pp	0.188995	1	0.732076	1	0
						R_GAMptspp	0.582851	1	0.738707	1	0								R_GALKr	0.188995	1	0.732076	1	0
						R_sbp_aldo	0.582851	1	0.738707	1	0								R_GALCTtex	0.188995	1	0.732076	1	0
						R_GAM6Pt6_2pp	0.582851	1	0.738707	1	0								R_GALCTt2rpp	0.188995	1	0.732076	1	0
						R_GALtex	0.582851	1	0.738707	1	0								R_GALCTNtex	0.188995	1	0.732076	1	0
						R_GALt2pp	0.582851	1	0.738707	1	0								R_GALCTNt2pp	0.188995	1	0.732076	1	0
						R_GALabcpp	0.582851	1	0.738707	1	0								R_GALabcpp	0.188995	1	0.732076	1	0
						R_GALUi	0.582851	1	0.738707	1	0								R_EX_26dap_M_e_	0.188995	1	0.732076	1	0
						R_GALURtex	0.582851	1	0.738707	1	0								R_EX_uri_e_	0.188995	1	0.732076	1	0
						R_GALURt2rpp	0.582851	1	0.738707	1	0								R_EX_ura_e_	0.188995	1	0.732076	1	0
						R_GALTtex	0.582851	1	0.738707	1	0								R_EX_fe3dhbzs_e_	0.188995	1	0.732076	1	0
						R_GALTptspp	0.582851	1	0.738707	1	0								R_EX_fe3dcit_e_	0.188995	1	0.732076	1	0
						R_GALT1	0.582851	1	0.738707	1	0								R_EX_fe3_e_	0.188995	1	0.732076	1	0
						R_GALS3	0.582851	1	0.738707	1	0								R_EX_fald_e_	0.188995	1	0.732076	1	0
						R_GALM2pp	0.582851	1	0.738707	1	0								R_EX_f6p_e_	0.188995	1	0.732076	1	0
						R_GALKr	0.582851	1	0.738707	1	0								R_EX_etoh_e_	0.188995	1	0.732076	1	0
						R_GALCTtex	0.582851	1	0.738707	1	0								R_EX_ethso3_e_	0.188995	1	0.732076	1	0
						R_GALCTt2rpp	0.582851	1	0.738707	1	0								R_EX_etha_e_	0.188995	1	0.732076	1	0
						R_GALCTNtex	0.582851	1	0.738707	1	0								R_EX_enter_e_	0.188995	1	0.732076	1	0
						R_GALCTNt2pp	0.582851	1	0.738707	1	0								R_EX_enlipa_e_	0.188995	1	0.732076	1	0
						R_GALCTNLtex	0.582851	1	0.738707	1	0								R_EX_eca4colipa_e_	0.188995	1	0.732076	1	0
						R_GALCTNLt2pp	0.582851	1	0.738707	1	0								R_EX_duri_e_	0.188995	1	0.732076	1	0
						R_GALCTND	0.582851	1	0.738707	1	0								R_EX_dump_e_	0.188995	1	0.732076	1	0
						R_GALCTLO	0.582851	1	0.738707	1	0								R_EX_dtmp_e_	0.188995	1	0.732076	1	0
						R_GALCTD	0.582851	1	0.738707	1	0								R_EX_dopa_e_	0.188995	1	0.732076	1	0
						R_GALBDtex	0.582851	1	0.738707	1	0								R_EX_dmso_e_	0.188995	1	0.732076	1	0
						R_GAL1Ptex	0.582851	1	0.738707	1	0								R_EX_dms_e_	0.188995	1	0.732076	1	0
						R_GAL1PPpp	0.582851	1	0.738707	1	0								R_EX_din_e_	0.188995	1	0.732076	1	0
						R_EX_12ppd_S_e_	0.582851	1	0.738707	1	0								R_EX_dimp_e_	0.188995	1	0.732076	1	0
						R_EX_uacgam_e_	0.582851	1	0.738707	1	0								R_EX_dha_e_	0.188995	1	0.732076	1	0
						R_EX_udpacgal_e_	0.582851	1	0.738707	1	0								R_EX_dgsn_e_	0.188995	1	0.732076	1	0
						R_EX_tyr_L_e_	0.582851	1	0.738707	1	0								R_EX_dgmp_e_	0.188995	1	0.732076	1	0
						R_EX_etha_e_	0.582851	1	0.738707	1	0								R_EX_ddca_e_	0.188995	1	0.732076	1	0
						R_EX_enter_e_	0.582851	1	0.738707	1	0								R_EX_dcyt_e_	0.188995	1	0.732076	1	0
						R_EX_enlipa_e_	0.582851	1	0.738707	1	0								R_EX_dcmp_e_	0.188995	1	0.732076	1	0
						R_EX_eca4colipa_e_	0.582851	1	0.738707	1	0								R_EX_dca_e_	0.188995	1	0.732076	1	0
						R_EX_duri_e_	0.582851	1	0.738707	1	0								R_EX_damp_e_	0.188995	1	0.732076	1	0
						R_EX_dump_e_	0.582851	1	0.738707	1	0								R_EX_fe3hox_e_	0.188995	1	0.732076	1	0
						R_EX_dtmp_e_	0.582851	1	0.738707	1	0								R_EX_fe3hox_un_e_	0.188995	1	0.732076	1	0
						R_EX_dopa_e_	0.582851	1	0.738707	1	0								R_EX_fecrm_e_	0.188995	1	0.732076	1	0
						R_EX_dmso_e_	0.582851	1	0.738707	1	0								R_EX_fecrm_un_e_	0.188995	1	0.732076	1	0
						R_EX_dms_e_	0.582851	1	0.738707	1	0								R_EX_glc_e_	0.188995	1	0.732076	1	0
						R_EX_din_e_	0.582851	1	0.738707	1	0								R_EX_gdp_e_	0.188995	1	0.732076	1	0
						R_EX_dimp_e_	0.582851	1	0.738707	1	0								R_EX_gam_e_	0.188995	1	0.732076	1	0
						R_EX_dha_e_	0.582851	1	0.738707	1	0								R_EX_gam6p_e_	0.188995	1	0.732076	1	0
						R_EX_ethso3_e_	0.582851	1	0.738707	1	0								R_EX_galur_e_	0.188995	1	0.732076	1	0
						R_EX_dgsn_e_	0.582851	1	0.738707	1	0								R_EX_galt_e_	0.188995	1	0.732076	1	0
						R_EX_ddca_e_	0.582851	1	0.738707	1	0								R_EX_galctn_L_e_	0.188995	1	0.732076	1	0
						R_EX_dcyt_e_	0.582851	1	0.738707	1	0								R_EX_galctn_D_e_	0.188995	1	0.732076	1	0
						R_EX_dcmp_e_	0.582851	1	0.738707	1	0								R_EX_galct_D_e_	0.188995	1	0.732076	1	0
						R_EX_dca_e_	0.582851	1	0.738707	1	0								R_EX_gal_e_	0.188995	1	0.732076	1	0
						R_EX_damp_e_	0.582851	1	0.738707	1	0								R_EX_gal_bD_e_	0.188995	1	0.732076	1	0
						R_EX_dad_2_e_	0.582851	1	0.738707	1	0								R_EX_gal1p_e_	0.188995	1	0.732076	1	0
						R_EX_cytd_e_	0.582851	1	0.738707	1	0								R_EX_g6p_e_	0.188995	1	0.732076	1	0
						R_EX_cys_L_e_	0.582851	1	0.738707	1	0								R_EX_dad_2_e_	0.188995	1	0.732076	1	0
						R_EX_cys_D_e_	0.582851	1	0.738707	1	0								R_EX_g3ps_e_	0.188995	1	0.732076	1	0
						R_EX_cynt_e_	0.582851	1	0.738707	1	0								R_EX_g3pg_e_	0.188995	1	0.732076	1	0
						R_EX_cyan_e_	0.582851	1	0.738707	1	0								R_EX_g3pe_e_	0.188995	1	0.732076	1	0
						R_EX_cu_e_	0.582851	1	0.738707	1	0								R_EX_g3pc_e_	0.188995	1	0.732076	1	0
						R_EX_csn_e_	0.582851	1	0.738707	1	0								R_EX_g1p_e_	0.188995	1	0.732076	1	0
						R_EX_dgmp_e_	0.582851	1	0.738707	1	0								R_EX_fum_e_	0.188995	1	0.732076	1	0
						R_EX_crn_e_	0.582851	1	0.738707	1	0								R_EX_fuc_L_e_	0.188995	1	0.732076	1	0
						R_EX_etoh_e_	0.582851	1	0.738707	1	0								R_EX_fruur_e_	0.188995	1	0.732076	1	0
						R_EX_fald_e_	0.582851	1	0.738707	1	0								R_EX_frulys_e_	0.188995	1	0.732076	1	0
						R_EX_galctn_D_e_	0.582851	1	0.738707	1	0								R_EX_fru_e_	0.188995	1	0.732076	1	0
						R_EX_galct_D_e_	0.582851	1	0.738707	1	0								R_EX_for_e_	0.188995	1	0.732076	1	0
						R_EX_gal_e_	0.582851	1	0.738707	1	0								R_EX_feoxam_un_e_	0.188995	1	0.732076	1	0
						R_EX_gal_bD_e_	0.582851	1	0.738707	1	0								R_EX_feoxam_e_	0.188995	1	0.732076	1	0
						R_EX_gal1p_e_	0.582851	1	0.738707	1	0								R_EX_feenter_e_	0.188995	1	0.732076	1	0
						R_EX_g6p_e_	0.582851	1	0.738707	1	0								R_EX_g3pi_e_	0.188995	1	0.732076	1	0
						R_EX_g3ps_e_	0.582851	1	0.738707	1	0								R_EX_cytd_e_	0.188995	1	0.732076	1	0
						R_EX_g3pi_e_	0.582851	1	0.738707	1	0								R_EX_cys_L_e_	0.188995	1	0.732076	1	0
						R_EX_g3pg_e_	0.582851	1	0.738707	1	0								R_EX_cys_D_e_	0.188995	1	0.732076	1	0
						R_EX_g3pe_e_	0.582851	1	0.738707	1	0								R_EX_agm_e_	0.188995	1	0.732076	1	0
						R_EX_g3pc_e_	0.582851	1	0.738707	1	0								R_EX_adocbl_e_	0.188995	1	0.732076	1	0
						R_EX_g1p_e_	0.582851	1	0.738707	1	0								R_EX_adn_e_	0.188995	1	0.732076	1	0
						R_EX_fum_e_	0.582851	1	0.738707	1	0								R_EX_ade_e_	0.188995	1	0.732076	1	0
						R_EX_f6p_e_	0.582851	1	0.738707	1	0								R_EX_acser_e_	0.188995	1	0.732076	1	0
						R_EX_fuc_L_e_	0.582851	1	0.738707	1	0								R_EX_acolipa_e_	0.188995	1	0.732076	1	0
						R_EX_frulys_e_	0.582851	1	0.738707	1	0								R_EX_acnam_e_	0.188995	1	0.732076	1	0
						R_EX_fru_e_	0.582851	1	0.738707	1	0								R_EX_acmum_e_	0.188995	1	0.732076	1	0
						R_EX_for_e_	0.582851	1	0.738707	1	0								R_EX_acmana_e_	0.188995	1	0.732076	1	0
						R_EX_feoxam_un_e_	0.582851	1	0.738707	1	0								R_EX_acgam_e_	0.188995	1	0.732076	1	0
						R_EX_feoxam_e_	0.582851	1	0.738707	1	0								R_EX_acgam1p_e_	0.188995	1	0.732076	1	0
						R_EX_feenter_e_	0.582851	1	0.738707	1	0								R_EX_acgal_e_	0.188995	1	0.732076	1	0
						R_EX_fecrm_un_e_	0.582851	1	0.738707	1	0								R_EX_acgal1p_e_	0.188995	1	0.732076	1	0
						R_EX_fecrm_e_	0.582851	1	0.738707	1	0								R_EX_akg_e_	0.188995	1	0.732076	1	0
						R_EX_fe3hox_un_e_	0.582851	1	0.738707	1	0								R_EX_acald_e_	0.188995	1	0.732076	1	0
						R_EX_fe3hox_e_	0.582851	1	0.738707	1	0								R_EX_ac_e_	0.188995	1	0.732076	1	0
						R_EX_fe3dhbzs_e_	0.582851	1	0.738707	1	0								R_EX_LalaDgluMdap_e_	0.188995	1	0.732076	1	0
						R_EX_fe3dcit_e_	0.582851	1	0.738707	1	0								R_EX_LalaDgluMdapDala_e_	0.188995	1	0.732076	1	0
						R_EX_fe3_e_	0.582851	1	0.738707	1	0								R_EX_5dglcn_e_	0.188995	1	0.732076	1	0
						R_EX_fruur_e_	0.582851	1	0.738707	1	0								R_EX_4hoxpacd_e_	0.188995	1	0.732076	1	0
						R_EX_galctn_L_e_	0.582851	1	0.738707	1	0								R_EX_4abut_e_	0.188995	1	0.732076	1	0
						R_EX_cpgn_un_e_	0.582851	1	0.738707	1	0								R_EX_3ump_e_	0.188995	1	0.732076	1	0
						R_EX_colipa_e_	0.582851	1	0.738707	1	0								R_EX_3hpppn_e_	0.188995	1	0.732076	1	0
						R_EX_acmana_e_	0.582851	1	0.738707	1	0								R_EX_3hcinnm_e_	0.188995	1	0.732076	1	0
[truncated: 230 more rows]

## Sheet: Glucose
Methanol essential knockouts						Fitness knockouts							Methanol essential knockouts						Fitness knockouts
													2nd round (R_RPI)						2nd round (R_RPI)
ko	mu	rel_mu	mu_MeOH	rel_mu_MeOH		ko	mu	rel_mu	mu_MeOH_comet	rel_mu_MeOH_comet	diff_rel_mu		ko	mu	rel_mu	mu_MeOH	rel_mu_MeOH		ko	mu	rel_mu	mu_MeOH_comet	rel_mu_MeOH_comet	diff_rel_mu
R_EX_glc_e_(Unfeasible)	0	0	0.120811	1		R_RPI	0.215567	0.34	0.793311	1	0.66		R_EX_glc_e_(Unfeasible)	0	0	0.099959	1		R_EX_kdo2lipid4_e_	0.175824	0.82	0.793311	1	0.18
						R_CO2tex	0.350878	0.55	0.504466	0.63	0.09								R_3OAR120	0.210347	0.98	0.791284	1	0.02
						R_EX_co2_e_	0.350878	0.55	0.504466	0.63	0.09								R_3HAD120	0.210347	0.98	0.791284	1	0.02
						R_CO2tpp	0.357819	0.56	0.504466	0.63	0.08								R_3OAS120	0.210347	0.98	0.791284	1	0.02
						R_GAPD	0.554717	0.87	0.702728	0.88	0.02								R_THD2pp	0.211274	0.98	0.793311	1	0.02
						R_PGK	0.554717	0.87	0.702728	0.88	0.02								R_CO2tex	0.120907	0.56	0.460378	0.58	0.02
						R_SUCDi	0.618763	0.97	0.777003	0.98	0.01								R_EX_co2_e_	0.120907	0.56	0.460378	0.58	0.02
						R_FUM	0.587658	0.92	0.737943	0.93	0.01								R_PDH	0.209214	0.97	0.780428	0.98	0.01
						R_ENO	0.587475	0.92	0.736699	0.93	0.01								R_PGM	0.197156	0.91	0.735766	0.93	0.01
						R_PGM	0.587475	0.92	0.736699	0.93	0.01								R_ENO	0.197156	0.91	0.735766	0.93	0.01
						R_AKGDH	0.633873	0.99	0.791945	1	0.01								R_PGI	0.213254	0.99	0.791507	1	0.01
						R_SUCOAS	0.635251	0.99	0.79276	1	0.01								R_NDPK3	0.213584	0.99	0.791984	1	0.01
						R_MDH	0.627544	0.98	0.782925	0.98	0.01								R_CYTK1	0.213554	0.99	0.791528	1	0.01
						R_PDH	0.627668	0.98	0.781669	0.98	0								R_CO2tpp	0.130812	0.61	0.486453	0.61	0.01
						R_PGI	0.636318	0.99	0.79217	1	0								R_SUCOAS	0.21433	0.99	0.792019	1	0
						R_GLCptspp	0.633384	0.99	0.787858	0.99	0								R_AKGDH	0.214253	0.99	0.791189	1	0
						R_CBMKr	0.637201	0.99	0.790903	0.99	0								R_EAR40x	0.214892	1	0.793311	1	0
						R_EAR100x	0.640273	1	0.794716	1	0								R_EAR60x	0.214892	1	0.793311	1	0
						R_EAR120x	0.640273	1	0.794716	1	0								R_EAR80x	0.214892	1	0.793311	1	0
						R_EAR160x	0.640323	1	0.794778	1	0								R_EAR120x	0.214914	1	0.793311	1	0
						R_EAR140x	0.640323	1	0.794778	1	0								R_EAR100x	0.214914	1	0.793311	1	0
						R_FE3abcpp	0.640282	1	0.794727	1	0								R_GLCptspp	0.213254	0.99	0.786046	0.99	0
						R_CYTK1	0.639014	1	0.793153	1	0								R_CPPPGO	0.215506	1	0.793279	1	0
						R_PIt2rpp	0.638558	1	0.792587	1	0								R_PIt2rpp	0.214894	1	0.790944	1	0
						R_Kt2pp	0.640063	1	0.794455	1	0								R_EAR161x	0.215545	1	0.793311	1	0
						R_MN2tpp	0.640403	1	0.794877	1	0								R_EAR121x	0.215545	1	0.793311	1	0
						R_PDX5PO2	0.640403	1	0.794877	1	0								R_EAR141x	0.215545	1	0.793311	1	0
						R_3HAD120	0.638774	1	0.792855	1	0								R_EAR160x	0.215548	1	0.793311	1	0
						R_3OAS120	0.638774	1	0.792855	1	0								R_EAR140x	0.215548	1	0.793311	1	0
						R_3OAR120	0.638774	1	0.792855	1	0								R_PPC	0.215146	1	0.791798	1	0
						R_MG2t3_2pp	0.640395	1	0.794867	1	0								R_MN2tpp	0.215566	1	0.793308	1	0
						R_MTHFC	0.633053	0.99	0.785754	0.99	0								R_PPPGO3	0.215566	1	0.793308	1	0
						R_MTHFD	0.633053	0.99	0.785754	0.99	0								R_PDX5PO2	0.215566	1	0.793308	1	0
						R_ASNS2	0.639786	1	0.794111	1	0								R_PE160abcpp	0	0	0	0	0
						R_CPPPGO	0.640379	1	0.794847	1	0								R_ASPTA	0	0	0	0	0
						R_GARFT	0.639438	1	0.793679	1	0								R_QULNS	0	0	0	0	0
						R_MALS	0.640404	1	0.794878	1	0								R_LEUTAi	0	0	0	0	0
						R_URIDK2r	0.640338	1	0.794796	1	0								R_ASPK	0	0	0	0	0
						R_EAR141x	0.640309	1	0.79476	1	0								R_ASPCT	0	0	0	0	0
						R_EAR161x	0.640309	1	0.79476	1	0								R_ASP1DC	0	0	0	0	0
						R_EAR121x	0.640309	1	0.79476	1	0								R_RBFK	0	0	0	0	0
						R_PSP_L	0.626732	0.98	0.777908	0.98	0								R_RBFSa	0	0	0	0	0
						R_PSERT	0.626732	0.98	0.777908	0.98	0								R_RBFSb	0	0	0	0	0
						R_PGCD	0.626732	0.98	0.777908	0.98	0								R_LPADSS	0	0	0	0	0
						R_PPC	0.63851	1	0.792527	1	0								R_ASAD	0	0	0	0	0
						R_GLYCL	0.640301	1	0.79475	1	0								R_ARGSS	0	0	0	0	0
						R_PE160abcpp	0	0	0	0	0								R_ARGSL	0	0	0	0	0
						R_LPADSS	0	0	0	0	0								R_Ktex	0	0	0	0	0
						R_ASPTA	0	0	0	0	0								R_KDOPS	0	0	0	0	0
						R_QULNS	0	0	0	0	0								R_KDOPP	0	0	0	0	0
						R_LEUTAi	0	0	0	0	0								R_KDOCT2	0	0	0	0	0
						R_ASPK	0	0	0	0	0								R_APRAUR	0	0	0	0	0
						R_ASPCT	0	0	0	0	0								R_ANS	0	0	0	0	0
						R_ASP1DC	0	0	0	0	0								R_ANPRT	0	0	0	0	0
						R_RBFK	0	0	0	0	0								R_RHCCE	0	0	0	0	0
						R_RBFSa	0	0	0	0	0								R_ATPPRT	0	0	0	0	0
						R_ATPPRT	0	0	0	0	0								R_BPNT	0	0	0	0	0
						R_RBFSb	0	0	0	0	0								R_CA2tex	0	0	0	0	0
						R_RHCCE	0	0	0	0	0								R_PRAIi	0	0	0	0	0
						R_ARGSS	0	0	0	0	0								R_COBALT2tpp	0	0	0	0	0
						R_ARGSL	0	0	0	0	0								R_COBALT2tex	0	0	0	0	0
						R_Ktex	0	0	0	0	0								R_PRAMPC	0	0	0	0	0
						R_KDOPS	0	0	0	0	0								R_PRASCSi	0	0	0	0	0
						R_KDOPP	0	0	0	0	0								R_PRATPP	0	0	0	0	0
						R_KDOCT2	0	0	0	0	0								R_PRFGS	0	0	0	0	0
						R_APRAUR	0	0	0	0	0								R_CLtex	0	0	0	0	0
						R_ANS	0	0	0	0	0								R_CLt3_2pp	0	0	0	0	0
						R_ASAD	0	0	0	0	0								R_PRMICI	0	0	0	0	0
						R_BPNT	0	0	0	0	0								R_PSCVT	0	0	0	0	0
						R_CA2tex	0	0	0	0	0								R_PSD160	0	0	0	0	0
						R_CAt6pp	0	0	0	0	0								R_PSD161	0	0	0	0	0
						R_PRAIS	0	0	0	0	0								R_CHRPL	0	0	0	0	0
						R_PRAIi	0	0	0	0	0								R_CHORS	0	0	0	0	0
						R_COBALT2tpp	0	0	0	0	0								R_CHORM	0	0	0	0	0
						R_COBALT2tex	0	0	0	0	0								R_CDPMEK	0	0	0	0	0
						R_PRAMPC	0	0	0	0	0								R_PSSA160	0	0	0	0	0
						R_PRASCSi	0	0	0	0	0								R_PSSA161	0	0	0	0	0
						R_PRATPP	0	0	0	0	0								R_FCLT	0	0	0	0	0
						R_PRFGS	0	0	0	0	0								R_CAt6pp	0	0	0	0	0
						R_CLtex	0	0	0	0	0								R_RPE	0	0	0	0	0
						R_CLt3_2pp	0	0	0	0	0								R_SADT2	0	0	0	0	0
						R_PRMICI	0	0	0	0	0								R_AMPMS2	0	0	0	0	0
						R_PSCVT	0	0	0	0	0								R_SDPDS	0	0	0	0	0
						R_PSD160	0	0	0	0	0								R_AHCYSNS	0	0	0	0	0
						R_PSD161	0	0	0	0	0								R_AGPR	0	0	0	0	0
						R_CHRPL	0	0	0	0	0								R_AGPAT161	0	0	0	0	0
						R_CHORS	0	0	0	0	0								R_AGPAT160	0	0	0	0	0
						R_CHORM	0	0	0	0	0								R_G1SAT	0	0	0	0	0
						R_CDPMEK	0	0	0	0	0								R_SULRi	0	0	0	0	0
						R_PSSA160	0	0	0	0	0								R_SULabcpp	0	0	0	0	0
						R_PSSA161	0	0	0	0	0								R_T2DECAI	0	0	0	0	0
						R_FCLT	0	0	0	0	0								R_ILETA	0	0	0	0	0
						R_ANPRT	0	0	0	0	0								R_TALA	0	0	0	0	0
						R_PRAGSr	0	0	0	0	0								R_IGPS	0	0	0	0	0
						R_SADT2	0	0	0	0	0								R_IGPDH	0	0	0	0	0
						R_SDPDS	0	0	0	0	0								R_IG3PS	0	0	0	0	0
						R_AGPR	0	0	0	0	0								R_G3PAT160	0	0	0	0	0
						R_G1PACT	0	0	0	0	0								R_G3PAT161	0	0	0	0	0
						R_AGPAT161	0	0	0	0	0								R_G3PD2	0	0	0	0	0
						R_AGPAT160	0	0	0	0	0								R_ADSS	0	0	0	0	0
						R_ILETA	0	0	0	0	0								R_ADSL2r	0	0	0	0	0
						R_SULRi	0	0	0	0	0								R_ADSL1r	0	0	0	0	0
						R_SULabcpp	0	0	0	0	0								R_ADSK	0	0	0	0	0
						R_T2DECAI	0	0	0	0	0								R_TDSK	0	0	0	0	0
						R_G1SAT	0	0	0	0	0								R_AICART	0	0	0	0	0
						R_AHCYSNS	0	0	0	0	0								R_PRAIS	0	0	0	0	0
						R_IGPS	0	0	0	0	0								R_AIRC2	0	0	0	0	0
						R_IG3PS	0	0	0	0	0								R_G1PACT	0	0	0	0	0
						R_G3PAT160	0	0	0	0	0								R_SDPTA	0	0	0	0	0
						R_G3PAT161	0	0	0	0	0								R_SERAT	0	0	0	0	0
						R_G3PD2	0	0	0	0	0								R_FMNAT	0	0	0	0	0
						R_ADSS	0	0	0	0	0								R_KARA2	0	0	0	0	0
						R_ADSL2r	0	0	0	0	0								R_KARA1	0	0	0	0	0
						R_ADSL1r	0	0	0	0	0								R_K2L4Atex	0	0	0	0	0
						R_ADSK	0	0	0	0	0								R_K2L4Aabcpp	0	0	0	0	0
						R_TDSK	0	0	0	0	0								R_IPPS	0	0	0	0	0
						R_IGPDH	0	0	0	0	0								R_IPPMIb	0	0	0	0	0
						R_AICART	0	0	0	0	0								R_SHCHD2	0	0	0	0	0
						R_AIRC2	0	0	0	0	0								R_SHCHF	0	0	0	0	0
						R_AIRC3	0	0	0	0	0								R_SHK3Dr	0	0	0	0	0
						R_SDPTA	0	0	0	0	0								R_SHKK	0	0	0	0	0
						R_SERAT	0	0	0	0	0								R_SHSL1	0	0	0	0	0
						R_KARA2	0	0	0	0	0								R_IPPMIa	0	0	0	0	0
						R_FMNAT	0	0	0	0	0								R_IPMD	0	0	0	0	0
						R_KARA1	0	0	0	0	0								R_SO4tex	0	0	0	0	0
						R_K2L4Atex	0	0	0	0	0								R_ALATA_L	0	0	0	0	0
						R_K2L4Aabcpp	0	0	0	0	0								R_ALAR	0	0	0	0	0
						R_IPPS	0	0	0	0	0								R_ALAALAr	0	0	0	0	0
						R_IPPMIb	0	0	0	0	0								R_IMPC	0	0	0	0	0
						R_SHCHD2	0	0	0	0	0								R_AIRC3	0	0	0	0	0
						R_SHCHF	0	0	0	0	0								R_ICDHyr	0	0	0	0	0
						R_SHK3Dr	0	0	0	0	0								R_PRAGSr	0	0	0	0	0
						R_SHKK	0	0	0	0	0								R_PPND	0	0	0	0	0
						R_SHSL1	0	0	0	0	0								R_MOAT2	0	0	0	0	0
						R_IPPMIa	0	0	0	0	0								R_MOAT	0	0	0	0	0
						R_IPMD	0	0	0	0	0								R_MNtex	0	0	0	0	0
						R_SO4tex	0	0	0	0	0								R_PANTS	0	0	0	0	0
						R_ALATA_L	0	0	0	0	0								R_EX_k_e_	0	0	0	0	0
						R_ALAR	0	0	0	0	0								R_PAPPT3	0	0	0	0	0
						R_ALAALAr	0	0	0	0	0								R_PDX5PS	0	0	0	0	0
						R_IMPC	0	0	0	0	0								R_PE161abcpp	0	0	0	0	0
						R_AMPMS2	0	0	0	0	0								R_PERD	0	0	0	0	0
						R_ICDHyr	0	0	0	0	0								R_MOBDabcpp	0	0	0	0	0
						R_PPNDH	0	0	0	0	0								R_E4PD	0	0	0	0	0
						R_PPNCL2	0	0	0	0	0								R_DXPRIi	0	0	0	0	0
						R_MOAT2	0	0	0	0	0								R_EX_mg2_e_	0	0	0	0	0
						R_MOAT	0	0	0	0	0								R_PGAMT	0	0	0	0	0
						R_MNtex	0	0	0	0	0								R_DTMPK	0	0	0	0	0
						R_PANTS	0	0	0	0	0								R_EX_mn2_e_	0	0	0	0	0
						R_EX_k_e_	0	0	0	0	0								R_DPR	0	0	0	0	0
						R_PAPPT3	0	0	0	0	0								R_DPCOAK	0	0	0	0	0
						R_PDX5PS	0	0	0	0	0								R_DNTPPA	0	0	0	0	0
						R_PE161abcpp	0	0	0	0	0								R_DNMPPA	0	0	0	0	0
						R_PERD	0	0	0	0	0								R_DXPS	0	0	0	0	0
						R_MOBDabcpp	0	0	0	0	0								R_MOBDtex	0	0	0	0	0
						R_E4PD	0	0	0	0	0								R_MOHMT	0	0	0	0	0
						R_DXPRIi	0	0	0	0	0								R_P5CR	0	0	0	0	0
						R_EX_mg2_e_	0	0	0	0	0								R_NNDPR	0	0	0	0	0
						R_EX_mn2_e_	0	0	0	0	0								R_NNATr	0	0	0	0	0
						R_PGAMT	0	0	0	0	0								R_EX_cu2_e_	0	0	0	0	0
						R_DTMPK	0	0	0	0	0								R_EX_cobalt2_e_	0	0	0	0	0
						R_DPR	0	0	0	0	0								R_EX_cl_e_	0	0	0	0	0
						R_DPCOAK	0	0	0	0	0								R_EX_ca2_e_	0	0	0	0	0
						R_MG2tex	0	0	0	0	0								R_NH4tpp	0	0	0	0	0
						R_DNTPPA	0	0	0	0	0								R_NH4tex	0	0	0	0	0
						R_DXPS	0	0	0	0	0								R_NDPK4	0	0	0	0	0
						R_MOBDtex	0	0	0	0	0								R_NDPK2	0	0	0	0	0
						R_MOHMT	0	0	0	0	0								R_NADS1	0	0	0	0	0
						R_P5CR	0	0	0	0	0								R_NADK	0	0	0	0	0
						R_NNDPR	0	0	0	0	0								R_OCBT	0	0	0	0	0
						R_NNATr	0	0	0	0	0								R_OCTDPS	0	0	0	0	0
						R_EX_cu2_e_	0	0	0	0	0								R_OHPBAT	0	0	0	0	0
						R_EX_cobalt2_e_	0	0	0	0	0								R_OMCDC	0	0	0	0	0
						R_EX_cl_e_	0	0	0	0	0								R_OMPDC	0	0	0	0	0
						R_NH4tpp	0	0	0	0	0								R_OPHBDC	0	0	0	0	0
						R_EX_ca2_e_	0	0	0	0	0								R_MTHFR2	0	0	0	0	0
						R_NH4tex	0	0	0	0	0								R_ORPT	0	0	0	0	0
						R_NDPK4	0	0	0	0	0								R_MPTG	0	0	0	0	0
						R_NDPK2	0	0	0	0	0								R_EX_mobd_e_	0	0	0	0	0
						R_NADS1	0	0	0	0	0								R_DM_HMFURN	0	0	0	0	0
						R_NADK	0	0	0	0	0								R_MG2tex	0	0	0	0	0
						R_OCBT	0	0	0	0	0								R_DM_4HBA	0	0	0	0	0
						R_OCTDPS	0	0	0	0	0								R_DASYN161	0	0	0	0	0
						R_OHPBAT	0	0	0	0	0								R_DASYN160	0	0	0	0	0
						R_OMCDC	0	0	0	0	0								R_EX_so4_e_	0	0	0	0	0
						R_OMPDC	0	0	0	0	0								R_MCTP1App	0	0	0	0	0
						R_OPHBDC	0	0	0	0	0								R_MCOATA	0	0	0	0	0
						R_MTHFR2	0	0	0	0	0								R_DAPE	0	0	0	0	0
						R_ORPT	0	0	0	0	0								R_DAPDC	0	0	0	0	0
						R_MPTG	0	0	0	0	0								R_CYSTL	0	0	0	0	0
						R_DNMPPA	0	0	0	0	0								R_CYSS	0	0	0	0	0
						R_PPND	0	0	0	0	0								R_PMDPHT	0	0	0	0	0
						R_EX_mobd_e_	0	0	0	0	0								R_PMPK	0	0	0	0	0
						R_DM_4HBA	0	0	0	0	0								R_PNTK	0	0	0	0	0
						R_DASYN161	0	0	0	0	0								R_EX_zn2_e_	0	0	0	0	0
						R_DASYN160	0	0	0	0	0								R_CU2tpp	0	0	0	0	0
						R_EX_so4_e_	0	0	0	0	0								R_CU2tex	0	0	0	0	0
						R_MCTP1App	0	0	0	0	0								R_Ec_biomass_iAF1260_core_59p81M	0	0	0	0	0
						R_MCOATA	0	0	0	0	0								R_CTPS2	0	0	0	0	0
						R_DAPE	0	0	0	0	0								R_PPBNGS	0	0	0	0	0
						R_DAPDC	0	0	0	0	0								R_CS	0	0	0	0	0
						R_CYSTL	0	0	0	0	0								R_PPCDC	0	0	0	0	0
						R_CYSS	0	0	0	0	0								R_PPNCL2	0	0	0	0	0
						R_DB4PS	0	0	0	0	0								R_DB4PS	0	0	0	0	0
						R_PMDPHT	0	0	0	0	0								R_PPNDH	0	0	0	0	0
						R_PNTK	0	0	0	0	0								R_PItex	0	0	0	0	0
						R_EX_zn2_e_	0	0	0	0	0								R_DDPA	0	0	0	0	0
						R_CU2tpp	0	0	0	0	0								R_EX_nh4_e_	0	0	0	0	0
						R_CU2tex	0	0	0	0	0								R_DMATT	0	0	0	0	0
						R_Ec_biomass_iAF1260_core_59p81M	0	0	0	0	0								R_METS	0	0	0	0	0
						R_CTPS2	0	0	0	0	0								R_DHQTi	0	0	0	0	0
						R_PPBNGS	0	0	0	0	0								R_DHQS	0	0	0	0	0
						R_CS	0	0	0	0	0								R_DHPTDCs	0	0	0	0	0
						R_PPCDC	0	0	0	0	0								R_DHPS2	0	0	0	0	0
						R_PMPK	0	0	0	0	0								R_DHPPDA2	0	0	0	0	0
						R_PItex	0	0	0	0	0								R_DHORTS	0	0	0	0	0
						R_PHETA1	0	0	0	0	0								R_DHNPA2	0	0	0	0	0
						R_DDPA	0	0	0	0	0								R_DHFS	0	0	0	0	0
						R_EX_nh4_e_	0	0	0	0	0								R_DHFR	0	0	0	0	0
						R_DMATT	0	0	0	0	0								R_DHDPS	0	0	0	0	0
						R_METS	0	0	0	0	0								R_DHDPRy	0	0	0	0	0
						R_DHQTi	0	0	0	0	0								R_METAT	0	0	0	0	0
						R_DHQS	0	0	0	0	0								R_MEPCT	0	0	0	0	0
						R_DHPTDCs	0	0	0	0	0								R_EX_pi_e_	0	0	0	0	0
						R_DHPS2	0	0	0	0	0								R_MECDPS	0	0	0	0	0
						R_DHPPDA2	0	0	0	0	0								R_DHAD2	0	0	0	0	0
						R_DHORTS	0	0	0	0	0								R_DHAD1	0	0	0	0	0
						R_DHNPA2	0	0	0	0	0								R_MECDPDH2	0	0	0	0	0
						R_METAT	0	0	0	0	0								R_PHETA1	0	0	0	0	0
						R_DHFS	0	0	0	0	0								R_THDPS	0	0	0	0	0
						R_DHFR	0	0	0	0	0								R_PTPATi	0	0	0	0	0
						R_DHDPS	0	0	0	0	0								R_3OAR80	0	0	0	0	0
						R_DHDPRy	0	0	0	0	0								R_ACGK	0	0	0	0	0
						R_MEPCT	0	0	0	0	0								R_ACGS	0	0	0	0	0
						R_EX_pi_e_	0	0	0	0	0								R_3OAS161	0	0	0	0	0
						R_MECDPS	0	0	0	0	0								R_ACHBS	0	0	0	0	0
						R_MECDPDH2	0	0	0	0	0								R_HMBS	0	0	0	0	0
						R_DHAD2	0	0	0	0	0								R_ACLS	0	0	0	0	0
						R_DHAD1	0	0	0	0	0								R_GK1	0	0	0	0	0
						R_DM_HMFURN	0	0	0	0	0								R_GF6PTA	0	0	0	0	0
						R_THDPS	0	0	0	0	0								R_TMPPP	0	0	0	0	0
						R_PTPATi	0	0	0	0	0								R_TMPK	0	0	0	0	0
						R_3OAS141	0	0	0	0	0								R_HPPK2	0	0	0	0	0
						R_3OAR80	0	0	0	0	0								R_GTPCI	0	0	0	0	0
						R_3OAS100	0	0	0	0	0								R_UPPDC1	0	0	0	0	0
						R_ACGK	0	0	0	0	0								R_UPP3S	0	0	0	0	0
						R_ACGS	0	0	0	0	0								R_3OAR60	0	0	0	0	0
						R_ACHBS	0	0	0	0	0								R_UPP3MT	0	0	0	0	0
						R_HMBS	0	0	0	0	0								R_GLUTRR	0	0	0	0	0
						R_ACLS	0	0	0	0	0								R_3OAS60	0	0	0	0	0
						R_GK1	0	0	0	0	0								R_3OAS100	0	0	0	0	0
						R_3OAS161	0	0	0	0	0								R_3OAS121	0	0	0	0	0
						R_GLNS	0	0	0	0	0								R_UAAGDS	0	0	0	0	0
						R_A5PISO	0	0	0	0	0								R_GLNS	0	0	0	0	0
						R_GLUTRR	0	0	0	0	0								R_UDCPDPS	0	0	0	0	0
						R_TMPK	0	0	0	0	0								R_3OAR141	0	0	0	0	0
						R_GLUPRT	0	0	0	0	0								R_3OAR140	0	0	0	0	0
						R_UPP3S	0	0	0	0	0								R_3OAR121	0	0	0	0	0
						R_UAGAAT	0	0	0	0	0								R_UAMAS	0	0	0	0	0
						R_UPP3MT	0	0	0	0	0								R_GCALDD	0	0	0	0	0
						R_3OAS60	0	0	0	0	0								R_TYRTA	0	0	0	0	0
						R_3OAS80	0	0	0	0	0								R_3OAR161	0	0	0	0	0
						R_HPPK2	0	0	0	0	0								R_3OAR100	0	0	0	0	0
						R_TMPPP	0	0	0	0	0								R_A5PISO	0	0	0	0	0
						R_3OAR60	0	0	0	0	0								R_TMDS	0	0	0	0	0
						R_UAPGR	0	0	0	0	0								R_UAPGR	0	0	0	0	0
						R_UDCPDPS	0	0	0	0	0								R_ACCOAC	0	0	0	0	0
						R_TYRTA	0	0	0	0	0								R_USHD	0	0	0	0	0
						R_GCALDD	0	0	0	0	0								R_HISTD	0	0	0	0	0
						R_3OAR161	0	0	0	0	0								R_UDCPDP	0	0	0	0	0
						R_GRTT	0	0	0	0	0								R_Zn2tex	0	0	0	0	0
						R_3OAR141	0	0	0	0	0								R_U23GAAT	0	0	0	0	0
						R_3OAR140	0	0	0	0	0								R_HISTP	0	0	0	0	0
						R_3OAR121	0	0	0	0	0								R_3OAR40	0	0	0	0	0
						R_U23GAAT	0	0	0	0	0								R_3OAS141	0	0	0	0	0
						R_UAAGDS	0	0	0	0	0								R_GTPCII2	0	0	0	0	0
						R_3OAR100	0	0	0	0	0								R_3OAS80	0	0	0	0	0
						R_HBZOPT	0	0	0	0	0								R_GRTT	0	0	0	0	0
						R_3OAR40	0	0	0	0	0								R_3HAD80	0	0	0	0	0
						R_G5SADs	0	0	0	0	0								R_HSK	0	0	0	0	0
						R_UDCPDP	0	0	0	0	0								R_ACONTa	0	0	0	0	0
						R_GTPCII2	0	0	0	0	0								R_ACONTb	0	0	0	0	0
						R_ACCOAC	0	0	0	0	0								R_ACOTA	0	0	0	0	0
						R_HISTD	0	0	0	0	0								R_HSST	0	0	0	0	0
						R_GF6PTA	0	0	0	0	0								R_HSTPT	0	0	0	0	0
						R_Zn2tex	0	0	0	0	0								R_GLUTRS	0	0	0	0	0
						R_USHD	0	0	0	0	0								R_UAGCVT	0	0	0	0	0
						R_HISTP	0	0	0	0	0								R_UAMAGS	0	0	0	0	0
						R_TMDS	0	0	0	0	0								R_UAGAAT	0	0	0	0	0
						R_UAGCVT	0	0	0	0	0								R_THRS	0	0	0	0	0
						R_UPPDC1	0	0	0	0	0								R_THRD_L	0	0	0	0	0
						R_GTPCI	0	0	0	0	0								R_GMPS2	0	0	0	0	0
						R_HSK	0	0	0	0	0								R_3HAD121	0	0	0	0	0
						R_ACONTa	0	0	0	0	0								R_ADCS	0	0	0	0	0
						R_ACONTb	0	0	0	0	0								R_3HAD141	0	0	0	0	0
						R_ADCS	0	0	0	0	0								R_UAGPT3	0	0	0	0	0
						R_ACOTA	0	0	0	0	0								R_ADCL	0	0	0	0	0
						R_ADCL	0	0	0	0	0								R_3HAD161	0	0	0	0	0
						R_HSST	0	0	0	0	0								R_3HAD60	0	0	0	0	0
						R_HSTPT	0	0	0	0	0								R_HBZOPT	0	0	0	0	0
						R_3OAS121	0	0	0	0	0								R_UAGDP	0	0	0	0	0
						R_3HAD80	0	0	0	0	0								R_HCO3E	0	0	0	0	0
						R_3HAD60	0	0	0	0	0								R_3OAS140	0	0	0	0	0
						R_GLUTRS	0	0	0	0	0								R_UGMDDS	0	0	0	0	0
						R_GMPS2	0	0	0	0	0								R_G5SADs	0	0	0	0	0
						R_UGMDDS	0	0	0	0	0								R_UHGADA	0	0	0	0	0
						R_GLUR	0	0	0	0	0								R_GLUR	0	0	0	0	0
						R_3HAD121	0	0	0	0	0								R_3HAD40	0	0	0	0	0
						R_THRS	0	0	0	0	0								R_UMPK	0	0	0	0	0
						R_ACODA	0	0	0	0	0								R_TKT1	0	0	0	0	0
						R_3HAD100	0	0	0	0	0								R_THZPSN	0	0	0	0	0
						R_UAGDP	0	0	0	0	0								R_GLUPRT	0	0	0	0	0
						R_UHGADA	0	0	0	0	0								R_3HAD100	0	0	0	0	0
						R_THRD_L	0	0	0	0	0								R_HSDy	0	0	0	0	0
						R_THZPSN	0	0	0	0	0								R_ACODA	0	0	0	0	0
						R_3HAD141	0	0	0	0	0								R_TKT2	0	0	0	0	0
						R_UAGPT3	0	0	0	0	0								R_MINOHPtexi	0.215567	1	0.793311	1	0
						R_HCO3E	0	0	0	0	0								R_METSOX1abcpp	0.215567	1	0.793311	1	0
						R_UAMAGS	0	0	0	0	0								R_GUI2	0.215567	1	0.793311	1	0
						R_UAMAS	0	0	0	0	0								R_GUR1PPpp	0.215567	1	0.793311	1	0
						R_UMPK	0	0	0	0	0								R_H2O2tex	0.215567	1	0.793311	1	0
						R_3OAS140	0	0	0	0	0								R_METOX2s	0.215567	1	0.793311	1	0
						R_HSDy	0	0	0	0	0								R_METOX1s	0.215567	1	0.793311	1	0
						R_3HAD161	0	0	0	0	0								R_METSOX1tex	0.215567	1	0.793311	1	0
						R_3HAD40	0	0	0	0	0								R_H2SO	0.215567	1	0.793311	1	0
						R_GUI2	0.640405	1	0.794879	1	0								R_H2St1pp	0.215567	1	0.793311	1	0
						R_METOX2s	0.640405	1	0.794879	1	0								R_MELIBtex	0.215567	1	0.793311	1	0
						R_GUR1PPpp	0.640405	1	0.794879	1	0								R_MELIBt3ipp	0.215567	1	0.793311	1	0
						R_MLDCP1Bpp	0.640405	1	0.794879	1	0								R_MELIBt2pp	0.215567	1	0.793311	1	0
						R_H2O2tex	0.640405	1	0.794879	1	0								R_ME2	0.215567	1	0.793311	1	0
						R_METOX1s	0.640405	1	0.794879	1	0								R_ME1	0.215567	1	0.793311	1	0
						R_METSOX1abcpp	0.640405	1	0.794879	1	0								R_MDRPD	0.215567	1	0.793311	1	0
						R_H2St1pp	0.640405	1	0.794879	1	0								R_MLDCP2Bpp	0.215567	1	0.793311	1	0
						R_MELIBtex	0.640405	1	0.794879	1	0								R_METSOX2abcpp	0.215567	1	0.793311	1	0
						R_MELIBt3ipp	0.640405	1	0.794879	1	0								R_MLDCP2App	0.215567	1	0.793311	1	0
						R_MELIBt2pp	0.640405	1	0.794879	1	0								R_METSOXR1	0.215567	1	0.793311	1	0
						R_ME2	0.640405	1	0.794879	1	0								R_MICITD	0.215567	1	0.793311	1	0
						R_ME1	0.640405	1	0.794879	1	0								R_MGSA	0.215567	1	0.793311	1	0
						R_MDRPD	0.640405	1	0.794879	1	0								R_MG2uabcpp	0.215567	1	0.793311	1	0
						R_H2SO	0.640405	1	0.794879	1	0								R_GTPHs	0.215567	1	0.793311	1	0
						R_METSOX1tex	0.640405	1	0.794879	1	0								R_GTPDPK	0.215567	1	0.793311	1	0
						R_METSOX2abcpp	0.640405	1	0.794879	1	0								R_GTPtex	0.215567	1	0.793311	1	0
						R_METSOX2tex	0.640405	1	0.794879	1	0								R_GUAD	0.215567	1	0.793311	1	0
						R_GTPDPK	0.640405	1	0.794879	1	0								R_MG2tpp	0.215567	1	0.793311	1	0
						R_MGSA	0.640405	1	0.794879	1	0								R_METSOX2tex	0.215567	1	0.793311	1	0
						R_MINOHPtexi	0.640405	1	0.794879	1	0								R_MLDCP1App	0.215567	1	0.793311	1	0
						R_MG2uabcpp	0.640405	1	0.794879	1	0								R_GUAPRT	0.215567	1	0.793311	1	0
						R_MG2tpp	0.640405	1	0.794879	1	0								R_GUAt2pp	0.215567	1	0.793311	1	0
						R_GTPHs	0.640405	1	0.794879	1	0								R_GUAtex	0.215567	1	0.793311	1	0
						R_GTPtex	0.640405	1	0.794879	1	0								R_GUAtpp	0.215567	1	0.793311	1	0
						R_GUAD	0.640405	1	0.794879	1	0								R_METtex	0.215567	1	0.793311	1	0
						R_GUAPRT	0.640405	1	0.794879	1	0								R_METabcpp	0.215567	1	0.793311	1	0
						R_GUAt2pp	0.640405	1	0.794879	1	0								R_GUI1	0.215567	1	0.793311	1	0
						R_MLDCP1App	0.640405	1	0.794879	1	0								R_METSOXR2	0.215567	1	0.793311	1	0
						R_METtex	0.640405	1	0.794879	1	0								R_MLDCP1Bpp	0.215567	1	0.793311	1	0
						R_GUAtpp	0.640405	1	0.794879	1	0								R_HYXNtex	0.215567	1	0.793311	1	0
						R_METabcpp	0.640405	1	0.794879	1	0								R_MMETtex	0.215567	1	0.793311	1	0
						R_METSOXR2	0.640405	1	0.794879	1	0								R_MLDEP1pp	0.215567	1	0.793311	1	0
						R_GUI1	0.640405	1	0.794879	1	0								R_NDPK8	0.215567	1	0.793311	1	0
						R_METSOXR1	0.640405	1	0.794879	1	0								R_NDPK7	0.215567	1	0.793311	1	0
						R_MICITD	0.640405	1	0.794879	1	0								R_NDPK6	0.215567	1	0.793311	1	0
						R_GUAtex	0.640405	1	0.794879	1	0								R_NDPK5	0.215567	1	0.793311	1	0
						R_MMETtex	0.640405	1	0.794879	1	0								R_GPDDA2pp	0.215567	1	0.793311	1	0
						R_MLDCP2Bpp	0.640405	1	0.794879	1	0								R_GPDDA3	0.215567	1	0.793311	1	0
						R_NDPK7	0.640405	1	0.794879	1	0								R_NDPK1	0.215567	1	0.793311	1	0
						R_NDPK6	0.640405	1	0.794879	1	0								R_NAtex	0.215567	1	0.793311	1	0
						R_NDPK5	0.640405	1	0.794879	1	0								R_NAt3pp	0.215567	1	0.793311	1	0
						R_GPDDA2pp	0.640405	1	0.794879	1	0								R_NAt3_2pp	0.215567	1	0.793311	1	0
						R_GPDDA3	0.640405	1	0.794879	1	0								R_NAt3_1p5pp	0.215567	1	0.793311	1	0
						R_NDPK1	0.640405	1	0.794879	1	0								R_NAMNPP	0.215567	1	0.793311	1	0
						R_NAtex	0.640405	1	0.794879	1	0								R_NADTRHD	0.215567	1	0.793311	1	0
						R_NAt3pp	0.640405	1	0.794879	1	0								R_GPDDA3pp	0.215567	1	0.793311	1	0
						R_NAt3_2pp	0.640405	1	0.794879	1	0								R_NADPPPS	0.215567	1	0.793311	1	0
						R_NAt3_1p5pp	0.640405	1	0.794879	1	0								R_NADPHQR4	0.215567	1	0.793311	1	0
						R_NAMNPP	0.640405	1	0.794879	1	0								R_NADPHQR3	0.215567	1	0.793311	1	0
						R_NADTRHD	0.640405	1	0.794879	1	0								R_NADPHQR2	0.215567	1	0.793311	1	0
						R_GPDDA3pp	0.640405	1	0.794879	1	0								R_NADN	0.215567	1	0.793311	1	0
						R_NADPPPS	0.640405	1	0.794879	1	0								R_NADH9	0.215567	1	0.793311	1	0
						R_NADPHQR4	0.640405	1	0.794879	1	0								R_GPDDA4	0.215567	1	0.793311	1	0
						R_NADPHQR3	0.640405	1	0.794879	1	0								R_NADH5	0.215567	1	0.793311	1	0
						R_NADPHQR2	0.640405	1	0.794879	1	0								R_NADH18pp	0.215567	1	0.793311	1	0
						R_NADN	0.640405	1	0.794879	1	0								R_GPDDA2	0.215567	1	0.793311	1	0
						R_NADH9	0.640405	1	0.794879	1	0								R_GPDDA1pp	0.215567	1	0.793311	1	0
						R_NADH5	0.640405	1	0.794879	1	0								R_GNK	0.215567	1	0.793311	1	0
						R_GPDDA4	0.640405	1	0.794879	1	0								R_NHFRBO	0.215567	1	0.793311	1	0
						R_NADH18pp	0.640405	1	0.794879	1	0								R_NO3tex	0.215567	1	0.793311	1	0
						R_NADH17pp	0.640405	1	0.794879	1	0								R_NO3t7pp	0.215567	1	0.793311	1	0
						R_NDPK8	0.640405	1	0.794879	1	0								R_NO3R2pp	0.215567	1	0.793311	1	0
						R_GPDDA2	0.640405	1	0.794879	1	0								R_NO3R2bpp	0.215567	1	0.793311	1	0
						R_GPDDA1pp	0.640405	1	0.794879	1	0								R_NO3R1pp	0.215567	1	0.793311	1	0
						R_GNK	0.640405	1	0.794879	1	0								R_NO3R1bpp	0.215567	1	0.793311	1	0
						R_NO3tex	0.640405	1	0.794879	1	0								R_NO2tex	0.215567	1	0.793311	1	0
						R_NO3t7pp	0.640405	1	0.794879	1	0								R_NO2t2rpp	0.215567	1	0.793311	1	0
						R_NO3R2pp	0.640405	1	0.794879	1	0								R_GMHEPPA	0.215567	1	0.793311	1	0
						R_NO3R2bpp	0.640405	1	0.794879	1	0								R_GMPR	0.215567	1	0.793311	1	0
						R_NO3R1pp	0.640405	1	0.794879	1	0								R_NNAM	0.215567	1	0.793311	1	0
						R_NO3R1bpp	0.640405	1	0.794879	1	0								R_NADH17pp	0.215567	1	0.793311	1	0
						R_NO2tex	0.640405	1	0.794879	1	0								R_NMNtex	0.215567	1	0.793311	1	0
						R_NO2t2rpp	0.640405	1	0.794879	1	0								R_NMNPtpp	0.215567	1	0.793311	1	0
						R_GMHEPPA	0.640405	1	0.794879	1	0								R_NMNN	0.215567	1	0.793311	1	0
						R_GMPR	0.640405	1	0.794879	1	0								R_NMNDA	0.215567	1	0.793311	1	0
						R_NNAM	0.640405	1	0.794879	1	0								R_NMNAT	0.215567	1	0.793311	1	0
						R_NADH16pp	0.640405	1	0.794879	1	0								R_GMPtex	0.215567	1	0.793311	1	0
						R_NMNtex	0.640405	1	0.794879	1	0								R_NI2uabcpp	0.215567	1	0.793311	1	0
						R_NMNPtpp	0.640405	1	0.794879	1	0								R_NI2tpp	0.215567	1	0.793311	1	0
						R_NMNN	0.640405	1	0.794879	1	0								R_NI2tex	0.215567	1	0.793311	1	0
						R_NMNDA	0.640405	1	0.794879	1	0								R_NI2t3pp	0.215567	1	0.793311	1	0
						R_NMNAT	0.640405	1	0.794879	1	0								R_NI2abcpp	0.215567	1	0.793311	1	0
						R_NI2uabcpp	0.640405	1	0.794879	1	0								R_NMNt7pp	0.215567	1	0.793311	1	0
						R_GMPtex	0.640405	1	0.794879	1	0								R_MLDCP3App	0.215567	1	0.793311	1	0
						R_NI2tpp	0.640405	1	0.794879	1	0								R_NADH16pp	0.215567	1	0.793311	1	0
						R_NI2tex	0.640405	1	0.794879	1	0								R_NADH10	0.215567	1	0.793311	1	0
						R_NI2t3pp	0.640405	1	0.794879	1	0								R_MNLptspp	0.215567	1	0.793311	1	0
						R_NI2abcpp	0.640405	1	0.794879	1	0								R_MN6PP	0.215567	1	0.793311	1	0
						R_NHFRBO	0.640405	1	0.794879	1	0								R_MN2t3pp	0.215567	1	0.793311	1	0
						R_NMNt7pp	0.640405	1	0.794879	1	0								R_MMM2	0.215567	1	0.793311	1	0
						R_NADH10	0.640405	1	0.794879	1	0								R_MDH3	0.215567	1	0.793311	1	0
						R_GPDDA4pp	0.640405	1	0.794879	1	0								R_MMETt2pp	0.215567	1	0.793311	1	0
						R_NADDP	0.640405	1	0.794879	1	0								R_GTHS	0.215567	1	0.793311	1	0
						R_MN6PP	0.640405	1	0.794879	1	0								R_MME	0.215567	1	0.793311	1	0
						R_MN2t3pp	0.640405	1	0.794879	1	0								R_MMCD	0.215567	1	0.793311	1	0
						R_MMM2	0.640405	1	0.794879	1	0								R_MLTP3	0.215567	1	0.793311	1	0
						R_MDH3	0.640405	1	0.794879	1	0								R_MLTP2	0.215567	1	0.793311	1	0
						R_MMETt2pp	0.640405	1	0.794879	1	0								R_MLTP1	0.215567	1	0.793311	1	0
						R_GTHS	0.640405	1	0.794879	1	0								R_MLTGY4pp	0.215567	1	0.793311	1	0
						R_MME	0.640405	1	0.794879	1	0								R_MLTGY3pp	0.215567	1	0.793311	1	0
						R_MMCD	0.640405	1	0.794879	1	0								R_MLTGY2pp	0.215567	1	0.793311	1	0
						R_MLTP3	0.640405	1	0.794879	1	0								R_MLTGY1pp	0.215567	1	0.793311	1	0
						R_MLTP2	0.640405	1	0.794879	1	0								R_MLTG5	0.215567	1	0.793311	1	0
						R_MLTP1	0.640405	1	0.794879	1	0								R_MLTG4	0.215567	1	0.793311	1	0
						R_MNLptspp	0.640405	1	0.794879	1	0								R_GTPDPDP	0.215567	1	0.793311	1	0
						R_MLTGY4pp	0.640405	1	0.794879	1	0								R_MLTG3	0.215567	1	0.793311	1	0
						R_MLTGY2pp	0.640405	1	0.794879	1	0								R_MLTG2	0.215567	1	0.793311	1	0
						R_MLTGY1pp	0.640405	1	0.794879	1	0								R_MLTG1	0.215567	1	0.793311	1	0
						R_MLTG5	0.640405	1	0.794879	1	0								R_MLDEP2pp	0.215567	1	0.793311	1	0
						R_MLTG4	0.640405	1	0.794879	1	0								R_MNLtex	0.215567	1	0.793311	1	0
						R_MLTG3	0.640405	1	0.794879	1	0								R_MNNH	0.215567	1	0.793311	1	0
						R_MLTG2	0.640405	1	0.794879	1	0								R_MNt2pp	0.215567	1	0.793311	1	0
						R_GTPDPDP	0.640405	1	0.794879	1	0								R_GTHRDtex	0.215567	1	0.793311	1	0
						R_MLTG1	0.640405	1	0.794879	1	0								R_NADDP	0.215567	1	0.793311	1	0
						R_MLDEP2pp	0.640405	1	0.794879	1	0								R_NACtpp	0.215567	1	0.793311	1	0
						R_MLDEP1pp	0.640405	1	0.794879	1	0								R_NACtex	0.215567	1	0.793311	1	0
						R_MLDCP3App	0.640405	1	0.794879	1	0								R_GPDDA5pp	0.215567	1	0.793311	1	0
						R_MLTGY3pp	0.640405	1	0.794879	1	0								R_NACODA	0.215567	1	0.793311	1	0
						R_MLDCP2App	0.640405	1	0.794879	1	0								R_N2Otpp	0.215567	1	0.793311	1	0
						R_MNLtex	0.640405	1	0.794879	1	0								R_N2Otex	0.215567	1	0.793311	1	0
						R_GTHRDtex	0.640405	1	0.794879	1	0								R_MTRK	0.215567	1	0.793311	1	0
						R_NACtpp	0.640405	1	0.794879	1	0								R_MTRI	0.215567	1	0.793311	1	0
						R_NACtex	0.640405	1	0.794879	1	0								R_GRXR	0.215567	1	0.793311	1	0
						R_NACODA	0.640405	1	0.794879	1	0								R_MTAN	0.215567	1	0.793311	1	0
						R_GPDDA5pp	0.640405	1	0.794879	1	0								R_GPDDA4pp	0.215567	1	0.793311	1	0
						R_N2Otpp	0.640405	1	0.794879	1	0								R_MSO3tex	0.215567	1	0.793311	1	0
						R_N2Otex	0.640405	1	0.794879	1	0								R_MSO3abcpp	0.215567	1	0.793311	1	0
						R_MTRK	0.640405	1	0.794879	1	0								R_MPTG2	0.215567	1	0.793311	1	0
						R_MTRI	0.640405	1	0.794879	1	0								R_GSNt2pp	0.215567	1	0.793311	1	0
						R_GRXR	0.640405	1	0.794879	1	0								R_GSNtex	0.215567	1	0.793311	1	0
						R_MTAN	0.640405	1	0.794879	1	0								R_GSPMDA	0.215567	1	0.793311	1	0
						R_MSO3tex	0.640405	1	0.794879	1	0								R_GSPMDS	0.215567	1	0.793311	1	0
						R_MNNH	0.640405	1	0.794879	1	0								R_GTHOr	0.215567	1	0.793311	1	0
						R_MSO3abcpp	0.640405	1	0.794879	1	0								R_MOAT3C	0.215567	1	0.793311	1	0
						R_MPTG2	0.640405	1	0.794879	1	0								R_GTHRDHpp	0.215567	1	0.793311	1	0
						R_GSNt2pp	0.640405	1	0.794879	1	0								R_GTHRDabc2pp	0.215567	1	0.793311	1	0
						R_GSNtex	0.640405	1	0.794879	1	0								R_GTHRDabcpp	0.215567	1	0.793311	1	0
						R_GSPMDA	0.640405	1	0.794879	1	0								R_GSNK	0.215567	1	0.793311	1	0
						R_GSPMDS	0.640405	1	0.794879	1	0								R_H2Stex	0.215567	1	0.793311	1	0
						R_GTHOr	0.640405	1	0.794879	1	0								R_MALTHXtexi	0.215567	1	0.793311	1	0
						R_MOAT3C	0.640405	1	0.794879	1	0								R_MDH2	0.215567	1	0.793311	1	0
						R_GTHRDHpp	0.640405	1	0.794879	1	0								R_LCARR	0.215567	1	0.793311	1	0
						R_GTHRDabc2pp	0.640405	1	0.794879	1	0								R_HEPT3	0.215567	1	0.793311	1	0
						R_GTHRDabcpp	0.640405	1	0.794879	1	0								R_LCADi	0.215567	1	0.793311	1	0
						R_MNt2pp	0.640405	1	0.794879	1	0								R_LALGP	0.215567	1	0.793311	1	0
						R_GSNK	0.640405	1	0.794879	1	0								R_LALDO2x	0.215567	1	0.793311	1	0
						R_MDH2	0.640405	1	0.794879	1	0								R_LADGMDH	0.215567	1	0.793311	1	0
						R_HYD2pp	0.640405	1	0.794879	1	0								R_LACZpp	0.215567	1	0.793311	1	0
						R_H2tex	0.640405	1	0.794879	1	0								R_LACZ	0.215567	1	0.793311	1	0
						R_LCADi	0.640405	1	0.794879	1	0								R_LA4NTpp	0.215567	1	0.793311	1	0
						R_HEPT3	0.640405	1	0.794879	1	0								R_Kt3pp	0.215567	1	0.793311	1	0
						R_LALGP	0.640405	1	0.794879	1	0								R_LCARS	0.215567	1	0.793311	1	0
						R_LALDO2x	0.640405	1	0.794879	1	0								R_Kabcpp	0.215567	1	0.793311	1	0
						R_LADGMDH	0.640405	1	0.794879	1	0								R_HEPT4	0.215567	1	0.793311	1	0
						R_LACZpp	0.640405	1	0.794879	1	0								R_HEX1	0.215567	1	0.793311	1	0
						R_LACZ	0.640405	1	0.794879	1	0								R_HEX4	0.215567	1	0.793311	1	0
						R_LA4NTpp	0.640405	1	0.794879	1	0								R_KAT8	0.215567	1	0.793311	1	0
						R_Kt3pp	0.640405	1	0.794879	1	0								R_KAT7	0.215567	1	0.793311	1	0
						R_Kabcpp	0.640405	1	0.794879	1	0								R_HEX7	0.215567	1	0.793311	1	0
						R_LCARR	0.640405	1	0.794879	1	0								R_KAT6	0.215567	1	0.793311	1	0
						R_KG6PDC	0.640405	1	0.794879	1	0								R_HEXt2rpp	0.215567	1	0.793311	1	0
						R_HEX1	0.640405	1	0.794879	1	0								R_KAT5	0.215567	1	0.793311	1	0
						R_HEX4	0.640405	1	0.794879	1	0								R_KAT4	0.215567	1	0.793311	1	0
						R_KAT8	0.640405	1	0.794879	1	0								R_KG6PDC	0.215567	1	0.793311	1	0
						R_KAT7	0.640405	1	0.794879	1	0								R_LCTSt3ipp	0.215567	1	0.793311	1	0
						R_KAT6	0.640405	1	0.794879	1	0								R_LCTStex	0.215567	1	0.793311	1	0
						R_HEX7	0.640405	1	0.794879	1	0								R_LCTStpp	0.215567	1	0.793311	1	0
						R_KAT5	0.640405	1	0.794879	1	0								R_LPLIPAL1A180pp	0.215567	1	0.793311	1	0
						R_HEXt2rpp	0.640405	1	0.794879	1	0								R_LPLIPAL1A161pp	0.215567	1	0.793311	1	0
						R_KAT4	0.640405	1	0.794879	1	0								R_LPLIPAL1A160pp	0.215567	1	0.793311	1	0
						R_KAT3	0.640405	1	0.794879	1	0								R_LPLIPAL1A141pp	0.215567	1	0.793311	1	0
						R_HEPT4	0.640405	1	0.794879	1	0								R_LPLIPAL1A140pp	0.215567	1	0.793311	1	0
						R_LCARS	0.640405	1	0.794879	1	0								R_LPLIPAL1A120pp	0.215567	1	0.793311	1	0
						R_LCTSt3ipp	0.640405	1	0.794879	1	0								R_LIPAtex	0.215567	1	0.793311	1	0
						R_LCTStex	0.640405	1	0.794879	1	0								R_LIPAabcpp	0.215567	1	0.793311	1	0
						R_LPLIPAL1A161pp	0.640405	1	0.794879	1	0								R_LIPAHTex	0.215567	1	0.793311	1	0
						R_LPLIPAL1A160pp	0.640405	1	0.794879	1	0								R_LIPAHT2ex	0.215567	1	0.793311	1	0
						R_LPLIPAL1A141pp	0.640405	1	0.794879	1	0								R_LIPACabcpp	0.215567	1	0.793311	1	0
						R_LPLIPAL1A140pp	0.640405	1	0.794879	1	0								R_LGTHL	0.215567	1	0.793311	1	0
						R_LPLIPAL1A120pp	0.640405	1	0.794879	1	0								R_HDCEAtexi	0.215567	1	0.793311	1	0
						R_LIPAtex	0.640405	1	0.794879	1	0								R_LEUtex	0.215567	1	0.793311	1	0
						R_LIPAabcpp	0.640405	1	0.794879	1	0								R_LEUt2rpp	0.215567	1	0.793311	1	0
						R_LIPAHTex	0.640405	1	0.794879	1	0								R_HDCOAI	0.215567	1	0.793311	1	0
						R_LIPAHT2ex	0.640405	1	0.794879	1	0								R_LEUabcpp	0.215567	1	0.793311	1	0
						R_LIPACabcpp	0.640405	1	0.794879	1	0								R_HEPK1	0.215567	1	0.793311	1	0
						R_LGTHL	0.640405	1	0.794879	1	0								R_HEPK2	0.215567	1	0.793311	1	0
						R_LEUtex	0.640405	1	0.794879	1	0								R_LDH_D2	0.215567	1	0.793311	1	0
						R_HDCEAtexi	0.640405	1	0.794879	1	0								R_LDH_D	0.215567	1	0.793311	1	0
						R_LEUt2rpp	0.640405	1	0.794879	1	0								R_HEPT1	0.215567	1	0.793311	1	0
						R_LEUabcpp	0.640405	1	0.794879	1	0								R_HEPT2	0.215567	1	0.793311	1	0
						R_HDCOAI	0.640405	1	0.794879	1	0								R_KAT3	0.215567	1	0.793311	1	0
						R_LDH_D2	0.640405	1	0.794879	1	0								R_LPLIPAL1A181pp	0.215567	1	0.793311	1	0
						R_HEPK1	0.640405	1	0.794879	1	0								R_KAT2	0.215567	1	0.793311	1	0
						R_HEPK2	0.640405	1	0.794879	1	0								R_KAS15	0.215567	1	0.793311	1	0
						R_LDH_D	0.640405	1	0.794879	1	0								R_HPYRRx	0.215567	1	0.793311	1	0
						R_LCTStpp	0.640405	1	0.794879	1	0								R_HPYRRy	0.215567	1	0.793311	1	0
						R_HEPT1	0.640405	1	0.794879	1	0								R_ILEtex	0.215567	1	0.793311	1	0
						R_HEPT2	0.640405	1	0.794879	1	0								R_ILEt2rpp	0.215567	1	0.793311	1	0
						R_KAT2	0.640405	1	0.794879	1	0								R_ILEabcpp	0.215567	1	0.793311	1	0
						R_LPLIPAL1A180pp	0.640405	1	0.794879	1	0								R_HXAND	0.215567	1	0.793311	1	0
						R_KAT1	0.640405	1	0.794879	1	0								R_HXAtex	0.215567	1	0.793311	1	0
						R_HISabcpp	0.640405	1	0.794879	1	0								R_HXCT	0.215567	1	0.793311	1	0
						R_HPYRRx	0.640405	1	0.794879	1	0								R_HXPRT	0.215567	1	0.793311	1	0
						R_HPYRRy	0.640405	1	0.794879	1	0								R_IDONtex	0.215567	1	0.793311	1	0
						R_ILEt2rpp	0.640405	1	0.794879	1	0								R_HPYRI	0.215567	1	0.793311	1	0
						R_ILEabcpp	0.640405	1	0.794879	1	0								R_IDONt2rpp	0.215567	1	0.793311	1	0
						R_HXAND	0.640405	1	0.794879	1	0								R_IDOND	0.215567	1	0.793311	1	0
						R_IDONtex	0.640405	1	0.794879	1	0								R_ICL	0.215567	1	0.793311	1	0
						R_HXAtex	0.640405	1	0.794879	1	0								R_HYD1pp	0.215567	1	0.793311	1	0
						R_HXCT	0.640405	1	0.794879	1	0								R_HYD2pp	0.215567	1	0.793311	1	0
						R_IDONt2rpp	0.640405	1	0.794879	1	0								R_ICHORT	0.215567	1	0.793311	1	0
						R_IDOND2	0.640405	1	0.794879	1	0								R_ICHORSi	0.215567	1	0.793311	1	0
						R_HPYRI	0.640405	1	0.794879	1	0								R_ICHORS	0.215567	1	0.793311	1	0
						R_IDOND	0.640405	1	0.794879	1	0								R_HYD3pp	0.215567	1	0.793311	1	0
						R_HXPRT	0.640405	1	0.794879	1	0								R_Htex	0.215567	1	0.793311	1	0
						R_ICHORT	0.640405	1	0.794879	1	0								R_HYXNtpp	0.215567	1	0.793311	1	0
						R_ICHORSi	0.640405	1	0.794879	1	0								R_IDOND2	0.215567	1	0.793311	1	0
						R_ICHORS	0.640405	1	0.794879	1	0								R_HPPPNtex	0.215567	1	0.793311	1	0
						R_HYD1pp	0.640405	1	0.794879	1	0								R_HPPPNt2rpp	0.215567	1	0.793311	1	0
						R_Htex	0.640405	1	0.794879	1	0								R_IMPtex	0.215567	1	0.793311	1	0
						R_HYXNtpp	0.640405	1	0.794879	1	0								R_HISabcpp	0.215567	1	0.793311	1	0
						R_HYXNtex	0.640405	1	0.794879	1	0								R_KAS14	0.215567	1	0.793311	1	0
						R_HYPOE	0.640405	1	0.794879	1	0								R_HISt2rpp	0.215567	1	0.793311	1	0
						R_HYD3pp	0.640405	1	0.794879	1	0								R_HIStex	0.215567	1	0.793311	1	0
						R_ICL	0.640405	1	0.794879	1	0								R_HKNDDH	0.215567	1	0.793311	1	0
						R_HPPPNtex	0.640405	1	0.794879	1	0								R_HKNTDH	0.215567	1	0.793311	1	0
						R_ILEtex	0.640405	1	0.794879	1	0								R_ISETACtex	0.215567	1	0.793311	1	0
						R_HPPPNt2rpp	0.640405	1	0.794879	1	0								R_ISETACabcpp	0.215567	1	0.793311	1	0
						R_KAS14	0.640405	1	0.794879	1	0								R_HOMt2pp	0.215567	1	0.793311	1	0
						R_HISt2rpp	0.640405	1	0.794879	1	0								R_HOMtex	0.215567	1	0.793311	1	0
						R_HIStex	0.640405	1	0.794879	1	0								R_HOPNTAL	0.215567	1	0.793311	1	0
						R_HKNDDH	0.640405	1	0.794879	1	0								R_IPDPS	0.215567	1	0.793311	1	0
						R_HKNTDH	0.640405	1	0.794879	1	0								R_IPDDI	0.215567	1	0.793311	1	0
						R_ISETACtex	0.640405	1	0.794879	1	0								R_INStex	0.215567	1	0.793311	1	0
						R_ISETACabcpp	0.640405	1	0.794879	1	0								R_INSt2rpp	0.215567	1	0.793311	1	0
						R_HOMt2pp	0.640405	1	0.794879	1	0								R_INSt2pp	0.215567	1	0.793311	1	0
						R_HOMtex	0.640405	1	0.794879	1	0								R_INSTtex	0.215567	1	0.793311	1	0
						R_HOPNTAL	0.640405	1	0.794879	1	0								R_INSK	0.215567	1	0.793311	1	0
						R_IPDPS	0.640405	1	0.794879	1	0								R_INSH	0.215567	1	0.793311	1	0
						R_IPDDI	0.640405	1	0.794879	1	0								R_INDOLEtex	0.215567	1	0.793311	1	0
						R_INStex	0.640405	1	0.794879	1	0								R_INDOLEt2rpp	0.215567	1	0.793311	1	0
						R_INSt2rpp	0.640405	1	0.794879	1	0								R_INDOLEt2pp	0.215567	1	0.793311	1	0
						R_INSt2pp	0.640405	1	0.794879	1	0								R_HPPPNDO	0.215567	1	0.793311	1	0
						R_INSTtex	0.640405	1	0.794879	1	0								R_KAT1	0.215567	1	0.793311	1	0
						R_INSK	0.640405	1	0.794879	1	0								R_LPLIPAL1E120pp	0.215567	1	0.793311	1	0
						R_INSH	0.640405	1	0.794879	1	0								R_LPLIPAL1E140pp	0.215567	1	0.793311	1	0
						R_INDOLEtex	0.640405	1	0.794879	1	0								R_LPLIPAL1E141pp	0.215567	1	0.793311	1	0
						R_INDOLEt2rpp	0.640405	1	0.794879	1	0								R_MAN1PT2	0.215567	1	0.793311	1	0
						R_INDOLEt2pp	0.640405	1	0.794879	1	0								R_MALtex	0.215567	1	0.793311	1	0
						R_IMPtex	0.640405	1	0.794879	1	0								R_MALt2_3pp	0.215567	1	0.793311	1	0
						R_HPPPNDO	0.640405	1	0.794879	1	0								R_MALt2_2pp	0.215567	1	0.793311	1	0
						R_KAS15	0.640405	1	0.794879	1	0								R_MALTtexi	0.215567	1	0.793311	1	0
						R_LPLIPAL1A181pp	0.640405	1	0.794879	1	0								R_MALTabcpp	0.215567	1	0.793311	1	0
						R_LPLIPAL1E120pp	0.640405	1	0.794879	1	0								R_MALTTTRtexi	0.215567	1	0.793311	1	0
						R_LPLIPAL1E140pp	0.640405	1	0.794879	1	0								R_MALTTTRabcpp	0.215567	1	0.793311	1	0
						R_MAN1PT2	0.640405	1	0.794879	1	0								R_MALTTRtexi	0.215567	1	0.793311	1	0
						R_MALtex	0.640405	1	0.794879	1	0								R_MALTTRabcpp	0.215567	1	0.793311	1	0
						R_MALt2_3pp	0.640405	1	0.794879	1	0								R_MAN6PI	0.215567	1	0.793311	1	0
						R_MALt2_2pp	0.640405	1	0.794879	1	0								R_MALTPTtexi	0.215567	1	0.793311	1	0
						R_MALTtexi	0.640405	1	0.794879	1	0								R_HYPOE	0.215567	1	0.793311	1	0
						R_MALTabcpp	0.640405	1	0.794879	1	0								R_MALTHXabcpp	0.215567	1	0.793311	1	0
						R_MALTTTRtexi	0.640405	1	0.794879	1	0								R_MALDtex	0.215567	1	0.793311	1	0
						R_MALTTTRabcpp	0.640405	1	0.794879	1	0								R_MALDt2_2pp	0.215567	1	0.793311	1	0
						R_MALTTRtexi	0.640405	1	0.794879	1	0								R_MALDDH	0.215567	1	0.793311	1	0
						R_MALTTRabcpp	0.640405	1	0.794879	1	0								R_MACPD	0.215567	1	0.793311	1	0
						R_MAN6PI	0.640405	1	0.794879	1	0								R_M1PD	0.215567	1	0.793311	1	0
						R_MALTPTtexi	0.640405	1	0.794879	1	0								R_L_LACtex	0.215567	1	0.793311	1	0
						R_MALTHXtexi	0.640405	1	0.794879	1	0								R_L_LACt2rpp	0.215567	1	0.793311	1	0
						R_MALTHXabcpp	0.640405	1	0.794879	1	0								R_MALTPTabcpp	0.215567	1	0.793311	1	0
						R_MALDtex	0.640405	1	0.794879	1	0								R_MAN6Pt6_2pp	0.215567	1	0.793311	1	0
						R_MALDt2_2pp	0.640405	1	0.794879	1	0								R_MAN6Ptex	0.215567	1	0.793311	1	0
						R_MALDDH	0.640405	1	0.794879	1	0								R_MANAO	0.215567	1	0.793311	1	0
						R_MACPD	0.640405	1	0.794879	1	0								R_MDDEP4pp	0.215567	1	0.793311	1	0
						R_M1PD	0.640405	1	0.794879	1	0								R_MDDEP3pp	0.215567	1	0.793311	1	0
						R_L_LACtex	0.640405	1	0.794879	1	0								R_MDDEP2pp	0.215567	1	0.793311	1	0
						R_L_LACt2rpp	0.640405	1	0.794879	1	0								R_MDDEP1pp	0.215567	1	0.793311	1	0
						R_L_LACD3	0.640405	1	0.794879	1	0								R_MDDCP5pp	0.215567	1	0.793311	1	0
						R_MALTPTabcpp	0.640405	1	0.794879	1	0								R_MDDCP4pp	0.215567	1	0.793311	1	0
						R_MAN6Pt6_2pp	0.640405	1	0.794879	1	0								R_MDDCP3pp	0.215567	1	0.793311	1	0
						R_MAN6Ptex	0.640405	1	0.794879	1	0								R_MDDCP2pp	0.215567	1	0.793311	1	0
						R_MANAO	0.640405	1	0.794879	1	0								R_MDDCP1pp	0.215567	1	0.793311	1	0
						R_MDDEP4pp	0.640405	1	0.794879	1	0								R_H2tpp	0.215567	1	0.793311	1	0
						R_MDDEP3pp	0.640405	1	0.794879	1	0								R_MCTP2App	0.215567	1	0.793311	1	0
						R_MDDEP2pp	0.640405	1	0.794879	1	0								R_HACD1i	0.215567	1	0.793311	1	0
						R_MDDEP1pp	0.640405	1	0.794879	1	0								R_MCTP1Bpp	0.215567	1	0.793311	1	0
						R_MDDCP5pp	0.640405	1	0.794879	1	0								R_HACD2i	0.215567	1	0.793311	1	0
						R_MDDCP4pp	0.640405	1	0.794879	1	0								R_HACD3i	0.215567	1	0.793311	1	0
						R_MDDCP3pp	0.640405	1	0.794879	1	0								R_MCITS	0.215567	1	0.793311	1	0
						R_MDDCP2pp	0.640405	1	0.794879	1	0								R_MCITL2	0.215567	1	0.793311	1	0
						R_MDDCP1pp	0.640405	1	0.794879	1	0								R_MCITD	0.215567	1	0.793311	1	0
						R_MCTP2App	0.640405	1	0.794879	1	0								R_MANtex	0.215567	1	0.793311	1	0
						R_H2tpp	0.640405	1	0.794879	1	0								R_MANptspp	0.215567	1	0.793311	1	0
						R_MCTP1Bpp	0.640405	1	0.794879	1	0								R_MANPGH	0.215567	1	0.793311	1	0
						R_HACD1i	0.640405	1	0.794879	1	0								R_MANGLYCtex	0.215567	1	0.793311	1	0
						R_HACD2i	0.640405	1	0.794879	1	0								R_MANGLYCptspp	0.215567	1	0.793311	1	0
						R_MCITS	0.640405	1	0.794879	1	0								R_HACD4i	0.215567	1	0.793311	1	0
						R_HACD3i	0.640405	1	0.794879	1	0								R_HACD5i	0.215567	1	0.793311	1	0
						R_MCITL2	0.640405	1	0.794879	1	0								R_L_LACD3	0.215567	1	0.793311	1	0
						R_MCITD	0.640405	1	0.794879	1	0								R_L_LACD2	0.215567	1	0.793311	1	0
						R_MANtex	0.640405	1	0.794879	1	0								R_LPLIPAL2E120	0.215567	1	0.793311	1	0
						R_MANptspp	0.640405	1	0.794879	1	0								R_LPLIPAL2A181	0.215567	1	0.793311	1	0
						R_MANPGH	0.640405	1	0.794879	1	0								R_LPLIPAL2A180	0.215567	1	0.793311	1	0
						R_MANGLYCtex	0.640405	1	0.794879	1	0								R_LPLIPAL2A161	0.215567	1	0.793311	1	0
						R_MANGLYCptspp	0.640405	1	0.794879	1	0								R_HCYSMT	0.215567	1	0.793311	1	0
						R_HACD4i	0.640405	1	0.794879	1	0								R_LPLIPAL2A160	0.215567	1	0.793311	1	0
						R_HACD5i	0.640405	1	0.794879	1	0								R_LPLIPAL2A141	0.215567	1	0.793311	1	0
						R_L_LACD2	0.640405	1	0.794879	1	0								R_LPLIPAL2A140	0.215567	1	0.793311	1	0
						R_LYXtex	0.640405	1	0.794879	1	0								R_LPLIPAL2A120	0.215567	1	0.793311	1	0
						R_LPLIPAL2A181	0.640405	1	0.794879	1	0								R_HCYSMT2	0.215567	1	0.793311	1	0
						R_LPLIPAL2A180	0.640405	1	0.794879	1	0								R_HDCAtexi	0.215567	1	0.793311	1	0
						R_LPLIPAL2A161	0.640405	1	0.794879	1	0								R_LPLIPAL1G181pp	0.215567	1	0.793311	1	0
						R_LPLIPAL2A160	0.640405	1	0.794879	1	0								R_LPLIPAL1G180pp	0.215567	1	0.793311	1	0
						R_HCYSMT	0.640405	1	0.794879	1	0								R_LPLIPAL1G161pp	0.215567	1	0.793311	1	0
						R_LPLIPAL2A141	0.640405	1	0.794879	1	0								R_LPLIPAL1G160pp	0.215567	1	0.793311	1	0
						R_LPLIPAL2A140	0.640405	1	0.794879	1	0								R_LPLIPAL1G141pp	0.215567	1	0.793311	1	0
						R_LPLIPAL2A120	0.640405	1	0.794879	1	0								R_LPLIPAL1G140pp	0.215567	1	0.793311	1	0
						R_LPLIPAL1G181pp	0.640405	1	0.794879	1	0								R_LPLIPAL1G120pp	0.215567	1	0.793311	1	0
						R_HCYSMT2	0.640405	1	0.794879	1	0								R_LPLIPAL1E181pp	0.215567	1	0.793311	1	0
						R_HDCAtexi	0.640405	1	0.794879	1	0								R_LPLIPAL1E180pp	0.215567	1	0.793311	1	0
						R_LPLIPAL1G180pp	0.640405	1	0.794879	1	0								R_NODOx	0.215567	1	0.793311	1	0
						R_LPLIPAL1G161pp	0.640405	1	0.794879	1	0								R_LPLIPAL1E161pp	0.215567	1	0.793311	1	0
						R_LPLIPAL1G160pp	0.640405	1	0.794879	1	0								R_LPLIPAL1E160pp	0.215567	1	0.793311	1	0
						R_LPLIPAL1G141pp	0.640405	1	0.794879	1	0								R_LPLIPAL2E140	0.215567	1	0.793311	1	0
						R_LPLIPAL1G140pp	0.640405	1	0.794879	1	0								R_H2tex	0.215567	1	0.793311	1	0
						R_LPLIPAL1G120pp	0.640405	1	0.794879	1	0								R_LPLIPAL2E141	0.215567	1	0.793311	1	0
						R_LPLIPAL1E181pp	0.640405	1	0.794879	1	0								R_LPLIPAL2E161	0.215567	1	0.793311	1	0
						R_LPLIPAL1E180pp	0.640405	1	0.794879	1	0								R_LYXtex	0.215567	1	0.793311	1	0
						R_LPLIPAL1E161pp	0.640405	1	0.794879	1	0								R_LYXt2pp	0.215567	1	0.793311	1	0
						R_NODOx	0.640405	1	0.794879	1	0								R_LYXI	0.215567	1	0.793311	1	0
						R_LPLIPAL1E160pp	0.640405	1	0.794879	1	0								R_LYStex	0.215567	1	0.793311	1	0
						R_LPLIPAL1E141pp	0.640405	1	0.794879	1	0								R_LYSt3pp	0.215567	1	0.793311	1	0
						R_LPLIPAL2E120	0.640405	1	0.794879	1	0								R_LYSt2pp	0.215567	1	0.793311	1	0
						R_H2Stex	0.640405	1	0.794879	1	0								R_LYSabcpp	0.215567	1	0.793311	1	0
						R_LPLIPAL2E140	0.640405	1	0.794879	1	0								R_LYSDC	0.215567	1	0.793311	1	0
						R_LPLIPAL2E160	0.640405	1	0.794879	1	0								R_LSERDHr	0.215567	1	0.793311	1	0
						R_LYXt2pp	0.640405	1	0.794879	1	0								R_LPLIPAL2G181	0.215567	1	0.793311	1	0
						R_LYXI	0.640405	1	0.794879	1	0								R_LPLIPAL2G180	0.215567	1	0.793311	1	0
						R_LYStex	0.640405	1	0.794879	1	0								R_LPLIPAL2G161	0.215567	1	0.793311	1	0
						R_LYSt3pp	0.640405	1	0.794879	1	0								R_LPLIPAL2G160	0.215567	1	0.793311	1	0
						R_LYSt2pp	0.640405	1	0.794879	1	0								R_LPLIPAL2G141	0.215567	1	0.793311	1	0
						R_LYSabcpp	0.640405	1	0.794879	1	0								R_LPLIPAL2G140	0.215567	1	0.793311	1	0
						R_LYSDC	0.640405	1	0.794879	1	0								R_LPLIPAL2G120	0.215567	1	0.793311	1	0
						R_LSERDHr	0.640405	1	0.794879	1	0								R_HACD6i	0.215567	1	0.793311	1	0
						R_LPLIPAL2G181	0.640405	1	0.794879	1	0								R_HACD7i	0.215567	1	0.793311	1	0
						R_LPLIPAL2G180	0.640405	1	0.794879	1	0								R_HACD8i	0.215567	1	0.793311	1	0
						R_LPLIPAL2G161	0.640405	1	0.794879	1	0								R_HCINNMt2rpp	0.215567	1	0.793311	1	0
						R_LPLIPAL2G160	0.640405	1	0.794879	1	0								R_HCINNMtex	0.215567	1	0.793311	1	0
						R_LPLIPAL2G141	0.640405	1	0.794879	1	0								R_LPLIPAL2E181	0.215567	1	0.793311	1	0
						R_LPLIPAL2G140	0.640405	1	0.794879	1	0								R_LPLIPAL2E180	0.215567	1	0.793311	1	0
						R_LPLIPAL2G120	0.640405	1	0.794879	1	0								R_LPLIPAL2E160	0.215567	1	0.793311	1	0
						R_LPLIPAL2E181	0.640405	1	0.794879	1	0								R_NODOy	0.215567	1	0.793311	1	0
						R_HACD6i	0.640405	1	0.794879	1	0								R_12DGR120tipp	0.215567	1	0.793311	1	0
						R_HACD7i	0.640405	1	0.794879	1	0								R_NOtpp	0.215567	1	0.793311	1	0
						R_HACD8i	0.640405	1	0.794879	1	0								R_SUCCt2_2pp	0.215567	1	0.793311	1	0
						R_HCINNMt2rpp	0.640405	1	0.794879	1	0								R_SUCBZS	0.215567	1	0.793311	1	0
						R_HCINNMtex	0.640405	1	0.794879	1	0								R_SUCBZL	0.215567	1	0.793311	1	0
						R_LPLIPAL2E180	0.640405	1	0.794879	1	0								R_SSALy	0.215567	1	0.793311	1	0
						R_LPLIPAL2E161	0.640405	1	0.794879	1	0								R_SSALx	0.215567	1	0.793311	1	0
						R_LPLIPAL2E141	0.640405	1	0.794879	1	0								R_SPODMpp	0.215567	1	0.793311	1	0
						R_NODOy	0.640405	1	0.794879	1	0								R_SPODM	0.215567	1	0.793311	1	0
						R_12DGR120tipp	0.640405	1	0.794879	1	0								R_SPMS	0.215567	1	0.793311	1	0
						R_NOtpp	0.640405	1	0.794879	1	0								R_SPMDtex	0.215567	1	0.793311	1	0
						R_SUCCt3pp	0.640405	1	0.794879	1	0								R_SPMDabcpp	0.215567	1	0.793311	1	0
						R_SUCCt2_3pp	0.640405	1	0.794879	1	0								R_SOTA	0.215567	1	0.793311	1	0
						R_SUCCt2_2pp	0.640405	1	0.794879	1	0								R_SO3tex	0.215567	1	0.793311	1	0
						R_SUCBZS	0.640405	1	0.794879	1	0								R_SKMtex	0.215567	1	0.793311	1	0
						R_SUCBZL	0.640405	1	0.794879	1	0								R_SKMt2pp	0.215567	1	0.793311	1	0
						R_SSALy	0.640405	1	0.794879	1	0								R_SHCHCS2	0.215567	1	0.793311	1	0
						R_SSALx	0.640405	1	0.794879	1	0								R_SGSAD	0.215567	1	0.793311	1	0
						R_SPODMpp	0.640405	1	0.794879	1	0								R_SGDS	0.215567	1	0.793311	1	0
						R_SPODM	0.640405	1	0.794879	1	0								R_SFGTHi	0.215567	1	0.793311	1	0
						R_SPMS	0.640405	1	0.794879	1	0								R_SERtex	0.215567	1	0.793311	1	0
						R_SPMDtex	0.640405	1	0.794879	1	0								R_SERt4pp	0.215567	1	0.793311	1	0
						R_SPMDabcpp	0.640405	1	0.794879	1	0								R_SERt2rpp	0.215567	1	0.793311	1	0
						R_SOTA	0.640405	1	0.794879	1	0								R_SERD_L	0.215567	1	0.793311	1	0
						R_SO3tex	0.640405	1	0.794879	1	0								R_SERD_D	0.215567	1	0.793311	1	0
						R_SKMtex	0.640405	1	0.794879	1	0								R_SERASr	0.215567	1	0.793311	1	0
						R_SKMt2pp	0.640405	1	0.794879	1	0								R_SBTtex	0.215567	1	0.793311	1	0
						R_SHCHCS2	0.640405	1	0.794879	1	0								R_SUCCt2_3pp	0.215567	1	0.793311	1	0
						R_SGSAD	0.640405	1	0.794879	1	0								R_SUCCt3pp	0.215567	1	0.793311	1	0
						R_SGDS	0.640405	1	0.794879	1	0								R_SUCCtex	0.215567	1	0.793311	1	0
						R_SFGTHi	0.640405	1	0.794879	1	0								R_SUCFUMtpp	0.215567	1	0.793311	1	0
						R_SERtex	0.640405	1	0.794879	1	0								R_THMtex	0.215567	1	0.793311	1	0
						R_SERt4pp	0.640405	1	0.794879	1	0								R_THMabcpp	0.215567	1	0.793311	1	0
						R_SERt2rpp	0.640405	1	0.794879	1	0								R_THMDtex	0.215567	1	0.793311	1	0
						R_SERD_L	0.640405	1	0.794879	1	0								R_THMDt2rpp	0.215567	1	0.793311	1	0
						R_SERD_D	0.640405	1	0.794879	1	0								R_THMDt2pp	0.215567	1	0.793311	1	0
						R_SUCCtex	0.640405	1	0.794879	1	0								R_THIORDXi	0.215567	1	0.793311	1	0
						R_SUCFUMtpp	0.640405	1	0.794879	1	0								R_TGBPA	0.215567	1	0.793311	1	0
						R_SUCRtex	0.640405	1	0.794879	1	0								R_TDPGDH	0.215567	1	0.793311	1	0
						R_SUCptspp	0.640405	1	0.794879	1	0								R_TDPDRR	0.215567	1	0.793311	1	0
						R_THRA2i	0.640405	1	0.794879	1	0								R_TDPDRE	0.215567	1	0.793311	1	0
						R_THMtex	0.640405	1	0.794879	1	0								R_TDPAGTA	0.215567	1	0.793311	1	0
						R_THMabcpp	0.640405	1	0.794879	1	0								R_TDPADGAT	0.215567	1	0.793311	1	0
						R_THMDtex	0.640405	1	0.794879	1	0								R_SBTptspp	0.215567	1	0.793311	1	0
						R_THMDt2rpp	0.640405	1	0.794879	1	0								R_TDP	0.215567	1	0.793311	1	0
						R_THMDt2pp	0.640405	1	0.794879	1	0								R_TCYNTtex	0.215567	1	0.793311	1	0
						R_THIORDXi	0.640405	1	0.794879	1	0								R_TAURtex	0.215567	1	0.793311	1	0
						R_THD2pp	0.640405	1	0.794879	1	0								R_TAURabcpp	0.215567	1	0.793311	1	0
						R_TGBPA	0.640405	1	0.794879	1	0								R_TAUDO	0.215567	1	0.793311	1	0
						R_TDPGDH	0.640405	1	0.794879	1	0								R_TARTRtex	0.215567	1	0.793311	1	0
						R_TDPDRR	0.640405	1	0.794879	1	0								R_TARTRt7pp	0.215567	1	0.793311	1	0
						R_TDPDRE	0.640405	1	0.794879	1	0								R_TARTD	0.215567	1	0.793311	1	0
						R_SERASr	0.640405	1	0.794879	1	0								R_TAGURr	0.215567	1	0.793311	1	0
						R_TDPAGTA	0.640405	1	0.794879	1	0								R_SULFACtex	0.215567	1	0.793311	1	0
						R_TDP	0.640405	1	0.794879	1	0								R_SULFACabcpp	0.215567	1	0.793311	1	0
						R_TDECOAI	0.640405	1	0.794879	1	0								R_SUCptspp	0.215567	1	0.793311	1	0
						R_TCYNTtex	0.640405	1	0.794879	1	0								R_SUCRtex	0.215567	1	0.793311	1	0
						R_TAURtex	0.640405	1	0.794879	1	0								R_TDECOAI	0.215567	1	0.793311	1	0
						R_TAURabcpp	0.640405	1	0.794879	1	0								R_SBTPD	0.215567	1	0.793311	1	0
						R_TAUDO	0.640405	1	0.794879	1	0								R_SADH	0.215567	1	0.793311	1	0
						R_TARTRtex	0.640405	1	0.794879	1	0								R_S7PI	0.215567	1	0.793311	1	0
						R_TARTRt7pp	0.640405	1	0.794879	1	0								R_QMO2	0.215567	1	0.793311	1	0
						R_TARTD	0.640405	1	0.794879	1	0								R_PYRtex	0.215567	1	0.793311	1	0
						R_TAGURr	0.640405	1	0.794879	1	0								R_PYRt2rpp	0.215567	1	0.793311	1	0
						R_SULFACtex	0.640405	1	0.794879	1	0								R_PYNP2r	0.215567	1	0.793311	1	0
						R_SULFACabcpp	0.640405	1	0.794879	1	0								R_PYK	0.215567	1	0.793311	1	0
						R_TDPADGAT	0.640405	1	0.794879	1	0								R_PYDXPP	0.215567	1	0.793311	1	0
						R_SBTtex	0.640405	1	0.794879	1	0								R_PYDXNK	0.215567	1	0.793311	1	0
						R_SBTptspp	0.640405	1	0.794879	1	0								R_PYDXK	0.215567	1	0.793311	1	0
						R_SBTPD	0.640405	1	0.794879	1	0								R_PYDAMK	0.215567	1	0.793311	1	0
						R_QMO3	0.640405	1	0.794879	1	0								R_PYAM5PO	0.215567	1	0.793311	1	0
						R_QMO2	0.640405	1	0.794879	1	0								R_PUNP7	0.215567	1	0.793311	1	0
						R_PYRtex	0.640405	1	0.794879	1	0								R_PUNP6	0.215567	1	0.793311	1	0
						R_PYRt2rpp	0.640405	1	0.794879	1	0								R_QMO3	0.215567	1	0.793311	1	0
						R_PYNP2r	0.640405	1	0.794879	1	0								R_PUNP5	0.215567	1	0.793311	1	0
						R_PYK	0.640405	1	0.794879	1	0								R_PUNP3	0.215567	1	0.793311	1	0
						R_PYDXPP	0.640405	1	0.794879	1	0								R_PUNP2	0.215567	1	0.793311	1	0
						R_PYDXNK	0.640405	1	0.794879	1	0								R_PUNP1	0.215567	1	0.793311	1	0
						R_PYDXK	0.640405	1	0.794879	1	0								R_PTRCtex	0.215567	1	0.793311	1	0
						R_PYDAMK	0.640405	1	0.794879	1	0								R_PTRCt2pp	0.215567	1	0.793311	1	0
						R_PYAM5PO	0.640405	1	0.794879	1	0								R_PTRCabcpp	0.215567	1	0.793311	1	0
						R_PUNP7	0.640405	1	0.794879	1	0								R_PTRCTA	0.215567	1	0.793311	1	0
						R_R15BPK	0.640405	1	0.794879	1	0								R_PTRCORNt7pp	0.215567	1	0.793311	1	0
						R_PUNP6	0.640405	1	0.794879	1	0								R_PTHRpp	0.215567	1	0.793311	1	0
						R_PUNP4	0.640405	1	0.794879	1	0								R_PTAr	0.215567	1	0.793311	1	0
						R_PUNP3	0.640405	1	0.794879	1	0								R_PTA2	0.215567	1	0.793311	1	0
						R_PUNP2	0.640405	1	0.794879	1	0								R_PSSA181	0.215567	1	0.793311	1	0
						R_PUNP1	0.640405	1	0.794879	1	0								R_PUNP4	0.215567	1	0.793311	1	0
						R_PTRCtex	0.640405	1	0.794879	1	0								R_THRA2i	0.215567	1	0.793311	1	0
						R_PTRCt2pp	0.640405	1	0.794879	1	0								R_R15BPK	0.215567	1	0.793311	1	0
						R_PTRCabcpp	0.640405	1	0.794879	1	0								R_R5PP	0.215567	1	0.793311	1	0
						R_PTRCTA	0.640405	1	0.794879	1	0								R_RPI	0.215567	1	0.793311	1	0
						R_PTRCORNt7pp	0.640405	1	0.794879	1	0								R_RNTR4c	0.215567	1	0.793311	1	0
						R_PTHRpp	0.640405	1	0.794879	1	0								R_RNTR3c	0.215567	1	0.793311	1	0
						R_PTAr	0.640405	1	0.794879	1	0								R_RNTR2c	0.215567	1	0.793311	1	0
						R_PTA2	0.640405	1	0.794879	1	0								R_RNTR1c	0.215567	1	0.793311	1	0
						R_PUNP5	0.640405	1	0.794879	1	0								R_RNDR4b	0.215567	1	0.793311	1	0
						R_THRAi	0.640405	1	0.794879	1	0								R_RNDR4	0.215567	1	0.793311	1	0
						R_R1PK	0.640405	1	0.794879	1	0								R_RNDR3b	0.215567	1	0.793311	1	0
						R_R5PPpp	0.640405	1	0.794879	1	0								R_RNDR3	0.215567	1	0.793311	1	0
						R_SADH	0.640405	1	0.794879	1	0								R_RNDR2b	0.215567	1	0.793311	1	0
						R_S7PI	0.640405	1	0.794879	1	0								R_RNDR2	0.215567	1	0.793311	1	0
						R_RNTR4c	0.640405	1	0.794879	1	0								R_RNDR1b	0.215567	1	0.793311	1	0
						R_RNTR3c	0.640405	1	0.794879	1	0								R_R1PK	0.215567	1	0.793311	1	0
						R_RNTR2c	0.640405	1	0.794879	1	0								R_RNDR1	0.215567	1	0.793311	1	0
						R_RNTR1c	0.640405	1	0.794879	1	0								R_RMNtpp	0.215567	1	0.793311	1	0
						R_RNDR4b	0.640405	1	0.794879	1	0								R_RMNtex	0.215567	1	0.793311	1	0
						R_RNDR4	0.640405	1	0.794879	1	0								R_RMK	0.215567	1	0.793311	1	0
						R_RNDR3b	0.640405	1	0.794879	1	0								R_RMI	0.215567	1	0.793311	1	0
						R_RNDR3	0.640405	1	0.794879	1	0								R_RIBtex	0.215567	1	0.793311	1	0
						R_RNDR2b	0.640405	1	0.794879	1	0								R_RIBabcpp	0.215567	1	0.793311	1	0
						R_RNDR2	0.640405	1	0.794879	1	0								R_RHAT1	0.215567	1	0.793311	1	0
						R_R5PP	0.640405	1	0.794879	1	0								R_RBP4E	0.215567	1	0.793311	1	0
						R_RNDR1b	0.640405	1	0.794879	1	0								R_RBK_L1	0.215567	1	0.793311	1	0
						R_RMPA	0.640405	1	0.794879	1	0								R_RBK	0.215567	1	0.793311	1	0
						R_RMNtpp	0.640405	1	0.794879	1	0								R_R5Ptex	0.215567	1	0.793311	1	0
						R_RMNtex	0.640405	1	0.794879	1	0								R_R5PPpp	0.215567	1	0.793311	1	0
						R_RMK	0.640405	1	0.794879	1	0								R_RMPA	0.215567	1	0.793311	1	0
						R_RMI	0.640405	1	0.794879	1	0								R_THRAi	0.215567	1	0.793311	1	0
						R_RIBtex	0.640405	1	0.794879	1	0								R_THRD	0.215567	1	0.793311	1	0
						R_RIBabcpp	0.640405	1	0.794879	1	0								R_THRPtex	0.215567	1	0.793311	1	0
						R_RHAT1	0.640405	1	0.794879	1	0								R_XANt2pp	0.215567	1	0.793311	1	0
						R_RBP4E	0.640405	1	0.794879	1	0								R_XAND	0.215567	1	0.793311	1	0
						R_RBK_L1	0.640405	1	0.794879	1	0								R_X5PL3E	0.215567	1	0.793311	1	0
						R_RBK	0.640405	1	0.794879	1	0								R_VPAMT	0.215567	1	0.793311	1	0
						R_R5Ptex	0.640405	1	0.794879	1	0								R_VALtex	0.215567	1	0.793311	1	0
						R_RNDR1	0.640405	1	0.794879	1	0								R_VALt2rpp	0.215567	1	0.793311	1	0
						R_PSSA181	0.640405	1	0.794879	1	0								R_VALabcpp	0.215567	1	0.793311	1	0
						R_THRD	0.640405	1	0.794879	1	0								R_VALTA	0.215567	1	0.793311	1	0
						R_THRabcpp	0.640405	1	0.794879	1	0								R_URItex	0.215567	1	0.793311	1	0
						R_XANt2pp	0.640405	1	0.794879	1	0								R_URIt2rpp	0.215567	1	0.793311	1	0
						R_XAND	0.640405	1	0.794879	1	0								R_URIt2pp	0.215567	1	0.793311	1	0
						R_X5PL3E	0.640405	1	0.794879	1	0								R_URIK2	0.215567	1	0.793311	1	0
						R_VPAMT	0.640405	1	0.794879	1	0								R_XANtex	0.215567	1	0.793311	1	0
						R_VALtex	0.640405	1	0.794879	1	0								R_URIH	0.215567	1	0.793311	1	0
						R_VALt2rpp	0.640405	1	0.794879	1	0								R_UREAtpp	0.215567	1	0.793311	1	0
						R_VALabcpp	0.640405	1	0.794879	1	0								R_UREAtex	0.215567	1	0.793311	1	0
						R_VALTA	0.640405	1	0.794879	1	0								R_URDGLYCD	0.215567	1	0.793311	1	0
						R_URItex	0.640405	1	0.794879	1	0								R_URAtex	0.215567	1	0.793311	1	0
						R_URIt2rpp	0.640405	1	0.794879	1	0								R_URAt2rpp	0.215567	1	0.793311	1	0
						R_URIt2pp	0.640405	1	0.794879	1	0								R_URAt2pp	0.215567	1	0.793311	1	0
						R_URIK2	0.640405	1	0.794879	1	0								R_UPPRT	0.215567	1	0.793311	1	0
						R_URIH	0.640405	1	0.794879	1	0								R_UPLA4FNT	0.215567	1	0.793311	1	0
						R_URIC	0.640405	1	0.794879	1	0								R_UPLA4FNF	0.215567	1	0.793311	1	0
						R_UREAtpp	0.640405	1	0.794879	1	0								R_UNK3	0.215567	1	0.793311	1	0
						R_UREAtex	0.640405	1	0.794879	1	0								R_UMPtex	0.215567	1	0.793311	1	0
						R_URDGLYCD	0.640405	1	0.794879	1	0								R_UM4PL	0.215567	1	0.793311	1	0
						R_URAtex	0.640405	1	0.794879	1	0								R_URIC	0.215567	1	0.793311	1	0
						R_URAt2rpp	0.640405	1	0.794879	1	0								R_UM4PCP	0.215567	1	0.793311	1	0
						R_URAt2pp	0.640405	1	0.794879	1	0								R_XANtpp	0.215567	1	0.793311	1	0
						R_UPPRT	0.640405	1	0.794879	1	0								R_XPPT	0.215567	1	0.793311	1	0
						R_UPLA4FNT	0.640405	1	0.794879	1	0								R_sbp	0.215567	1	0.793311	1	0
						R_UPLA4FNF	0.640405	1	0.794879	1	0								R_ox_cyt	0.215567	1	0.793311	1	0
						R_UNK3	0.640405	1	0.794879	1	0								R_mdh_cyt	0.215567	1	0.793311	1	0
						R_UMPtex	0.640405	1	0.794879	1	0								R_malylcoa_lyase	0.215567	1	0.793311	1	0
						R_XANtex	0.640405	1	0.794879	1	0								R_mal_thio	0.215567	1	0.793311	1	0
						R_XANtpp	0.640405	1	0.794879	1	0								R_fald_form	0.215567	1	0.793311	1	0
						R_XMPtex	0.640405	1	0.794879	1	0								R_fald_assim	0.215567	1	0.793311	1	0
						R_XPPT	0.640405	1	0.794879	1	0								R_accoa_glx	0.215567	1	0.793311	1	0
						R_sbp	0.640405	1	0.794879	1	0								R_ZNabcpp	0.215567	1	0.793311	1	0
						R_ox_cyt	0.640405	1	0.794879	1	0								R_XMPtex	0.215567	1	0.793311	1	0
						R_mdh_cyt	0.640405	1	0.794879	1	0								R_ZN2t3pp	0.215567	1	0.793311	1	0
						R_malylcoa_lyase	0.640405	1	0.794879	1	0								R_XYLtex	0.215567	1	0.793311	1	0
						R_mal_thio	0.640405	1	0.794879	1	0								R_XYLt2pp	0.215567	1	0.793311	1	0
						R_fald_form	0.640405	1	0.794879	1	0								R_XYLabcpp	0.215567	1	0.793311	1	0
						R_fald_assim	0.640405	1	0.794879	1	0								R_XYLUtex	0.215567	1	0.793311	1	0
						R_accoa_glx	0.640405	1	0.794879	1	0								R_XYLUt2pp	0.215567	1	0.793311	1	0
						R_ZNabcpp	0.640405	1	0.794879	1	0								R_XYLK2	0.215567	1	0.793311	1	0
						R_UM4PL	0.640405	1	0.794879	1	0								R_XYLK	0.215567	1	0.793311	1	0
						R_ZN2t3pp	0.640405	1	0.794879	1	0								R_XYLI2	0.215567	1	0.793311	1	0
						R_XYLtex	0.640405	1	0.794879	1	0								R_XYLI1	0.215567	1	0.793311	1	0
						R_XYLt2pp	0.640405	1	0.794879	1	0								R_XTSNtex	0.215567	1	0.793311	1	0
						R_XYLabcpp	0.640405	1	0.794879	1	0								R_XTSNt2rpp	0.215567	1	0.793311	1	0
						R_XYLUtex	0.640405	1	0.794879	1	0								R_XTSNH	0.215567	1	0.793311	1	0
						R_XYLUt2pp	0.640405	1	0.794879	1	0								R_ZN2abcpp	0.215567	1	0.793311	1	0
						R_XYLK2	0.640405	1	0.794879	1	0								R_PSSA180	0.215567	1	0.793311	1	0
						R_XYLK	0.640405	1	0.794879	1	0								R_UM3PL	0.215567	1	0.793311	1	0
						R_XYLI2	0.640405	1	0.794879	1	0								R_ULA4NFT	0.215567	1	0.793311	1	0
						R_XYLI1	0.640405	1	0.794879	1	0								R_TRPtex	0.215567	1	0.793311	1	0
						R_XTSNtex	0.640405	1	0.794879	1	0								R_TRPt2rpp	0.215567	1	0.793311	1	0
						R_XTSNt2rpp	0.640405	1	0.794879	1	0								R_TRPS2	0.215567	1	0.793311	1	0
						R_XTSNH	0.640405	1	0.794879	1	0								R_TRPS1	0.215567	1	0.793311	1	0
						R_ZN2abcpp	0.640405	1	0.794879	1	0								R_TREtex	0.215567	1	0.793311	1	0
						R_UM4PCP	0.640405	1	0.794879	1	0								R_TREptspp	0.215567	1	0.793311	1	0
						R_UM3PL	0.640405	1	0.794879	1	0								R_TREHpp	0.215567	1	0.793311	1	0
						R_ULA4Ntppi	0.640405	1	0.794879	1	0								R_TREH	0.215567	1	0.793311	1	0
						R_TRSARr	0.640405	1	0.794879	1	0								R_TRE6PS	0.215567	1	0.793311	1	0
						R_TRPtex	0.640405	1	0.794879	1	0								R_TRE6PP	0.215567	1	0.793311	1	0
						R_TRPt2rpp	0.640405	1	0.794879	1	0								R_TRE6PH	0.215567	1	0.793311	1	0
						R_TRPS2	0.640405	1	0.794879	1	0								R_TRDR	0.215567	1	0.793311	1	0
						R_TRPS1	0.640405	1	0.794879	1	0								R_TRSARr	0.215567	1	0.793311	1	0
						R_TREtex	0.640405	1	0.794879	1	0								R_TMK	0.215567	1	0.793311	1	0
						R_TREptspp	0.640405	1	0.794879	1	0								R_TMDK1	0.215567	1	0.793311	1	0
						R_TREHpp	0.640405	1	0.794879	1	0								R_TMAtex	0.215567	1	0.793311	1	0
						R_TREH	0.640405	1	0.794879	1	0								R_TMAOtex	0.215567	1	0.793311	1	0
						R_TRE6PS	0.640405	1	0.794879	1	0								R_TMAOR2pp	0.215567	1	0.793311	1	0
						R_TRE6PP	0.640405	1	0.794879	1	0								R_TMAOR1pp	0.215567	1	0.793311	1	0
						R_TRE6PH	0.640405	1	0.794879	1	0								R_THYMtex	0.215567	1	0.793311	1	0
						R_TSULtex	0.640405	1	0.794879	1	0								R_THYMt3pp	0.215567	1	0.793311	1	0
						R_TRDR	0.640405	1	0.794879	1	0								R_THRtex	0.215567	1	0.793311	1	0
						R_TMDPP	0.640405	1	0.794879	1	0								R_THRt4pp	0.215567	1	0.793311	1	0
						R_TMDK1	0.640405	1	0.794879	1	0								R_THRt2rpp	0.215567	1	0.793311	1	0
						R_TMAtex	0.640405	1	0.794879	1	0								R_THRt2pp	0.215567	1	0.793311	1	0
						R_TMAOtex	0.640405	1	0.794879	1	0								R_THRabcpp	0.215567	1	0.793311	1	0
						R_TMAOR2pp	0.640405	1	0.794879	1	0								R_TMDPP	0.215567	1	0.793311	1	0
						R_TMAOR1pp	0.640405	1	0.794879	1	0								R_ULA4Ntppi	0.215567	1	0.793311	1	0
						R_THYMtex	0.640405	1	0.794879	1	0								R_TSULtex	0.215567	1	0.793311	1	0
						R_THYMt3pp	0.640405	1	0.794879	1	0								R_TTDCEAtexi	0.215567	1	0.793311	1	0
						R_THRtex	0.640405	1	0.794879	1	0								R_UGLYCH	0.215567	1	0.793311	1	0
						R_THRt4pp	0.640405	1	0.794879	1	0								R_UGLT	0.215567	1	0.793311	1	0
						R_THRt2rpp	0.640405	1	0.794879	1	0								R_UGLCURPpp	0.215567	1	0.793311	1	0
						R_THRt2pp	0.640405	1	0.794879	1	0								R_UDPKAAT	0.215567	1	0.793311	1	0
						R_TMK	0.640405	1	0.794879	1	0								R_UDPGtex	0.215567	1	0.793311	1	0
						R_THRPtex	0.640405	1	0.794879	1	0								R_UDPGPpp	0.215567	1	0.793311	1	0
						R_TTDCAtexi	0.640405	1	0.794879	1	0								R_UDPGLCURtex	0.215567	1	0.793311	1	0
						R_TYMtex	0.640405	1	0.794879	1	0								R_UDPGDC	0.215567	1	0.793311	1	0
						R_ULA4NFT	0.640405	1	0.794879	1	0								R_UDPGD	0.215567	1	0.793311	1	0
						R_UGLYCH	0.640405	1	0.794879	1	0								R_UDPGALtex	0.215567	1	0.793311	1	0
						R_UGLT	0.640405	1	0.794879	1	0								R_UDPGALPpp	0.215567	1	0.793311	1	0
						R_UGLCURPpp	0.640405	1	0.794879	1	0								R_UDPG4E	0.215567	1	0.793311	1	0
						R_UDPKAAT	0.640405	1	0.794879	1	0								R_TTDCAtexi	0.215567	1	0.793311	1	0
						R_UDPGtex	0.640405	1	0.794879	1	0								R_UDPACGALtex	0.215567	1	0.793311	1	0
						R_UDPGPpp	0.640405	1	0.794879	1	0								R_UDCPDPpp	0.215567	1	0.793311	1	0
						R_UDPGLCURtex	0.640405	1	0.794879	1	0								R_UAG2E	0.215567	1	0.793311	1	0
						R_UDPGDC	0.640405	1	0.794879	1	0								R_UACMAMO	0.215567	1	0.793311	1	0
						R_UDPGD	0.640405	1	0.794879	1	0								R_UACGAMtex	0.215567	1	0.793311	1	0
						R_UDPGALtex	0.640405	1	0.794879	1	0								R_UACGAMPpp	0.215567	1	0.793311	1	0
						R_UDPGALPpp	0.640405	1	0.794879	1	0								R_UACGALPpp	0.215567	1	0.793311	1	0
						R_TTDCEAtexi	0.640405	1	0.794879	1	0								R_TYRtex	0.215567	1	0.793311	1	0
						R_UDPG4E	0.640405	1	0.794879	1	0								R_TYRt2rpp	0.215567	1	0.793311	1	0
						R_UDCPPtppi	0.640405	1	0.794879	1	0								R_TYRPtex	0.215567	1	0.793311	1	0
						R_UDCPDPpp	0.640405	1	0.794879	1	0								R_TYRPpp	0.215567	1	0.793311	1	0
						R_UAG2E	0.640405	1	0.794879	1	0								R_TYROXDApp	0.215567	1	0.793311	1	0
						R_UACMAMO	0.640405	1	0.794879	1	0								R_TYMtex	0.215567	1	0.793311	1	0
						R_UACGAMtex	0.640405	1	0.794879	1	0								R_UDCPPtppi	0.215567	1	0.793311	1	0
						R_UACGAMPpp	0.640405	1	0.794879	1	0								R_NOtex	0.215567	1	0.793311	1	0
						R_UACGALPpp	0.640405	1	0.794879	1	0								R_PSSA141	0.215567	1	0.793311	1	0
						R_TYRtex	0.640405	1	0.794879	1	0								R_PSSA120	0.215567	1	0.793311	1	0
						R_TYRt2rpp	0.640405	1	0.794879	1	0								R_PAPA160	0.215567	1	0.793311	1	0
						R_TYRPtex	0.640405	1	0.794879	1	0								R_PAPA141pp	0.215567	1	0.793311	1	0
						R_TYRPpp	0.640405	1	0.794879	1	0								R_PAPA141	0.215567	1	0.793311	1	0
						R_TYROXDApp	0.640405	1	0.794879	1	0								R_PAPA140pp	0.215567	1	0.793311	1	0
						R_UDPACGALtex	0.640405	1	0.794879	1	0								R_PAPA140	0.215567	1	0.793311	1	0
						R_PSSA180	0.640405	1	0.794879	1	0								R_PAPA120pp	0.215567	1	0.793311	1	0
						R_PSSA141	0.640405	1	0.794879	1	0								R_PAPA120	0.215567	1	0.793311	1	0
						R_PSSA140	0.640405	1	0.794879	1	0								R_PACALDtex	0.215567	1	0.793311	1	0
						R_PAPA160	0.640405	1	0.794879	1	0								R_PA181abcpp	0.215567	1	0.793311	1	0
						R_PAPA141pp	0.640405	1	0.794879	1	0								R_PA180abcpp	0.215567	1	0.793311	1	0
						R_PAPA141	0.640405	1	0.794879	1	0								R_PA161abcpp	0.215567	1	0.793311	1	0
						R_PAPA140pp	0.640405	1	0.794879	1	0								R_PA160abcpp	0.215567	1	0.793311	1	0
						R_PAPA140	0.640405	1	0.794879	1	0								R_PA141abcpp	0.215567	1	0.793311	1	0
						R_PAPA120pp	0.640405	1	0.794879	1	0								R_PA140abcpp	0.215567	1	0.793311	1	0
						R_PAPA120	0.640405	1	0.794879	1	0								R_PA120abcpp	0.215567	1	0.793311	1	0
						R_PACALDtex	0.640405	1	0.794879	1	0								R_P5CD	0.215567	1	0.793311	1	0
						R_PA181abcpp	0.640405	1	0.794879	1	0								R_OXGDC2	0.215567	1	0.793311	1	0
						R_PA180abcpp	0.640405	1	0.794879	1	0								R_OXAMTC	0.215567	1	0.793311	1	0
						R_PA161abcpp	0.640405	1	0.794879	1	0								R_OROTtex	0.215567	1	0.793311	1	0
						R_PA160abcpp	0.640405	1	0.794879	1	0								R_OROTt2_2pp	0.215567	1	0.793311	1	0
						R_PA141abcpp	0.640405	1	0.794879	1	0								R_ORNtex	0.215567	1	0.793311	1	0
						R_PA140abcpp	0.640405	1	0.794879	1	0								R_ORNabcpp	0.215567	1	0.793311	1	0
						R_PA120abcpp	0.640405	1	0.794879	1	0								R_ORNDC	0.215567	1	0.793311	1	0
						R_P5CD	0.640405	1	0.794879	1	0								R_OPHHX3	0.215567	1	0.793311	1	0
						R_OXGDC2	0.640405	1	0.794879	1	0								R_OPHHX	0.215567	1	0.793311	1	0
						R_OXAMTC	0.640405	1	0.794879	1	0								R_PAPA160pp	0.215567	1	0.793311	1	0
						R_OROTtex	0.640405	1	0.794879	1	0								R_PAPA161	0.215567	1	0.793311	1	0
						R_OROTt2_2pp	0.640405	1	0.794879	1	0								R_PAPA161pp	0.215567	1	0.793311	1	0
						R_ORNtex	0.640405	1	0.794879	1	0								R_PAPA180	0.215567	1	0.793311	1	0
						R_ORNabcpp	0.640405	1	0.794879	1	0								R_PG180abcpp	0.215567	1	0.793311	1	0
						R_ORNDC	0.640405	1	0.794879	1	0								R_PG161abcpp	0.215567	1	0.793311	1	0
						R_OPHHX3	0.640405	1	0.794879	1	0								R_PG160abcpp	0.215567	1	0.793311	1	0
						R_OPHHX	0.640405	1	0.794879	1	0								R_PG141abcpp	0.215567	1	0.793311	1	0
						R_PAPA160pp	0.640405	1	0.794879	1	0								R_PG140abcpp	0.215567	1	0.793311	1	0
						R_PAPA161	0.640405	1	0.794879	1	0								R_PG120abcpp	0.215567	1	0.793311	1	0
						R_PAPA161pp	0.640405	1	0.794879	1	0								R_PFL	0.215567	1	0.793311	1	0
						R_PAPA180	0.640405	1	0.794879	1	0								R_PFK_2	0.215567	1	0.793311	1	0
						R_PG180abcpp	0.640405	1	0.794879	1	0								R_PETNT181pp	0.215567	1	0.793311	1	0
						R_PG161abcpp	0.640405	1	0.794879	1	0								R_PETNT161pp	0.215567	1	0.793311	1	0
						R_PG160abcpp	0.640405	1	0.794879	1	0								R_PEAMNtex	0.215567	1	0.793311	1	0
						R_PG141abcpp	0.640405	1	0.794879	1	0								R_PEAMNOpp	0.215567	1	0.793311	1	0
						R_PG140abcpp	0.640405	1	0.794879	1	0								R_OP4ENH	0.215567	1	0.793311	1	0
						R_PG120abcpp	0.640405	1	0.794879	1	0								R_PE181abcpp	0.215567	1	0.793311	1	0
						R_PFL	0.640405	1	0.794879	1	0								R_GMHEPK	0.215567	1	0.793311	1	0
						R_PFK_2	0.640405	1	0.794879	1	0								R_PE141abcpp	0.215567	1	0.793311	1	0
						R_PETNT181pp	0.640405	1	0.794879	1	0								R_PE140abcpp	0.215567	1	0.793311	1	0
						R_PETNT161pp	0.640405	1	0.794879	1	0								R_PE120abcpp	0.215567	1	0.793311	1	0
						R_PEAMNtex	0.640405	1	0.794879	1	0								R_PDXPP	0.215567	1	0.793311	1	0
						R_PEAMNOpp	0.640405	1	0.794879	1	0								R_PDX5POi	0.215567	1	0.793311	1	0
						R_OP4ENH	0.640405	1	0.794879	1	0								R_PDE1	0.215567	1	0.793311	1	0
						R_PE181abcpp	0.640405	1	0.794879	1	0								R_PAPSR2	0.215567	1	0.793311	1	0
						R_GMHEPK	0.640405	1	0.794879	1	0								R_PAPSR	0.215567	1	0.793311	1	0
						R_PE141abcpp	0.640405	1	0.794879	1	0								R_PAPA181pp	0.215567	1	0.793311	1	0
						R_PE140abcpp	0.640405	1	0.794879	1	0								R_PAPA181	0.215567	1	0.793311	1	0
						R_PE120abcpp	0.640405	1	0.794879	1	0								R_PAPA180pp	0.215567	1	0.793311	1	0
						R_PDXPP	0.640405	1	0.794879	1	0								R_PE180abcpp	0.215567	1	0.793311	1	0
						R_PDX5POi	0.640405	1	0.794879	1	0								R_OMPHHX3	0.215567	1	0.793311	1	0
						R_PDE1	0.640405	1	0.794879	1	0								R_OMPHHX	0.215567	1	0.793311	1	0
						R_PAPSR2	0.640405	1	0.794879	1	0								R_OMMBLHX3	0.215567	1	0.793311	1	0
						R_PAPSR	0.640405	1	0.794879	1	0								R_NTP1	0.215567	1	0.793311	1	0
						R_PAPA181pp	0.640405	1	0.794879	1	0								R_NTD9pp	0.215567	1	0.793311	1	0
						R_PAPA181	0.640405	1	0.794879	1	0								R_NTD9	0.215567	1	0.793311	1	0
						R_PAPA180pp	0.640405	1	0.794879	1	0								R_NTD8pp	0.215567	1	0.793311	1	0
						R_PE180abcpp	0.640405	1	0.794879	1	0								R_NTD8	0.215567	1	0.793311	1	0
						R_OMPHHX3	0.640405	1	0.794879	1	0								R_NTD7pp	0.215567	1	0.793311	1	0
						R_OMPHHX	0.640405	1	0.794879	1	0								R_NTD7	0.215567	1	0.793311	1	0
						R_OMMBLHX3	0.640405	1	0.794879	1	0								R_NTD6pp	0.215567	1	0.793311	1	0
						R_NTP1	0.640405	1	0.794879	1	0								R_NTD6	0.215567	1	0.793311	1	0
						R_NTD9pp	0.640405	1	0.794879	1	0								R_NTD5pp	0.215567	1	0.793311	1	0
						R_NTD9	0.640405	1	0.794879	1	0								R_NTD5	0.215567	1	0.793311	1	0
						R_NTD8pp	0.640405	1	0.794879	1	0								R_NTD4pp	0.215567	1	0.793311	1	0
						R_NTD8	0.640405	1	0.794879	1	0								R_NTP10	0.215567	1	0.793311	1	0
						R_NTD7pp	0.640405	1	0.794879	1	0								R_NTD4	0.215567	1	0.793311	1	0
						R_NTD7	0.640405	1	0.794879	1	0								R_NTD3	0.215567	1	0.793311	1	0
						R_NTD6pp	0.640405	1	0.794879	1	0								R_NTD2pp	0.215567	1	0.793311	1	0
						R_NTD6	0.640405	1	0.794879	1	0								R_NTD2	0.215567	1	0.793311	1	0
						R_NTD5pp	0.640405	1	0.794879	1	0								R_NTD1pp	0.215567	1	0.793311	1	0
						R_NTD5	0.640405	1	0.794879	1	0								R_NTD12pp	0.215567	1	0.793311	1	0
						R_NTD4pp	0.640405	1	0.794879	1	0								R_NTD12	0.215567	1	0.793311	1	0
						R_NTP10	0.640405	1	0.794879	1	0								R_NTD11pp	0.215567	1	0.793311	1	0
						R_NTD4	0.640405	1	0.794879	1	0								R_NTD11	0.215567	1	0.793311	1	0
						R_NTD3	0.640405	1	0.794879	1	0								R_NTD10pp	0.215567	1	0.793311	1	0
						R_NTD2pp	0.640405	1	0.794879	1	0								R_NTD10	0.215567	1	0.793311	1	0
						R_NTD2	0.640405	1	0.794879	1	0								R_NTD1	0.215567	1	0.793311	1	0
						R_NTD1pp	0.640405	1	0.794879	1	0								R_NPHS	0.215567	1	0.793311	1	0
						R_NTD12pp	0.640405	1	0.794879	1	0								R_NTD3pp	0.215567	1	0.793311	1	0
						R_NTD12	0.640405	1	0.794879	1	0								R_PG181abcpp	0.215567	1	0.793311	1	0
						R_NTD11pp	0.640405	1	0.794879	1	0								R_NTP3	0.215567	1	0.793311	1	0
						R_NTD11	0.640405	1	0.794879	1	0								R_NTP5	0.215567	1	0.793311	1	0
						R_NTD10pp	0.640405	1	0.794879	1	0								R_OMMBLHX	0.215567	1	0.793311	1	0
						R_NTD10	0.640405	1	0.794879	1	0								R_OMBZLM	0.215567	1	0.793311	1	0
						R_NTD1	0.640405	1	0.794879	1	0								R_OHPHM	0.215567	1	0.793311	1	0
						R_NPHS	0.640405	1	0.794879	1	0								R_ODECOAI	0.215567	1	0.793311	1	0
						R_NTD3pp	0.640405	1	0.794879	1	0								R_OCTAtex	0.215567	1	0.793311	1	0
						R_PG181abcpp	0.640405	1	0.794879	1	0								R_OCDCEAtexi	0.215567	1	0.793311	1	0
						R_NTP3	0.640405	1	0.794879	1	0								R_OCDCAtexi	0.215567	1	0.793311	1	0
						R_NTP5	0.640405	1	0.794879	1	0								R_OBTFL	0.215567	1	0.793311	1	0
						R_OMMBLHX	0.640405	1	0.794879	1	0								R_OAADC	0.215567	1	0.793311	1	0
						R_OMBZLM	0.640405	1	0.794879	1	0								R_O2Stex	0.215567	1	0.793311	1	0
						R_OHPHM	0.640405	1	0.794879	1	0								R_NTRIR4pp	0.215567	1	0.793311	1	0
						R_ODECOAI	0.640405	1	0.794879	1	0								R_NTRIR3pp	0.215567	1	0.793311	1	0
						R_OCTAtex	0.640405	1	0.794879	1	0								R_NTP3pp	0.215567	1	0.793311	1	0
						R_OCDCEAtexi	0.640405	1	0.794879	1	0								R_NTRIR2x	0.215567	1	0.793311	1	0
						R_OCDCAtexi	0.640405	1	0.794879	1	0								R_NTPTP1	0.215567	1	0.793311	1	0
						R_OBTFL	0.640405	1	0.794879	1	0								R_NTPP9	0.215567	1	0.793311	1	0
						R_OAADC	0.640405	1	0.794879	1	0								R_NTPP8	0.215567	1	0.793311	1	0
						R_O2Stex	0.640405	1	0.794879	1	0								R_NTPP7	0.215567	1	0.793311	1	0
						R_NTRIR4pp	0.640405	1	0.794879	1	0								R_NTPP6	0.215567	1	0.793311	1	0
						R_NTRIR3pp	0.640405	1	0.794879	1	0								R_NTPP5	0.215567	1	0.793311	1	0
						R_NTP3pp	0.640405	1	0.794879	1	0								R_NTPP4	0.215567	1	0.793311	1	0
						R_NTRIR2x	0.640405	1	0.794879	1	0								R_NTPP3	0.215567	1	0.793311	1	0
						R_NTPTP1	0.640405	1	0.794879	1	0								R_NTPP2	0.215567	1	0.793311	1	0
						R_NTPP9	0.640405	1	0.794879	1	0								R_NTPP11	0.215567	1	0.793311	1	0
						R_NTPP8	0.640405	1	0.794879	1	0								R_NTPP10	0.215567	1	0.793311	1	0
						R_NTPP7	0.640405	1	0.794879	1	0								R_NTPP1	0.215567	1	0.793311	1	0
						R_NTPP6	0.640405	1	0.794879	1	0								R_NTPTP2	0.215567	1	0.793311	1	0
						R_NTPP5	0.640405	1	0.794879	1	0								R_PGMT	0.215567	1	0.793311	1	0
						R_NTPP4	0.640405	1	0.794879	1	0								R_PGP120abcpp	0.215567	1	0.793311	1	0
						R_NTPP3	0.640405	1	0.794879	1	0								R_PPAtex	0.215567	1	0.793311	1	0
						R_NTPP2	0.640405	1	0.794879	1	0								R_PPAt4pp	0.215567	1	0.793311	1	0
						R_NTPP11	0.640405	1	0.794879	1	0								R_PPALtpp	0.215567	1	0.793311	1	0
						R_NTPP10	0.640405	1	0.794879	1	0								R_PPALtex	0.215567	1	0.793311	1	0
						R_NTPP1	0.640405	1	0.794879	1	0								R_PPAKr	0.215567	1	0.793311	1	0
						R_NTPTP2	0.640405	1	0.794879	1	0								R_PPA2	0.215567	1	0.793311	1	0
						R_PGMT	0.640405	1	0.794879	1	0								R_PPA	0.215567	1	0.793311	1	0
						R_PGP120abcpp	0.640405	1	0.794879	1	0								R_POX	0.215567	1	0.793311	1	0
						R_PGP140abcpp	0.640405	1	0.794879	1	0								R_PNTOtex	0.215567	1	0.793311	1	0
						R_PPCK	0.640405	1	0.794879	1	0								R_PNTOt4pp	0.215567	1	0.793311	1	0
						R_PPAtex	0.640405	1	0.794879	1	0								R_PMANM	0.215567	1	0.793311	1	0
						R_PPAt4pp	0.640405	1	0.794879	1	0								R_PLIPA2G181pp	0.215567	1	0.793311	1	0
						R_PPALtpp	0.640405	1	0.794879	1	0								R_PPCK	0.215567	1	0.793311	1	0
						R_PPALtex	0.640405	1	0.794879	1	0								R_PLIPA2G180pp	0.215567	1	0.793311	1	0
						R_PPAKr	0.640405	1	0.794879	1	0								R_PLIPA2G160pp	0.215567	1	0.793311	1	0
						R_PPA2	0.640405	1	0.794879	1	0								R_PLIPA2G141pp	0.215567	1	0.793311	1	0
						R_PPA	0.640405	1	0.794879	1	0								R_PLIPA2G140pp	0.215567	1	0.793311	1	0
						R_POX	0.640405	1	0.794879	1	0								R_PLIPA2G120pp	0.215567	1	0.793311	1	0
						R_PNTOtex	0.640405	1	0.794879	1	0								R_PLIPA2E181pp	0.215567	1	0.793311	1	0
						R_PNTOt4pp	0.640405	1	0.794879	1	0								R_PLIPA2E180pp	0.215567	1	0.793311	1	0
						R_PMANM	0.640405	1	0.794879	1	0								R_PLIPA2E161pp	0.215567	1	0.793311	1	0
						R_PPCSCT	0.640405	1	0.794879	1	0								R_PLIPA2E160pp	0.215567	1	0.793311	1	0
						R_PLIPA2G181pp	0.640405	1	0.794879	1	0								R_PLIPA2E141pp	0.215567	1	0.793311	1	0
						R_PLIPA2G161pp	0.640405	1	0.794879	1	0								R_PLIPA2E140pp	0.215567	1	0.793311	1	0
						R_PLIPA2G160pp	0.640405	1	0.794879	1	0								R_PLIPA2E120pp	0.215567	1	0.793311	1	0
						R_PLIPA2G141pp	0.640405	1	0.794879	1	0								R_PLIPA2A181pp	0.215567	1	0.793311	1	0
						R_PLIPA2G140pp	0.640405	1	0.794879	1	0								R_PLIPA2G161pp	0.215567	1	0.793311	1	0
						R_PLIPA2G120pp	0.640405	1	0.794879	1	0								R_PLIPA2A180pp	0.215567	1	0.793311	1	0
						R_PLIPA2E181pp	0.640405	1	0.794879	1	0								R_PPCSCT	0.215567	1	0.793311	1	0
						R_PLIPA2E180pp	0.640405	1	0.794879	1	0								R_PPK2r	0.215567	1	0.793311	1	0
						R_PLIPA2E161pp	0.640405	1	0.794879	1	0								R_PSP_Lpp	0.215567	1	0.793311	1	0
						R_PLIPA2E160pp	0.640405	1	0.794879	1	0								R_PSERtex	0.215567	1	0.793311	1	0
						R_PLIPA2E141pp	0.640405	1	0.794879	1	0								R_PSD181	0.215567	1	0.793311	1	0
						R_PLIPA2E140pp	0.640405	1	0.794879	1	0								R_PSD180	0.215567	1	0.793311	1	0
						R_PLIPA2E120pp	0.640405	1	0.794879	1	0								R_PSD141	0.215567	1	0.793311	1	0
						R_PLIPA2G180pp	0.640405	1	0.794879	1	0								R_PSD140	0.215567	1	0.793311	1	0
						R_PLIPA2A181pp	0.640405	1	0.794879	1	0								R_PSD120	0.215567	1	0.793311	1	0
						R_PPGPPDP	0.640405	1	0.794879	1	0								R_PSCLYStex	0.215567	1	0.793311	1	0
						R_PPM	0.640405	1	0.794879	1	0								R_PSCLYSt2pp	0.215567	1	0.793311	1	0
						R_PSSA120	0.640405	1	0.794879	1	0								R_PRPPS	0.215567	1	0.793311	1	0
						R_PSP_Lpp	0.640405	1	0.794879	1	0								R_PROtex	0.215567	1	0.793311	1	0
						R_PSERtex	0.640405	1	0.794879	1	0								R_PROt4pp	0.215567	1	0.793311	1	0
						R_PSD181	0.640405	1	0.794879	1	0								R_PPGPPDP	0.215567	1	0.793311	1	0
						R_PSD180	0.640405	1	0.794879	1	0								R_PROt2rpp	0.215567	1	0.793311	1	0
						R_PSD141	0.640405	1	0.794879	1	0								R_PROGLYtex	0.215567	1	0.793311	1	0
						R_PSD140	0.640405	1	0.794879	1	0								R_PROGLYabcpp	0.215567	1	0.793311	1	0
						R_PSD120	0.640405	1	0.794879	1	0								R_PROD2	0.215567	1	0.793311	1	0
						R_PSCLYStex	0.640405	1	0.794879	1	0								R_PPTtex	0.215567	1	0.793311	1	0
						R_PSCLYSt2pp	0.640405	1	0.794879	1	0								R_PPTHpp	0.215567	1	0.793311	1	0
						R_PRPPS	0.640405	1	0.794879	1	0								R_PPS	0.215567	1	0.793311	1	0
						R_PROtex	0.640405	1	0.794879	1	0								R_PPPNtex	0.215567	1	0.793311	1	0
						R_PPK2r	0.640405	1	0.794879	1	0								R_PPPNt2rpp	0.215567	1	0.793311	1	0
						R_PROt4pp	0.640405	1	0.794879	1	0								R_PPPNDO	0.215567	1	0.793311	1	0
						R_PROabcpp	0.640405	1	0.794879	1	0								R_PPPGO	0.215567	1	0.793311	1	0
						R_PROGLYtex	0.640405	1	0.794879	1	0								R_PPM2	0.215567	1	0.793311	1	0
						R_PROGLYabcpp	0.640405	1	0.794879	1	0								R_PPM	0.215567	1	0.793311	1	0
						R_PROD2	0.640405	1	0.794879	1	0								R_PROabcpp	0.215567	1	0.793311	1	0
						R_PPTtex	0.640405	1	0.794879	1	0								R_PSSA140	0.215567	1	0.793311	1	0
						R_PPTHpp	0.640405	1	0.794879	1	0								R_PLIPA2A161pp	0.215567	1	0.793311	1	0
						R_PPS	0.640405	1	0.794879	1	0								R_PLIPA2A141pp	0.215567	1	0.793311	1	0
						R_PPPNtex	0.640405	1	0.794879	1	0								R_PGSA180	0.215567	1	0.793311	1	0
						R_PPPNt2rpp	0.640405	1	0.794879	1	0								R_PGSA161	0.215567	1	0.793311	1	0
						R_PPPNDO	0.640405	1	0.794879	1	0								R_PGSA160	0.215567	1	0.793311	1	0
						R_PPPGO	0.640405	1	0.794879	1	0								R_PGSA141	0.215567	1	0.793311	1	0
						R_PPM2	0.640405	1	0.794879	1	0								R_PGSA140	0.215567	1	0.793311	1	0
						R_PROt2rpp	0.640405	1	0.794879	1	0								R_PGSA120	0.215567	1	0.793311	1	0
						R_NOtex	0.640405	1	0.794879	1	0								R_PGPP181pp	0.215567	1	0.793311	1	0
						R_PLIPA2A180pp	0.640405	1	0.794879	1	0								R_PGPP181	0.215567	1	0.793311	1	0
						R_PLIPA2A160pp	0.640405	1	0.794879	1	0								R_PGPP180pp	0.215567	1	0.793311	1	0
						R_PGSA181	0.640405	1	0.794879	1	0								R_PGPP180	0.215567	1	0.793311	1	0
						R_PGSA180	0.640405	1	0.794879	1	0								R_PGPP161pp	0.215567	1	0.793311	1	0
						R_PGSA161	0.640405	1	0.794879	1	0								R_PGPP161	0.215567	1	0.793311	1	0
						R_PGSA160	0.640405	1	0.794879	1	0								R_PGSA181	0.215567	1	0.793311	1	0
						R_PGSA141	0.640405	1	0.794879	1	0								R_PGPP160pp	0.215567	1	0.793311	1	0
						R_PGSA140	0.640405	1	0.794879	1	0								R_PGPP141pp	0.215567	1	0.793311	1	0
						R_PGSA120	0.640405	1	0.794879	1	0								R_PGPP141	0.215567	1	0.793311	1	0
						R_PGPP181pp	0.640405	1	0.794879	1	0								R_PGPP140pp	0.215567	1	0.793311	1	0
						R_PGPP181	0.640405	1	0.794879	1	0								R_PGPP140	0.215567	1	0.793311	1	0
						R_PGPP180pp	0.640405	1	0.794879	1	0								R_PGPP120pp	0.215567	1	0.793311	1	0
						R_PGPP180	0.640405	1	0.794879	1	0								R_PGPP120	0.215567	1	0.793311	1	0
						R_PGPP161pp	0.640405	1	0.794879	1	0								R_PGP181abcpp	0.215567	1	0.793311	1	0
						R_PHEMEabcpp	0.640405	1	0.794879	1	0								R_PGP180abcpp	0.215567	1	0.793311	1	0
						R_PGPP161	0.640405	1	0.794879	1	0								R_PGP161abcpp	0.215567	1	0.793311	1	0
						R_PGPP160	0.640405	1	0.794879	1	0								R_PGP160abcpp	0.215567	1	0.793311	1	0
						R_PGPP141pp	0.640405	1	0.794879	1	0								R_PGP141abcpp	0.215567	1	0.793311	1	0
						R_PGPP141	0.640405	1	0.794879	1	0								R_PGP140abcpp	0.215567	1	0.793311	1	0
						R_PGPP140pp	0.640405	1	0.794879	1	0								R_PGPP160	0.215567	1	0.793311	1	0
						R_PGPP140	0.640405	1	0.794879	1	0								R_PLIPA2A160pp	0.215567	1	0.793311	1	0
						R_PGPP120pp	0.640405	1	0.794879	1	0								R_PHEMEabcpp	0.215567	1	0.793311	1	0
						R_PGPP120	0.640405	1	0.794879	1	0								R_PHEt2rpp	0.215567	1	0.793311	1	0
						R_PGP181abcpp	0.640405	1	0.794879	1	0								R_PLIPA2A140pp	0.215567	1	0.793311	1	0
						R_PGP180abcpp	0.640405	1	0.794879	1	0								R_PLIPA2A120pp	0.215567	1	0.793311	1	0
						R_PGP161abcpp	0.640405	1	0.794879	1	0								R_PLIPA1G181pp	0.215567	1	0.793311	1	0
						R_PGP160abcpp	0.640405	1	0.794879	1	0								R_PLIPA1G180pp	0.215567	1	0.793311	1	0
						R_PGP141abcpp	0.640405	1	0.794879	1	0								R_PLIPA1G161pp	0.215567	1	0.793311	1	0
						R_PGPP160pp	0.640405	1	0.794879	1	0								R_PLIPA1G160pp	0.215567	1	0.793311	1	0
						R_PLIPA2A161pp	0.640405	1	0.794879	1	0								R_PLIPA1G141pp	0.215567	1	0.793311	1	0
						R_PHEMEtiex	0.640405	1	0.794879	1	0								R_PLIPA1G140pp	0.215567	1	0.793311	1	0
						R_PHEtex	0.640405	1	0.794879	1	0								R_PLIPA1G120pp	0.215567	1	0.793311	1	0
						R_PLIPA2A141pp	0.640405	1	0.794879	1	0								R_PLIPA1E181pp	0.215567	1	0.793311	1	0
						R_PLIPA2A140pp	0.640405	1	0.794879	1	0								R_PLIPA1E180pp	0.215567	1	0.793311	1	0
						R_PLIPA2A120pp	0.640405	1	0.794879	1	0								R_PLIPA1E161pp	0.215567	1	0.793311	1	0
						R_PLIPA1G181pp	0.640405	1	0.794879	1	0								R_PHEMEtiex	0.215567	1	0.793311	1	0
						R_PLIPA1G180pp	0.640405	1	0.794879	1	0								R_PLIPA1E160pp	0.215567	1	0.793311	1	0
						R_PLIPA1G161pp	0.640405	1	0.794879	1	0								R_PLIPA1E140pp	0.215567	1	0.793311	1	0
						R_PLIPA1G160pp	0.640405	1	0.794879	1	0								R_PLIPA1E120pp	0.215567	1	0.793311	1	0
						R_PLIPA1G141pp	0.640405	1	0.794879	1	0								R_PLIPA1A181pp	0.215567	1	0.793311	1	0
						R_PLIPA1G140pp	0.640405	1	0.794879	1	0								R_PLIPA1A180pp	0.215567	1	0.793311	1	0
						R_PLIPA1G120pp	0.640405	1	0.794879	1	0								R_PLIPA1A161pp	0.215567	1	0.793311	1	0
						R_PLIPA1E181pp	0.640405	1	0.794879	1	0								R_PLIPA1A160pp	0.215567	1	0.793311	1	0
						R_PLIPA1E180pp	0.640405	1	0.794879	1	0								R_PLIPA1A141pp	0.215567	1	0.793311	1	0
						R_PHEt2rpp	0.640405	1	0.794879	1	0								R_PLIPA1A140pp	0.215567	1	0.793311	1	0
						R_PLIPA1E161pp	0.640405	1	0.794879	1	0								R_PLIPA1A120pp	0.215567	1	0.793311	1	0
						R_PLIPA1E141pp	0.640405	1	0.794879	1	0								R_PIuabcpp	0.215567	1	0.793311	1	0
						R_PLIPA1E140pp	0.640405	1	0.794879	1	0								R_PHYTSpp	0.215567	1	0.793311	1	0
						R_PLIPA1E120pp	0.640405	1	0.794879	1	0								R_PHEtex	0.215567	1	0.793311	1	0
						R_PLIPA1A181pp	0.640405	1	0.794879	1	0								R_PLIPA1E141pp	0.215567	1	0.793311	1	0
						R_PLIPA1A180pp	0.640405	1	0.794879	1	0								R_GMHEPAT	0.215567	1	0.793311	1	0
						R_PLIPA1A161pp	0.640405	1	0.794879	1	0								R_GAMAN6Ptex	0.215567	1	0.793311	1	0
						R_PLIPA1A160pp	0.640405	1	0.794879	1	0								R_GLYt4pp	0.215567	1	0.793311	1	0
						R_PLIPA1A141pp	0.640405	1	0.794879	1	0								R_CRNtex	0.215567	1	0.793311	1	0
						R_PLIPA1A140pp	0.640405	1	0.794879	1	0								R_CRNt8pp	0.215567	1	0.793311	1	0
						R_PLIPA1A120pp	0.640405	1	0.794879	1	0								R_CRNt2rpp	0.215567	1	0.793311	1	0
						R_PIuabcpp	0.640405	1	0.794879	1	0								R_CRNabcpp	0.215567	1	0.793311	1	0
						R_PHYTSpp	0.640405	1	0.794879	1	0								R_CRNDt2rpp	0.215567	1	0.793311	1	0
						R_PLIPA1E160pp	0.640405	1	0.794879	1	0								R_CRNDabcpp	0.215567	1	0.793311	1	0
						R_GMHEPAT	0.640405	1	0.794879	1	0								R_CRNDCAL2	0.215567	1	0.793311	1	0
						R_GAMAN6Ptex	0.640405	1	0.794879	1	0								R_CRNCDH	0.215567	1	0.793311	1	0
						R_GLYt4pp	0.640405	1	0.794879	1	0								R_CRNCBCT	0.215567	1	0.793311	1	0
						R_CRNtex	0.640405	1	0.794879	1	0								R_CRNCAR	0.215567	1	0.793311	1	0
						R_CRNt8pp	0.640405	1	0.794879	1	0								R_CRNCAL2	0.215567	1	0.793311	1	0
						R_CRNt2rpp	0.640405	1	0.794879	1	0								R_CPPPGO2	0.215567	1	0.793311	1	0
						R_CRNabcpp	0.640405	1	0.794879	1	0								R_CPGNtonex	0.215567	1	0.793311	1	0
						R_CRNDt2rpp	0.640405	1	0.794879	1	0								R_CSND	0.215567	1	0.793311	1	0
						R_CRNDabcpp	0.640405	1	0.794879	1	0								R_CPGNexs	0.215567	1	0.793311	1	0
						R_CRNDCAL2	0.640405	1	0.794879	1	0								R_CPGNUtpp	0.215567	1	0.793311	1	0
						R_CRNCDH	0.640405	1	0.794879	1	0								R_CPGNUtex	0.215567	1	0.793311	1	0
						R_CRNCBCT	0.640405	1	0.794879	1	0								R_CPGNR3	0.215567	1	0.793311	1	0
						R_CRNCAR	0.640405	1	0.794879	1	0								R_CPGNR2	0.215567	1	0.793311	1	0
						R_CRNCAL2	0.640405	1	0.794879	1	0								R_CPGNR1	0.215567	1	0.793311	1	0
						R_CPPPGO2	0.640405	1	0.794879	1	0								R_COLIPAtex	0.215567	1	0.793311	1	0
						R_CPGNtonex	0.640405	1	0.794879	1	0								R_COLIPAabcpp	0.215567	1	0.793311	1	0
						R_CSND	0.640405	1	0.794879	1	0								R_COBALT2t3pp	0.215567	1	0.793311	1	0
						R_CPGNexs	0.640405	1	0.794879	1	0								R_COBALT2abcpp	0.215567	1	0.793311	1	0
						R_CPGNUtpp	0.640405	1	0.794879	1	0								R_CMPtex	0.215567	1	0.793311	1	0
						R_CPGNUtex	0.640405	1	0.794879	1	0								R_CMPN	0.215567	1	0.793311	1	0
						R_CPGNR3	0.640405	1	0.794879	1	0								R_CLPNS181pp	0.215567	1	0.793311	1	0
						R_CPGNR2	0.640405	1	0.794879	1	0								R_CLPNS180pp	0.215567	1	0.793311	1	0
						R_CPGNR1	0.640405	1	0.794879	1	0								R_CPGNabcpp	0.215567	1	0.793311	1	0
						R_COLIPAtex	0.640405	1	0.794879	1	0								R_CLPNS161pp	0.215567	1	0.793311	1	0
						R_COLIPAabcpp	0.640405	1	0.794879	1	0								R_CSNt2pp	0.215567	1	0.793311	1	0
						R_COBALT2t3pp	0.640405	1	0.794879	1	0								R_CTBTCAL2	0.215567	1	0.793311	1	0
						R_COBALT2abcpp	0.640405	1	0.794879	1	0								R_DAAD	0.215567	1	0.793311	1	0
						R_CMPtex	0.640405	1	0.794879	1	0								R_CYTK2	0.215567	1	0.793311	1	0
						R_CMPN	0.640405	1	0.794879	1	0								R_CYTDtex	0.215567	1	0.793311	1	0
						R_CLPNS181pp	0.640405	1	0.794879	1	0								R_CYTDt2rpp	0.215567	1	0.793311	1	0
						R_CLPNS180pp	0.640405	1	0.794879	1	0								R_CYTDt2pp	0.215567	1	0.793311	1	0
						R_CPGNabcpp	0.640405	1	0.794879	1	0								R_CYTDK2	0.215567	1	0.793311	1	0
						R_CLPNS161pp	0.640405	1	0.794879	1	0								R_CYTDH	0.215567	1	0.793311	1	0
						R_CSNt2pp	0.640405	1	0.794879	1	0								R_CYTD	0.215567	1	0.793311	1	0
						R_CTBTCAL2	0.640405	1	0.794879	1	0								R_CYTBDpp	0.215567	1	0.793311	1	0
						R_DAAD	0.640405	1	0.794879	1	0								R_CYTBD2pp	0.215567	1	0.793311	1	0
						R_CYTK2	0.640405	1	0.794879	1	0								R_CYStpp	0.215567	1	0.793311	1	0
						R_CYTDtex	0.640405	1	0.794879	1	0								R_CYStex	0.215567	1	0.793311	1	0
						R_CYTDt2rpp	0.640405	1	0.794879	1	0								R_CYSabcpp	0.215567	1	0.793311	1	0
						R_CYTDt2pp	0.640405	1	0.794879	1	0								R_CSNtex	0.215567	1	0.793311	1	0
						R_CYTDK2	0.640405	1	0.794879	1	0								R_CYSabc2pp	0.215567	1	0.793311	1	0
						R_CYTDH	0.640405	1	0.794879	1	0								R_CYSDabcpp	0.215567	1	0.793311	1	0
						R_CYTD	0.640405	1	0.794879	1	0								R_CYSDS	0.215567	1	0.793311	1	0
						R_CYTBDpp	0.640405	1	0.794879	1	0								R_CYSDDS	0.215567	1	0.793311	1	0
						R_CYTBD2pp	0.640405	1	0.794879	1	0								R_CYNTtex	0.215567	1	0.793311	1	0
						R_CYStpp	0.640405	1	0.794879	1	0								R_CYNTt2pp	0.215567	1	0.793311	1	0
						R_CYStex	0.640405	1	0.794879	1	0								R_CYNTAH	0.215567	1	0.793311	1	0
						R_CYSabcpp	0.640405	1	0.794879	1	0								R_CYANtex	0.215567	1	0.793311	1	0
						R_CSNtex	0.640405	1	0.794879	1	0								R_CYANSTpp	0.215567	1	0.793311	1	0
						R_CYSabc2pp	0.640405	1	0.794879	1	0								R_CUtex	0.215567	1	0.793311	1	0
						R_CYSDabcpp	0.640405	1	0.794879	1	0								R_CU2abcpp	0.215567	1	0.793311	1	0
						R_CYSDS	0.640405	1	0.794879	1	0								R_CU1Opp	0.215567	1	0.793311	1	0
						R_CYSDDS	0.640405	1	0.794879	1	0								R_CTBTt2rpp	0.215567	1	0.793311	1	0
						R_CYNTtex	0.640405	1	0.794879	1	0								R_CTBTabcpp	0.215567	1	0.793311	1	0
						R_CYNTt2pp	0.640405	1	0.794879	1	0								R_CYSDtex	0.215567	1	0.793311	1	0
						R_CYNTAH	0.640405	1	0.794879	1	0								R_DADA	0.215567	1	0.793311	1	0
						R_CYANtex	0.640405	1	0.794879	1	0								R_CLPNS160pp	0.215567	1	0.793311	1	0
						R_CYANSTpp	0.640405	1	0.794879	1	0								R_CLPNS140pp	0.215567	1	0.793311	1	0
						R_CUtex	0.640405	1	0.794879	1	0								R_CA2t3pp	0.215567	1	0.793311	1	0
						R_CU2abcpp	0.640405	1	0.794879	1	0								R_BUTtex	0.215567	1	0.793311	1	0
						R_CU1Opp	0.640405	1	0.794879	1	0								R_BUTt2rpp	0.215567	1	0.793311	1	0
						R_CTBTt2rpp	0.640405	1	0.794879	1	0								R_BUTSO3tex	0.215567	1	0.793311	1	0
						R_CTBTabcpp	0.640405	1	0.794879	1	0								R_BUTSO3abcpp	0.215567	1	0.793311	1	0
						R_CYSDtex	0.640405	1	0.794879	1	0								R_BUTCT	0.215567	1	0.793311	1	0
						R_DADA	0.640405	1	0.794879	1	0								R_BALAtex	0.215567	1	0.793311	1	0
						R_CLPNS160pp	0.640405	1	0.794879	1	0								R_BALAt2pp	0.215567	1	0.793311	1	0
						R_CLPNS140pp	0.640405	1	0.794879	1	0								R_ATPHs	0.215567	1	0.793311	1	0
						R_CA2t3pp	0.640405	1	0.794879	1	0								R_ATHRDHr	0.215567	1	0.793311	1	0
						R_BUTtex	0.640405	1	0.794879	1	0								R_AST	0.215567	1	0.793311	1	0
						R_BUTt2rpp	0.640405	1	0.794879	1	0								R_ASPtex	0.215567	1	0.793311	1	0
						R_BUTSO3tex	0.640405	1	0.794879	1	0								R_ASPt2pp	0.215567	1	0.793311	1	0
						R_BUTSO3abcpp	0.640405	1	0.794879	1	0								R_CADVtpp	0.215567	1	0.793311	1	0
						R_BUTCT	0.640405	1	0.794879	1	0								R_ASPt2_3pp	0.215567	1	0.793311	1	0
						R_BALAtex	0.640405	1	0.794879	1	0								R_ASPabcpp	0.215567	1	0.793311	1	0
						R_BALAt2pp	0.640405	1	0.794879	1	0								R_ASPT	0.215567	1	0.793311	1	0
						R_ATPHs	0.640405	1	0.794879	1	0								R_ASPO6	0.215567	1	0.793311	1	0
						R_ATHRDHr	0.640405	1	0.794879	1	0								R_ASPO5	0.215567	1	0.793311	1	0
						R_AST	0.640405	1	0.794879	1	0								R_ASPO4	0.215567	1	0.793311	1	0
						R_ASPtex	0.640405	1	0.794879	1	0								R_ASPO3	0.215567	1	0.793311	1	0
						R_ASPt2pp	0.640405	1	0.794879	1	0								R_ASNtex	0.215567	1	0.793311	1	0
						R_CADVtpp	0.640405	1	0.794879	1	0								R_ASNt2rpp	0.215567	1	0.793311	1	0
						R_ASPt2_3pp	0.640405	1	0.794879	1	0								R_ASNabcpp	0.215567	1	0.793311	1	0
						R_ASPabcpp	0.640405	1	0.794879	1	0								R_ASNS1	0.215567	1	0.793311	1	0
						R_ASPT	0.640405	1	0.794879	1	0								R_ASNNpp	0.215567	1	0.793311	1	0
						R_ASPO6	0.640405	1	0.794879	1	0								R_ASNN	0.215567	1	0.793311	1	0
						R_ASPO5	0.640405	1	0.794879	1	0								R_ASCBtex	0.215567	1	0.793311	1	0
						R_ASPO4	0.640405	1	0.794879	1	0								R_ASPt2_2pp	0.215567	1	0.793311	1	0
						R_ASPO3	0.640405	1	0.794879	1	0								R_CLPNS141pp	0.215567	1	0.793311	1	0
						R_ASNtex	0.640405	1	0.794879	1	0								R_CAT	0.215567	1	0.793311	1	0
						R_ASNt2rpp	0.640405	1	0.794879	1	0								R_CBL1tonex	0.215567	1	0.793311	1	0
						R_ASNabcpp	0.640405	1	0.794879	1	0								R_CLPNS120pp	0.215567	1	0.793311	1	0
						R_ASNS1	0.640405	1	0.794879	1	0								R_CLPNH181pp	0.215567	1	0.793311	1	0
						R_ASNNpp	0.640405	1	0.794879	1	0								R_CLPNH180pp	0.215567	1	0.793311	1	0
						R_ASNN	0.640405	1	0.794879	1	0								R_CLPNH161pp	0.215567	1	0.793311	1	0
						R_ASCBtex	0.640405	1	0.794879	1	0								R_CLPNH160pp	0.215567	1	0.793311	1	0
						R_ASPt2_2pp	0.640405	1	0.794879	1	0								R_CLPNH141pp	0.215567	1	0.793311	1	0
						R_CLPNS141pp	0.640405	1	0.794879	1	0								R_CLPNH140pp	0.215567	1	0.793311	1	0
						R_CAT	0.640405	1	0.794879	1	0								R_CLPNH120pp	0.215567	1	0.793311	1	0
						R_CBL1tonex	0.640405	1	0.794879	1	0								R_CLIPAtex	0.215567	1	0.793311	1	0
						R_CLPNS120pp	0.640405	1	0.794879	1	0								R_CITtex	0.215567	1	0.793311	1	0
						R_CLPNH181pp	0.640405	1	0.794879	1	0								R_CITt7pp	0.215567	1	0.793311	1	0
						R_CLPNH180pp	0.640405	1	0.794879	1	0								R_CITL	0.215567	1	0.793311	1	0
						R_CLPNH161pp	0.640405	1	0.794879	1	0								R_CHLtex	0.215567	1	0.793311	1	0
						R_CLPNH160pp	0.640405	1	0.794879	1	0								R_CBL1abcpp	0.215567	1	0.793311	1	0
						R_CLPNH141pp	0.640405	1	0.794879	1	0								R_CGLYtex	0.215567	1	0.793311	1	0
						R_CLPNH140pp	0.640405	1	0.794879	1	0								R_CDAPPA181	0.215567	1	0.793311	1	0
						R_CLPNH120pp	0.640405	1	0.794879	1	0								R_CDAPPA180	0.215567	1	0.793311	1	0
						R_CLIPAtex	0.640405	1	0.794879	1	0								R_CDAPPA161	0.215567	1	0.793311	1	0
						R_CITtex	0.640405	1	0.794879	1	0								R_CDAPPA160	0.215567	1	0.793311	1	0
						R_CITt7pp	0.640405	1	0.794879	1	0								R_CDAPPA141	0.215567	1	0.793311	1	0
						R_CITL	0.640405	1	0.794879	1	0								R_CDAPPA140	0.215567	1	0.793311	1	0
						R_CHLtex	0.640405	1	0.794879	1	0								R_CDAPPA120	0.215567	1	0.793311	1	0
						R_CBL1abcpp	0.640405	1	0.794879	1	0								R_CD2tpp	0.215567	1	0.793311	1	0
						R_CGLYtex	0.640405	1	0.794879	1	0								R_CD2tex	0.215567	1	0.793311	1	0
						R_CDAPPA181	0.640405	1	0.794879	1	0								R_CD2t3pp	0.215567	1	0.793311	1	0
						R_CDAPPA180	0.640405	1	0.794879	1	0								R_CD2abcpp	0.215567	1	0.793311	1	0
						R_CDAPPA161	0.640405	1	0.794879	1	0								R_CBPS	0.215567	1	0.793311	1	0
						R_CDAPPA160	0.640405	1	0.794879	1	0								R_CBLAT	0.215567	1	0.793311	1	0
						R_CDAPPA141	0.640405	1	0.794879	1	0								R_CGLYabcpp	0.215567	1	0.793311	1	0
						R_CDAPPA140	0.640405	1	0.794879	1	0								R_ASCBptspp	0.215567	1	0.793311	1	0
						R_CDAPPA120	0.640405	1	0.794879	1	0								R_DADK	0.215567	1	0.793311	1	0
						R_CD2tpp	0.640405	1	0.794879	1	0								R_DADNtex	0.215567	1	0.793311	1	0
						R_CD2tex	0.640405	1	0.794879	1	0								R_ECAP3pp	0.215567	1	0.793311	1	0
						R_CD2t3pp	0.640405	1	0.794879	1	0								R_ECAP2pp	0.215567	1	0.793311	1	0
						R_CD2abcpp	0.640405	1	0.794879	1	0								R_ECAP1pp	0.215567	1	0.793311	1	0
						R_CBPS	0.640405	1	0.794879	1	0								R_ECA4OALpp	0.215567	1	0.793311	1	0
						R_CBLAT	0.640405	1	0.794879	1	0								R_ECA4COLIPAtex	0.215567	1	0.793311	1	0
						R_CGLYabcpp	0.640405	1	0.794879	1	0								R_EAR80y	0.215567	1	0.793311	1	0
						R_ASCBptspp	0.640405	1	0.794879	1	0								R_EAR60y	0.215567	1	0.793311	1	0
						R_DADK	0.640405	1	0.794879	1	0								R_EAR40y	0.215567	1	0.793311	1	0
						R_DADNtex	0.640405	1	0.794879	1	0								R_EAR181y	0.215567	1	0.793311	1	0
						R_ECAP3pp	0.640405	1	0.794879	1	0								R_EAR181x	0.215567	1	0.793311	1	0
						R_ECAP2pp	0.640405	1	0.794879	1	0								R_EAR180y	0.215567	1	0.793311	1	0
						R_ECAP1pp	0.640405	1	0.794879	1	0								R_EAR180x	0.215567	1	0.793311	1	0
						R_ECA4OALpp	0.640405	1	0.794879	1	0								R_EAR161y	0.215567	1	0.793311	1	0
						R_ECA4COLIPAtex	0.640405	1	0.794879	1	0								R_ECAtpp	0.215567	1	0.793311	1	0
						R_EAR80y	0.640405	1	0.794879	1	0								R_EAR160y	0.215567	1	0.793311	1	0
						R_EAR60y	0.640405	1	0.794879	1	0								R_EAR140y	0.215567	1	0.793311	1	0
						R_EAR40y	0.640405	1	0.794879	1	0								R_EAR121y	0.215567	1	0.793311	1	0
						R_EAR181y	0.640405	1	0.794879	1	0								R_EAR120y	0.215567	1	0.793311	1	0
						R_EAR181x	0.640405	1	0.794879	1	0								R_EAR100y	0.215567	1	0.793311	1	0
						R_EAR180y	0.640405	1	0.794879	1	0								R_D_LACtex	0.215567	1	0.793311	1	0
						R_EAR180x	0.640405	1	0.794879	1	0								R_D_LACt2pp	0.215567	1	0.793311	1	0
						R_EAR161y	0.640405	1	0.794879	1	0								R_DUTPDP	0.215567	1	0.793311	1	0
						R_ECAtpp	0.640405	1	0.794879	1	0								R_DURItex	0.215567	1	0.793311	1	0
						R_EAR160y	0.640405	1	0.794879	1	0								R_DURIt2pp	0.215567	1	0.793311	1	0
						R_EAR140y	0.640405	1	0.794879	1	0								R_DURIPP	0.215567	1	0.793311	1	0
						R_EAR121y	0.640405	1	0.794879	1	0								R_DURIK1	0.215567	1	0.793311	1	0
						R_EAR120y	0.640405	1	0.794879	1	0								R_DUMPtex	0.215567	1	0.793311	1	0
						R_EAR100y	0.640405	1	0.794879	1	0								R_DTMPtex	0.215567	1	0.793311	1	0
						R_D_LACtex	0.640405	1	0.794879	1	0								R_EAR141y	0.215567	1	0.793311	1	0
						R_D_LACt2pp	0.640405	1	0.794879	1	0								R_DSERtex	0.215567	1	0.793311	1	0
						R_DUTPDP	0.640405	1	0.794879	1	0								R_ECOAH1	0.215567	1	0.793311	1	0
						R_DURItex	0.640405	1	0.794879	1	0								R_ECOAH3	0.215567	1	0.793311	1	0
						R_DURIt2pp	0.640405	1	0.794879	1	0								R_EX_23ccmp_e_	0.215567	1	0.793311	1	0
						R_DURIPP	0.640405	1	0.794879	1	0								R_EX_23camp_e_	0.215567	1	0.793311	1	0
						R_DURIK1	0.640405	1	0.794879	1	0								R_EX_15dap_e_	0.215567	1	0.793311	1	0
						R_DUMPtex	0.640405	1	0.794879	1	0								R_EX_14glucan_e_	0.215567	1	0.793311	1	0
						R_DTMPtex	0.640405	1	0.794879	1	0								R_EX_12ppd_S_e_	0.215567	1	0.793311	1	0
						R_EAR141y	0.640405	1	0.794879	1	0								R_EX_12ppd_R_e_	0.215567	1	0.793311	1	0
						R_DSERtex	0.640405	1	0.794879	1	0								R_ETOHtex	0.215567	1	0.793311	1	0
						R_ECOAH1	0.640405	1	0.794879	1	0								R_ETOHt2rpp	0.215567	1	0.793311	1	0
						R_ECOAH3	0.640405	1	0.794879	1	0								R_ETHSO3tex	0.215567	1	0.793311	1	0
						R_EX_23ccmp_e_	0.640405	1	0.794879	1	0								R_ETHSO3abcpp	0.215567	1	0.793311	1	0
						R_EX_23camp_e_	0.640405	1	0.794879	1	0								R_ETHAtex	0.215567	1	0.793311	1	0
						R_EX_15dap_e_	0.640405	1	0.794879	1	0								R_ETHAt2pp	0.215567	1	0.793311	1	0
						R_EX_14glucan_e_	0.640405	1	0.794879	1	0								R_ETHAAL	0.215567	1	0.793311	1	0
						R_EX_12ppd_S_e_	0.640405	1	0.794879	1	0								R_ECOAH2	0.215567	1	0.793311	1	0
						R_EX_12ppd_R_e_	0.640405	1	0.794879	1	0								R_ENTERES2	0.215567	1	0.793311	1	0
						R_ETOHtex	0.640405	1	0.794879	1	0								R_ENTCS	0.215567	1	0.793311	1	0
						R_ETOHt2rpp	0.640405	1	0.794879	1	0								R_ENLIPAtex	0.215567	1	0.793311	1	0
						R_ETHSO3tex	0.640405	1	0.794879	1	0								R_EDTXS4	0.215567	1	0.793311	1	0
						R_ETHSO3abcpp	0.640405	1	0.794879	1	0								R_EDTXS3	0.215567	1	0.793311	1	0
						R_ETHAtex	0.640405	1	0.794879	1	0								R_EDTXS2	0.215567	1	0.793311	1	0
						R_ETHAt2pp	0.640405	1	0.794879	1	0								R_EDTXS1	0.215567	1	0.793311	1	0
						R_ETHAAL	0.640405	1	0.794879	1	0								R_EDD	0.215567	1	0.793311	1	0
						R_ECOAH2	0.640405	1	0.794879	1	0								R_EDA	0.215567	1	0.793311	1	0
						R_ENTERES2	0.640405	1	0.794879	1	0								R_ECOAH8	0.215567	1	0.793311	1	0
						R_ENTCS	0.640405	1	0.794879	1	0								R_ECOAH7	0.215567	1	0.793311	1	0
						R_ENLIPAtex	0.640405	1	0.794879	1	0								R_ECOAH6	0.215567	1	0.793311	1	0
						R_EDTXS4	0.640405	1	0.794879	1	0								R_ECOAH5	0.215567	1	0.793311	1	0
						R_EDTXS3	0.640405	1	0.794879	1	0								R_ECOAH4	0.215567	1	0.793311	1	0
						R_EDTXS2	0.640405	1	0.794879	1	0								R_ENTERES	0.215567	1	0.793311	1	0
						R_EDTXS1	0.640405	1	0.794879	1	0								R_DADNt2pp	0.215567	1	0.793311	1	0
						R_EDD	0.640405	1	0.794879	1	0								R_DSERt2pp	0.215567	1	0.793311	1	0
						R_EDA	0.640405	1	0.794879	1	0								R_DRPA	0.215567	1	0.793311	1	0
						R_ECOAH8	0.640405	1	0.794879	1	0								R_DDGLCNtex	0.215567	1	0.793311	1	0
						R_ECOAH7	0.640405	1	0.794879	1	0								R_DDGLCNt2rpp	0.215567	1	0.793311	1	0
						R_ECOAH6	0.640405	1	0.794879	1	0								R_DDGALK	0.215567	1	0.793311	1	0
						R_ECOAH5	0.640405	1	0.794879	1	0								R_DDCAtexi	0.215567	1	0.793311	1	0
						R_ECOAH4	0.640405	1	0.794879	1	0								R_DCYTtex	0.215567	1	0.793311	1	0
						R_ENTERES	0.640405	1	0.794879	1	0								R_DCYTt2pp	0.215567	1	0.793311	1	0
						R_DADNt2pp	0.640405	1	0.794879	1	0								R_DCYTD	0.215567	1	0.793311	1	0
						R_DSERt2pp	0.640405	1	0.794879	1	0								R_DCTPD	0.215567	1	0.793311	1	0
						R_DRPA	0.640405	1	0.794879	1	0								R_DCMPtex	0.215567	1	0.793311	1	0
						R_DDGLCNtex	0.640405	1	0.794879	1	0								R_DCAtex	0.215567	1	0.793311	1	0
						R_DDGLCNt2rpp	0.640405	1	0.794879	1	0								R_DATPHs	0.215567	1	0.793311	1	0
						R_DDGALK	0.640405	1	0.794879	1	0								R_DASYN181	0.215567	1	0.793311	1	0
						R_DDCAtexi	0.640405	1	0.794879	1	0								R_DASYN180	0.215567	1	0.793311	1	0
						R_DCYTtex	0.640405	1	0.794879	1	0								R_DDGLK	0.215567	1	0.793311	1	0
						R_DCYTt2pp	0.640405	1	0.794879	1	0								R_DASYN141	0.215567	1	0.793311	1	0
						R_DCYTD	0.640405	1	0.794879	1	0								R_DASYN120	0.215567	1	0.793311	1	0
						R_DCTPD	0.640405	1	0.794879	1	0								R_DAPtex	0.215567	1	0.793311	1	0
						R_DCMPtex	0.640405	1	0.794879	1	0								R_DAPabcpp	0.215567	1	0.793311	1	0
						R_DCAtex	0.640405	1	0.794879	1	0								R_DAPAL	0.215567	1	0.793311	1	0
						R_DATPHs	0.640405	1	0.794879	1	0								R_DAMPtex	0.215567	1	0.793311	1	0
						R_DASYN181	0.640405	1	0.794879	1	0								R_DALAtex	0.215567	1	0.793311	1	0
						R_DASYN180	0.640405	1	0.794879	1	0								R_DAGK181	0.215567	1	0.793311	1	0
						R_DDGLK	0.640405	1	0.794879	1	0								R_DAGK180	0.215567	1	0.793311	1	0
						R_DASYN141	0.640405	1	0.794879	1	0								R_DAGK161	0.215567	1	0.793311	1	0
						R_DASYN120	0.640405	1	0.794879	1	0								R_DAGK160	0.215567	1	0.793311	1	0
						R_DAPtex	0.640405	1	0.794879	1	0								R_DAGK141	0.215567	1	0.793311	1	0
						R_DAPabcpp	0.640405	1	0.794879	1	0								R_DAGK140	0.215567	1	0.793311	1	0
						R_DAPAL	0.640405	1	0.794879	1	0								R_DAGK120	0.215567	1	0.793311	1	0
						R_DAMPtex	0.640405	1	0.794879	1	0								R_DASYN140	0.215567	1	0.793311	1	0
						R_DALAtex	0.640405	1	0.794879	1	0								R_DSERDHr	0.215567	1	0.793311	1	0
						R_DAGK181	0.640405	1	0.794879	1	0								R_DDPGALA	0.215567	1	0.793311	1	0
						R_DAGK180	0.640405	1	0.794879	1	0								R_DGMPtex	0.215567	1	0.793311	1	0
						R_DAGK161	0.640405	1	0.794879	1	0								R_DOPAtex	0.215567	1	0.793311	1	0
						R_DAGK160	0.640405	1	0.794879	1	0								R_DM_OXAM	0.215567	1	0.793311	1	0
						R_DAGK141	0.640405	1	0.794879	1	0								R_DM_AACALD	0.215567	1	0.793311	1	0
						R_DAGK140	0.640405	1	0.794879	1	0								R_DM_5DRIB	0.215567	1	0.793311	1	0
						R_DAGK120	0.640405	1	0.794879	1	0								R_DMStex	0.215567	1	0.793311	1	0
						R_DASYN140	0.640405	1	0.794879	1	0								R_DMSOtex	0.215567	1	0.793311	1	0
						R_DSERDHr	0.640405	1	0.794879	1	0								R_DMSOR2pp	0.215567	1	0.793311	1	0
						R_DDPGALA	0.640405	1	0.794879	1	0								R_DMSOR1pp	0.215567	1	0.793311	1	0
						R_DGMPtex	0.640405	1	0.794879	1	0								R_DMQMT	0.215567	1	0.793311	1	0
						R_DOPAtex	0.640405	1	0.794879	1	0								R_DMPPS	0.215567	1	0.793311	1	0
						R_DM_OXAM	0.640405	1	0.794879	1	0								R_DKMPPD3	0.215567	1	0.793311	1	0
						R_DM_AACALD	0.640405	1	0.794879	1	0								R_DKMPPD	0.215567	1	0.793311	1	0
						R_DM_5DRIB	0.640405	1	0.794879	1	0								R_DINStex	0.215567	1	0.793311	1	0
						R_DMStex	0.640405	1	0.794879	1	0								R_DGK1	0.215567	1	0.793311	1	0
						R_DMSOtex	0.640405	1	0.794879	1	0								R_DINSt2pp	0.215567	1	0.793311	1	0
						R_DMSOR2pp	0.640405	1	0.794879	1	0								R_DHPPD	0.215567	1	0.793311	1	0
						R_DMSOR1pp	0.640405	1	0.794879	1	0								R_DHORD5	0.215567	1	0.793311	1	0
						R_DMQMT	0.640405	1	0.794879	1	0								R_DHORD2	0.215567	1	0.793311	1	0
						R_DMPPS	0.640405	1	0.794879	1	0								R_DHNAOT4	0.215567	1	0.793311	1	0
						R_DKMPPD3	0.640405	1	0.794879	1	0								R_DHCINDO	0.215567	1	0.793311	1	0
						R_DKMPPD	0.640405	1	0.794879	1	0								R_DHBSH	0.215567	1	0.793311	1	0
						R_DINStex	0.640405	1	0.794879	1	0								R_DHBS	0.215567	1	0.793311	1	0
						R_DGK1	0.640405	1	0.794879	1	0								R_DHBD	0.215567	1	0.793311	1	0
						R_DINSt2pp	0.640405	1	0.794879	1	0								R_DHAtpp	0.215567	1	0.793311	1	0
						R_DHPPD	0.640405	1	0.794879	1	0								R_DHAtex	0.215567	1	0.793311	1	0
						R_DHORD5	0.640405	1	0.794879	1	0								R_DHAPT	0.215567	1	0.793311	1	0
						R_DHORD2	0.640405	1	0.794879	1	0								R_DGSNtex	0.215567	1	0.793311	1	0
						R_DHNAOT4	0.640405	1	0.794879	1	0								R_DGSNt2pp	0.215567	1	0.793311	1	0
						R_DHCINDO	0.640405	1	0.794879	1	0								R_DIMPtex	0.215567	1	0.793311	1	0
						R_DHBSH	0.640405	1	0.794879	1	0								R_EX_23cgmp_e_	0.215567	1	0.793311	1	0
						R_DHBS	0.640405	1	0.794879	1	0								R_ASCBPL	0.215567	1	0.793311	1	0
						R_DHBD	0.640405	1	0.794879	1	0								R_ARGt3pp	0.215567	1	0.793311	1	0
						R_DHAtpp	0.640405	1	0.794879	1	0								R_AACPS4	0.215567	1	0.793311	1	0
						R_DHAtex	0.640405	1	0.794879	1	0								R_AACPS3	0.215567	1	0.793311	1	0
						R_DHAPT	0.640405	1	0.794879	1	0								R_AACPS2	0.215567	1	0.793311	1	0
						R_DGSNtex	0.640405	1	0.794879	1	0								R_AACPS1	0.215567	1	0.793311	1	0
						R_DGSNt2pp	0.640405	1	0.794879	1	0								R_5DOAN	0.215567	1	0.793311	1	0
						R_DIMPtex	0.640405	1	0.794879	1	0								R_5DGLCNtex	0.215567	1	0.793311	1	0
						R_EX_23cgmp_e_	0.640405	1	0.794879	1	0								R_5DGLCNt2rpp	0.215567	1	0.793311	1	0
						R_ASCBPL	0.640405	1	0.794879	1	0								R_5DGLCNR	0.215567	1	0.793311	1	0
						R_ARGt3pp	0.640405	1	0.794879	1	0								R_4PEPTtex	0.215567	1	0.793311	1	0
						R_AACPS4	0.640405	1	0.794879	1	0								R_4PEPTabcpp	0.215567	1	0.793311	1	0
						R_AACPS3	0.640405	1	0.794879	1	0								R_4PCPpp	0.215567	1	0.793311	1	0
						R_AACPS2	0.640405	1	0.794879	1	0								R_4PCP	0.215567	1	0.793311	1	0
						R_AACPS1	0.640405	1	0.794879	1	0								R_4HOXPACDtex	0.215567	1	0.793311	1	0
						R_5DOAN	0.640405	1	0.794879	1	0								R_AACPS5	0.215567	1	0.793311	1	0
						R_5DGLCNtex	0.640405	1	0.794879	1	0								R_42A12BOOXpp	0.215567	1	0.793311	1	0
						R_5DGLCNt2rpp	0.640405	1	0.794879	1	0								R_3PEPTtex	0.215567	1	0.793311	1	0
						R_5DGLCNR	0.640405	1	0.794879	1	0								R_3PEPTabcpp	0.215567	1	0.793311	1	0
						R_4PEPTtex	0.640405	1	0.794879	1	0								R_3OAS181	0.215567	1	0.793311	1	0
						R_4PEPTabcpp	0.640405	1	0.794879	1	0								R_3OAS180	0.215567	1	0.793311	1	0
						R_4PCPpp	0.640405	1	0.794879	1	0								R_3OAR181	0.215567	1	0.793311	1	0
						R_4PCP	0.640405	1	0.794879	1	0								R_3OAR180	0.215567	1	0.793311	1	0
						R_4HOXPACDtex	0.640405	1	0.794879	1	0								R_3NTD9pp	0.215567	1	0.793311	1	0
						R_AACPS5	0.640405	1	0.794879	1	0								R_3NTD7pp	0.215567	1	0.793311	1	0
						R_42A12BOOXpp	0.640405	1	0.794879	1	0								R_3NTD4pp	0.215567	1	0.793311	1	0
						R_3PEPTtex	0.640405	1	0.794879	1	0								R_3NTD2pp	0.215567	1	0.793311	1	0
						R_3PEPTabcpp	0.640405	1	0.794879	1	0								R_3HPPPNH	0.215567	1	0.793311	1	0
						R_3OAS181	0.640405	1	0.794879	1	0								R_3HCINNMH	0.215567	1	0.793311	1	0
						R_3OAS180	0.640405	1	0.794879	1	0								R_3HAD181	0.215567	1	0.793311	1	0
						R_3OAR181	0.640405	1	0.794879	1	0								R_3UMPtex	0.215567	1	0.793311	1	0
						R_3OAR180	0.640405	1	0.794879	1	0								R_3HAD180	0.215567	1	0.793311	1	0
						R_3NTD9pp	0.640405	1	0.794879	1	0								R_AACPS6	0.215567	1	0.793311	1	0
						R_3NTD7pp	0.640405	1	0.794879	1	0								R_AACPS8	0.215567	1	0.793311	1	0
						R_3NTD4pp	0.640405	1	0.794879	1	0								R_ACM6PH	0.215567	1	0.793311	1	0
						R_3NTD2pp	0.640405	1	0.794879	1	0								R_ACKr	0.215567	1	0.793311	1	0
						R_3HPPPNH	0.640405	1	0.794879	1	0								R_ACGAtex	0.215567	1	0.793311	1	0
						R_3HCINNMH	0.640405	1	0.794879	1	0								R_ACGAptspp	0.215567	1	0.793311	1	0
						R_3HAD181	0.640405	1	0.794879	1	0								R_ACGAMT	0.215567	1	0.793311	1	0
						R_3UMPtex	0.640405	1	0.794879	1	0								R_ACGAMK	0.215567	1	0.793311	1	0
						R_3HAD180	0.640405	1	0.794879	1	0								R_ACGAM1Ptex	0.215567	1	0.793311	1	0
						R_AACPS6	0.640405	1	0.794879	1	0								R_ACGAM1PPpp	0.215567	1	0.793311	1	0
						R_AACPS8	0.640405	1	0.794879	1	0								R_ACGALtex	0.215567	1	0.793311	1	0
						R_ACM6PH	0.640405	1	0.794879	1	0								R_ACGAL1Ptex	0.215567	1	0.793311	1	0
						R_ACKr	0.640405	1	0.794879	1	0								R_ACGAL1PPpp	0.215567	1	0.793311	1	0
						R_ACGAtex	0.640405	1	0.794879	1	0								R_ACCOAL	0.215567	1	0.793311	1	0
						R_ACGAptspp	0.640405	1	0.794879	1	0								R_ACALDtpp	0.215567	1	0.793311	1	0
						R_ACGAMT	0.640405	1	0.794879	1	0								R_AACPS7	0.215567	1	0.793311	1	0
						R_ACGAMK	0.640405	1	0.794879	1	0								R_ACALDtex	0.215567	1	0.793311	1	0
						R_ACGAM1Ptex	0.640405	1	0.794879	1	0								R_ACACtex	0.215567	1	0.793311	1	0
						R_ACGAM1PPpp	0.640405	1	0.794879	1	0								R_ACACt2pp	0.215567	1	0.793311	1	0
						R_ACGALtex	0.640405	1	0.794879	1	0								R_ACACT1r	0.215567	1	0.793311	1	0
						R_ACGAL1Ptex	0.640405	1	0.794879	1	0								R_ACACCT	0.215567	1	0.793311	1	0
						R_ACGAL1PPpp	0.640405	1	0.794879	1	0								R_ABUTtex	0.215567	1	0.793311	1	0
						R_ACCOAL	0.640405	1	0.794879	1	0								R_ABUTt2pp	0.215567	1	0.793311	1	0
						R_ACALDtpp	0.640405	1	0.794879	1	0								R_ABUTD	0.215567	1	0.793311	1	0
						R_AACPS7	0.640405	1	0.794879	1	0								R_ABTA	0.215567	1	0.793311	1	0
						R_ACALDtex	0.640405	1	0.794879	1	0								R_AAMYLpp	0.215567	1	0.793311	1	0
						R_ACACtex	0.640405	1	0.794879	1	0								R_AAMYL	0.215567	1	0.793311	1	0
						R_ACACt2pp	0.640405	1	0.794879	1	0								R_AADDGT	0.215567	1	0.793311	1	0
						R_ACACT1r	0.640405	1	0.794879	1	0								R_AACTOOR	0.215567	1	0.793311	1	0
						R_ACACCT	0.640405	1	0.794879	1	0								R_AACPS9	0.215567	1	0.793311	1	0
						R_ABUTtex	0.640405	1	0.794879	1	0								R_ACALD	0.215567	1	0.793311	1	0
						R_ABUTt2pp	0.640405	1	0.794879	1	0								R_ACMAMUT	0.215567	1	0.793311	1	0
						R_ABUTD	0.640405	1	0.794879	1	0								R_3GMPtex	0.215567	1	0.793311	1	0
						R_ABTA	0.640405	1	0.794879	1	0								R_3AMPtex	0.215567	1	0.793311	1	0
						R_AAMYLpp	0.640405	1	0.794879	1	0								R_2AGPA161tipp	0.215567	1	0.793311	1	0
						R_AAMYL	0.640405	1	0.794879	1	0								R_2AGPA160tipp	0.215567	1	0.793311	1	0
						R_AADDGT	0.640405	1	0.794879	1	0								R_2AGPA141tipp	0.215567	1	0.793311	1	0
						R_AACTOOR	0.640405	1	0.794879	1	0								R_2AGPA140tipp	0.215567	1	0.793311	1	0
						R_AACPS9	0.640405	1	0.794879	1	0								R_2AGPA120tipp	0.215567	1	0.793311	1	0
						R_ACALD	0.640405	1	0.794879	1	0								R_26DAHtex	0.215567	1	0.793311	1	0
						R_ACMAMUT	0.640405	1	0.794879	1	0								R_23PDE9pp	0.215567	1	0.793311	1	0
						R_3GMPtex	0.640405	1	0.794879	1	0								R_23PDE7pp	0.215567	1	0.793311	1	0
						R_3AMPtex	0.640405	1	0.794879	1	0								R_23PDE4pp	0.215567	1	0.793311	1	0
						R_2AGPA161tipp	0.640405	1	0.794879	1	0								R_23PDE2pp	0.215567	1	0.793311	1	0
						R_2AGPA160tipp	0.640405	1	0.794879	1	0								R_23DAPPAtex	0.215567	1	0.793311	1	0
						R_2AGPA141tipp	0.640405	1	0.794879	1	0								R_23DAPPAt2pp	0.215567	1	0.793311	1	0
						R_2AGPA140tipp	0.640405	1	0.794879	1	0								R_23CUMPtex	0.215567	1	0.793311	1	0
						R_2AGPA120tipp	0.640405	1	0.794879	1	0								R_2AGPA180tipp	0.215567	1	0.793311	1	0
						R_26DAHtex	0.640405	1	0.794879	1	0								R_23CGMPtex	0.215567	1	0.793311	1	0
						R_23PDE9pp	0.640405	1	0.794879	1	0								R_23CAMPtex	0.215567	1	0.793311	1	0
						R_23PDE7pp	0.640405	1	0.794879	1	0								R_14GLUCANtexi	0.215567	1	0.793311	1	0
						R_23PDE4pp	0.640405	1	0.794879	1	0								R_14GLUCANabcpp	0.215567	1	0.793311	1	0
						R_23PDE2pp	0.640405	1	0.794879	1	0								R_12PPDStpp	0.215567	1	0.793311	1	0
						R_23DAPPAtex	0.640405	1	0.794879	1	0								R_12PPDStex	0.215567	1	0.793311	1	0
						R_23DAPPAt2pp	0.640405	1	0.794879	1	0								R_12PPDRtpp	0.215567	1	0.793311	1	0
						R_23CUMPtex	0.640405	1	0.794879	1	0								R_12PPDRtex	0.215567	1	0.793311	1	0
						R_2AGPA180tipp	0.640405	1	0.794879	1	0								R_12DGR181tipp	0.215567	1	0.793311	1	0
						R_23CGMPtex	0.640405	1	0.794879	1	0								R_12DGR180tipp	0.215567	1	0.793311	1	0
						R_23CAMPtex	0.640405	1	0.794879	1	0								R_12DGR161tipp	0.215567	1	0.793311	1	0
						R_14GLUCANtexi	0.640405	1	0.794879	1	0								R_12DGR160tipp	0.215567	1	0.793311	1	0
						R_14GLUCANabcpp	0.640405	1	0.794879	1	0								R_12DGR141tipp	0.215567	1	0.793311	1	0
						R_12PPDStpp	0.640405	1	0.794879	1	0								R_12DGR140tipp	0.215567	1	0.793311	1	0
						R_12PPDStex	0.640405	1	0.794879	1	0								R_23CCMPtex	0.215567	1	0.793311	1	0
						R_12PPDRtpp	0.640405	1	0.794879	1	0								R_3CMPtex	0.215567	1	0.793311	1	0
						R_12PPDRtex	0.640405	1	0.794879	1	0								R_2AGPA181tipp	0.215567	1	0.793311	1	0
						R_12DGR181tipp	0.640405	1	0.794879	1	0								R_2AGPE140tipp	0.215567	1	0.793311	1	0
						R_12DGR180tipp	0.640405	1	0.794879	1	0								R_34dhpactex	0.215567	1	0.793311	1	0
						R_12DGR161tipp	0.640405	1	0.794879	1	0								R_2MAHMP	0.215567	1	0.793311	1	0
						R_12DGR160tipp	0.640405	1	0.794879	1	0								R_2AGPGAT181	0.215567	1	0.793311	1	0
						R_12DGR141tipp	0.640405	1	0.794879	1	0								R_2AGPGAT180	0.215567	1	0.793311	1	0
						R_12DGR140tipp	0.640405	1	0.794879	1	0								R_2AGPGAT161	0.215567	1	0.793311	1	0
						R_23CCMPtex	0.640405	1	0.794879	1	0								R_2AGPGAT160	0.215567	1	0.793311	1	0
						R_3CMPtex	0.640405	1	0.794879	1	0								R_2AGPGAT141	0.215567	1	0.793311	1	0
						R_2AGPA181tipp	0.640405	1	0.794879	1	0								R_2AGPGAT140	0.215567	1	0.793311	1	0
						R_2AGPE140tipp	0.640405	1	0.794879	1	0								R_2AGPGAT120	0.215567	1	0.793311	1	0
						R_34dhpactex	0.640405	1	0.794879	1	0								R_2AGPG181tipp	0.215567	1	0.793311	1	0
						R_2MAHMP	0.640405	1	0.794879	1	0								R_2AGPG180tipp	0.215567	1	0.793311	1	0
						R_2AGPGAT181	0.640405	1	0.794879	1	0								R_2AGPG161tipp	0.215567	1	0.793311	1	0
						R_2AGPGAT180	0.640405	1	0.794879	1	0								R_2AGPG160tipp	0.215567	1	0.793311	1	0
						R_2AGPGAT161	0.640405	1	0.794879	1	0								R_2AGPE120tipp	0.215567	1	0.793311	1	0
						R_2AGPGAT160	0.640405	1	0.794879	1	0								R_2AGPG141tipp	0.215567	1	0.793311	1	0
						R_2AGPGAT141	0.640405	1	0.794879	1	0								R_2AGPG120tipp	0.215567	1	0.793311	1	0
						R_2AGPGAT140	0.640405	1	0.794879	1	0								R_2AGPEAT181	0.215567	1	0.793311	1	0
						R_2AGPGAT120	0.640405	1	0.794879	1	0								R_2AGPEAT180	0.215567	1	0.793311	1	0
						R_2AGPG181tipp	0.640405	1	0.794879	1	0								R_2AGPEAT161	0.215567	1	0.793311	1	0
						R_2AGPG180tipp	0.640405	1	0.794879	1	0								R_2AGPEAT160	0.215567	1	0.793311	1	0
						R_2AGPG161tipp	0.640405	1	0.794879	1	0								R_2AGPEAT141	0.215567	1	0.793311	1	0
						R_2AGPG160tipp	0.640405	1	0.794879	1	0								R_2AGPEAT140	0.215567	1	0.793311	1	0
						R_2AGPE120tipp	0.640405	1	0.794879	1	0								R_2AGPEAT120	0.215567	1	0.793311	1	0
						R_2AGPG141tipp	0.640405	1	0.794879	1	0								R_2AGPE181tipp	0.215567	1	0.793311	1	0
						R_2AGPG120tipp	0.640405	1	0.794879	1	0								R_2AGPE180tipp	0.215567	1	0.793311	1	0
						R_2AGPEAT181	0.640405	1	0.794879	1	0								R_2AGPE161tipp	0.215567	1	0.793311	1	0
						R_2AGPEAT180	0.640405	1	0.794879	1	0								R_2AGPE160tipp	0.215567	1	0.793311	1	0
						R_2AGPEAT161	0.640405	1	0.794879	1	0								R_2AGPE141tipp	0.215567	1	0.793311	1	0
						R_2AGPEAT160	0.640405	1	0.794879	1	0								R_2AGPG140tipp	0.215567	1	0.793311	1	0
						R_2AGPEAT141	0.640405	1	0.794879	1	0								R_ARGtex	0.215567	1	0.793311	1	0
						R_2AGPEAT140	0.640405	1	0.794879	1	0								R_ACMANAptspp	0.215567	1	0.793311	1	0
						R_2AGPEAT120	0.640405	1	0.794879	1	0								R_ACMUMptspp	0.215567	1	0.793311	1	0
						R_2AGPE181tipp	0.640405	1	0.794879	1	0								R_AM4PCP	0.215567	1	0.793311	1	0
						R_2AGPE180tipp	0.640405	1	0.794879	1	0								R_AM4PA	0.215567	1	0.793311	1	0
						R_2AGPE161tipp	0.640405	1	0.794879	1	0								R_AM3PA	0.215567	1	0.793311	1	0
						R_2AGPE160tipp	0.640405	1	0.794879	1	0								R_ALTRH	0.215567	1	0.793311	1	0
						R_2AGPE141tipp	0.640405	1	0.794879	1	0								R_ALR4x	0.215567	1	0.793311	1	0
						R_2AGPG140tipp	0.640405	1	0.794879	1	0								R_ALR2	0.215567	1	0.793311	1	0
						R_ARGtex	0.640405	1	0.794879	1	0								R_ALLtex	0.215567	1	0.793311	1	0
						R_ACMANAptspp	0.640405	1	0.794879	1	0								R_ALLabcpp	0.215567	1	0.793311	1	0
						R_ACMUMptspp	0.640405	1	0.794879	1	0								R_ALLULPE	0.215567	1	0.793311	1	0
						R_AM4PCP	0.640405	1	0.794879	1	0								R_ALLTNtex	0.215567	1	0.793311	1	0
						R_AM4PA	0.640405	1	0.794879	1	0								R_ALLTNt2rpp	0.215567	1	0.793311	1	0
						R_AM3PA	0.640405	1	0.794879	1	0								R_ALLTN	0.215567	1	0.793311	1	0
						R_ALTRH	0.640405	1	0.794879	1	0								R_ALLTAMH	0.215567	1	0.793311	1	0
						R_ALR4x	0.640405	1	0.794879	1	0								R_AMALT1	0.215567	1	0.793311	1	0
						R_ALR2	0.640405	1	0.794879	1	0								R_ALLPI	0.215567	1	0.793311	1	0
						R_ALLtex	0.640405	1	0.794879	1	0								R_ALDD4	0.215567	1	0.793311	1	0
						R_ALLabcpp	0.640405	1	0.794879	1	0								R_ALDD3y	0.215567	1	0.793311	1	0
						R_ALLULPE	0.640405	1	0.794879	1	0								R_ALDD2y	0.215567	1	0.793311	1	0
						R_ALLTNtex	0.640405	1	0.794879	1	0								R_ALDD2x	0.215567	1	0.793311	1	0
						R_ALLTNt2rpp	0.640405	1	0.794879	1	0								R_ALCD2x	0.215567	1	0.793311	1	0
						R_ALLTN	0.640405	1	0.794879	1	0								R_ALCD19	0.215567	1	0.793311	1	0
						R_ALLTAMH	0.640405	1	0.794879	1	0								R_ALAtex	0.215567	1	0.793311	1	0
						R_AMALT1	0.640405	1	0.794879	1	0								R_ALAt4pp	0.215567	1	0.793311	1	0
						R_ALLPI	0.640405	1	0.794879	1	0								R_ALAt2pp	0.215567	1	0.793311	1	0
						R_ALDD4	0.640405	1	0.794879	1	0								R_ALAabcpp	0.215567	1	0.793311	1	0
						R_ALDD3y	0.640405	1	0.794879	1	0								R_ALATA_L2	0.215567	1	0.793311	1	0
						R_ALDD2y	0.640405	1	0.794879	1	0								R_ALATA_D2	0.215567	1	0.793311	1	0
						R_ALDD2x	0.640405	1	0.794879	1	0								R_ALAGLUE	0.215567	1	0.793311	1	0
						R_ALCD2x	0.640405	1	0.794879	1	0								R_ALLK	0.215567	1	0.793311	1	0
						R_ALCD19	0.640405	1	0.794879	1	0								R_ALAALAtex	0.215567	1	0.793311	1	0
						R_ALAtex	0.640405	1	0.794879	1	0								R_AMALT2	0.215567	1	0.793311	1	0
						R_ALAt4pp	0.640405	1	0.794879	1	0								R_AMALT4	0.215567	1	0.793311	1	0
						R_ALAt2pp	0.640405	1	0.794879	1	0								R_ARGabcpp	0.215567	1	0.793311	1	0
						R_ALAabcpp	0.640405	1	0.794879	1	0								R_ARGORNt7pp	0.215567	1	0.793311	1	0
						R_ALATA_L2	0.640405	1	0.794879	1	0								R_ARGDCpp	0.215567	1	0.793311	1	0
						R_ALATA_D2	0.640405	1	0.794879	1	0								R_ARGDC	0.215567	1	0.793311	1	0
						R_ALAGLUE	0.640405	1	0.794879	1	0								R_ARGAGMt7pp	0.215567	1	0.793311	1	0
						R_ALLK	0.640405	1	0.794879	1	0								R_ARBtex	0.215567	1	0.793311	1	0
						R_ALAALAtex	0.640405	1	0.794879	1	0								R_ARBt3ipp	0.215567	1	0.793311	1	0
						R_AMALT2	0.640405	1	0.794879	1	0								R_ARBt2rpp	0.215567	1	0.793311	1	0
						R_AMALT4	0.640405	1	0.794879	1	0								R_ARBabcpp	0.215567	1	0.793311	1	0
						R_ARGabcpp	0.640405	1	0.794879	1	0								R_ARBTNtpp	0.215567	1	0.793311	1	0
						R_ARGORNt7pp	0.640405	1	0.794879	1	0								R_ARBTNtonex	0.215567	1	0.793311	1	0
						R_ARGDCpp	0.640405	1	0.794879	1	0								R_ARBTNtex	0.215567	1	0.793311	1	0
						R_ARGDC	0.640405	1	0.794879	1	0								R_ARBTNexs	0.215567	1	0.793311	1	0
						R_ARGAGMt7pp	0.640405	1	0.794879	1	0								R_AMALT3	0.215567	1	0.793311	1	0
						R_ARBtex	0.640405	1	0.794879	1	0								R_ARBTNabcpp	0.215567	1	0.793311	1	0
						R_ARBt3ipp	0.640405	1	0.794879	1	0								R_ARBTNR2	0.215567	1	0.793311	1	0
						R_ARBt2rpp	0.640405	1	0.794879	1	0								R_ARBTNR1	0.215567	1	0.793311	1	0
						R_ARBabcpp	0.640405	1	0.794879	1	0								R_ARAI	0.215567	1	0.793311	1	0
						R_ARBTNtpp	0.640405	1	0.794879	1	0								R_AOBUTDs	0.215567	1	0.793311	1	0
						R_ARBTNtonex	0.640405	1	0.794879	1	0								R_ANHMK	0.215567	1	0.793311	1	0
						R_ARBTNtex	0.640405	1	0.794879	1	0								R_ANHGMtex	0.215567	1	0.793311	1	0
						R_ARBTNexs	0.640405	1	0.794879	1	0								R_AMPtex	0.215567	1	0.793311	1	0
						R_AMALT3	0.640405	1	0.794879	1	0								R_AMPTASEPG	0.215567	1	0.793311	1	0
						R_ARBTNabcpp	0.640405	1	0.794879	1	0								R_AMPTASECG	0.215567	1	0.793311	1	0
						R_ARBTNR2	0.640405	1	0.794879	1	0								R_AMPN	0.215567	1	0.793311	1	0
						R_ARBTNR1	0.640405	1	0.794879	1	0								R_AMMQLT8	0.215567	1	0.793311	1	0
						R_ARAI	0.640405	1	0.794879	1	0								R_AMANK	0.215567	1	0.793311	1	0
						R_AOBUTDs	0.640405	1	0.794879	1	0								R_AMANAPEr	0.215567	1	0.793311	1	0
						R_ANHMK	0.640405	1	0.794879	1	0								R_ARBTNR3	0.215567	1	0.793311	1	0
						R_ANHGMtex	0.640405	1	0.794879	1	0								R_ACMANAtex	0.215567	1	0.793311	1	0
						R_AMPtex	0.640405	1	0.794879	1	0								R_ALAALAabcpp	0.215567	1	0.793311	1	0
						R_AMPTASEPG	0.640405	1	0.794879	1	0								R_AKGtex	0.215567	1	0.793311	1	0
						R_AMPTASECG	0.640405	1	0.794879	1	0								R_ADMDC	0.215567	1	0.793311	1	0
						R_AMPN	0.640405	1	0.794879	1	0								R_ADK4	0.215567	1	0.793311	1	0
						R_AMMQLT8	0.640405	1	0.794879	1	0								R_ADK3	0.215567	1	0.793311	1	0
						R_AMANK	0.640405	1	0.794879	1	0								R_ADK1	0.215567	1	0.793311	1	0
						R_AMANAPEr	0.640405	1	0.794879	1	0								R_ADEtex	0.215567	1	0.793311	1	0
						R_ARBTNR3	0.640405	1	0.794879	1	0								R_ADEt2rpp	0.215567	1	0.793311	1	0
						R_ACMANAtex	0.640405	1	0.794879	1	0								R_ADD	0.215567	1	0.793311	1	0
						R_ALAALAabcpp	0.640405	1	0.794879	1	0								R_ADA	0.215567	1	0.793311	1	0
						R_AKGtex	0.640405	1	0.794879	1	0								R_ACtex	0.215567	1	0.793311	1	0
						R_ADMDC	0.640405	1	0.794879	1	0								R_ACt4pp	0.215567	1	0.793311	1	0
						R_ADK4	0.640405	1	0.794879	1	0								R_ACt2rpp	0.215567	1	0.793311	1	0
						R_ADK3	0.640405	1	0.794879	1	0								R_ACSERtpp	0.215567	1	0.793311	1	0
						R_ADK1	0.640405	1	0.794879	1	0								R_ACSERtex	0.215567	1	0.793311	1	0
						R_ADEtex	0.640405	1	0.794879	1	0								R_ADNCYC	0.215567	1	0.793311	1	0
						R_ADEt2rpp	0.640405	1	0.794879	1	0								R_ACS	0.215567	1	0.793311	1	0
						R_ADD	0.640405	1	0.794879	1	0								R_ACOATA	0.215567	1	0.793311	1	0
						R_ADA	0.640405	1	0.794879	1	0								R_ACOAD8f	0.215567	1	0.793311	1	0
						R_ACtex	0.640405	1	0.794879	1	0								R_ACOAD7f	0.215567	1	0.793311	1	0
						R_ACt4pp	0.640405	1	0.794879	1	0								R_ACOAD6f	0.215567	1	0.793311	1	0
						R_ACt2rpp	0.640405	1	0.794879	1	0								R_ACOAD5f	0.215567	1	0.793311	1	0
						R_ACSERtpp	0.640405	1	0.794879	1	0								R_ACOAD4f	0.215567	1	0.793311	1	0
						R_ACSERtex	0.640405	1	0.794879	1	0								R_ACOAD3f	0.215567	1	0.793311	1	0
						R_ADNCYC	0.640405	1	0.794879	1	0								R_ACOAD2f	0.215567	1	0.793311	1	0
						R_ACS	0.640405	1	0.794879	1	0								R_ACOAD1f	0.215567	1	0.793311	1	0
						R_ACOATA	0.640405	1	0.794879	1	0								R_ACNML	0.215567	1	0.793311	1	0
						R_ACOAD8f	0.640405	1	0.794879	1	0								R_ACNAMtex	0.215567	1	0.793311	1	0
						R_ACOAD7f	0.640405	1	0.794879	1	0								R_ACNAMt2pp	0.215567	1	0.793311	1	0
						R_ACOAD6f	0.640405	1	0.794879	1	0								R_ACMUMtex	0.215567	1	0.793311	1	0
						R_ACOAD5f	0.640405	1	0.794879	1	0								R_ACOLIPAtex	0.215567	1	0.793311	1	0
						R_ACOAD4f	0.640405	1	0.794879	1	0								R_ALAALAD	0.215567	1	0.793311	1	0
						R_ACOAD3f	0.640405	1	0.794879	1	0								R_ADNK1	0.215567	1	0.793311	1	0
						R_ACOAD2f	0.640405	1	0.794879	1	0								R_ADNt2pp	0.215567	1	0.793311	1	0
						R_ACOAD1f	0.640405	1	0.794879	1	0								R_AKGt2rpp	0.215567	1	0.793311	1	0
						R_ACNML	0.640405	1	0.794879	1	0								R_AGPAT181	0.215567	1	0.793311	1	0
						R_ACNAMtex	0.640405	1	0.794879	1	0								R_AGPAT180	0.215567	1	0.793311	1	0
						R_ACNAMt2pp	0.640405	1	0.794879	1	0								R_AGPAT141	0.215567	1	0.793311	1	0
						R_ACMUMtex	0.640405	1	0.794879	1	0								R_AGPAT140	0.215567	1	0.793311	1	0
						R_ACOLIPAtex	0.640405	1	0.794879	1	0								R_AGPAT120	0.215567	1	0.793311	1	0
						R_ALAALAD	0.640405	1	0.794879	1	0								R_AGMtex	0.215567	1	0.793311	1	0
						R_ADNK1	0.640405	1	0.794879	1	0								R_AGMt2pp	0.215567	1	0.793311	1	0
						R_ADNt2pp	0.640405	1	0.794879	1	0								R_AGMT	0.215567	1	0.793311	1	0
						R_AKGt2rpp	0.640405	1	0.794879	1	0								R_AGMHE	0.215567	1	0.793311	1	0
						R_AGPAT181	0.640405	1	0.794879	1	0								R_AGMH	0.215567	1	0.793311	1	0
						R_AGPAT180	0.640405	1	0.794879	1	0								R_AGM4Pt2pp	0.215567	1	0.793311	1	0
						R_AGPAT141	0.640405	1	0.794879	1	0								R_AGM4PH	0.215567	1	0.793311	1	0
						R_AGPAT140	0.640405	1	0.794879	1	0								R_ADNUC	0.215567	1	0.793311	1	0
						R_AGPAT120	0.640405	1	0.794879	1	0								R_AGM4PCPpp	0.215567	1	0.793311	1	0
						R_AGMtex	0.640405	1	0.794879	1	0								R_AGM4PApp	0.215567	1	0.793311	1	0
						R_AGMt2pp	0.640405	1	0.794879	1	0								R_AGM4PA	0.215567	1	0.793311	1	0
						R_AGMT	0.640405	1	0.794879	1	0								R_AGM3Pt2pp	0.215567	1	0.793311	1	0
						R_AGMHE	0.640405	1	0.794879	1	0								R_AGM3PH	0.215567	1	0.793311	1	0
						R_AGMH	0.640405	1	0.794879	1	0								R_AGM3PApp	0.215567	1	0.793311	1	0
						R_AGM4Pt2pp	0.640405	1	0.794879	1	0								R_AGM3PA	0.215567	1	0.793311	1	0
						R_AGM4PH	0.640405	1	0.794879	1	0								R_AGDC	0.215567	1	0.793311	1	0
						R_ADNUC	0.640405	1	0.794879	1	0								R_ADPT	0.215567	1	0.793311	1	0
						R_AGM4PCPpp	0.640405	1	0.794879	1	0								R_ADPRDP	0.215567	1	0.793311	1	0
						R_AGM4PApp	0.640405	1	0.794879	1	0								R_ADOCBLtonex	0.215567	1	0.793311	1	0
						R_AGM4PA	0.640405	1	0.794879	1	0								R_ADOCBLabcpp	0.215567	1	0.793311	1	0
						R_AGM3Pt2pp	0.640405	1	0.794879	1	0								R_ADNtex	0.215567	1	0.793311	1	0
						R_AGM3PH	0.640405	1	0.794879	1	0								R_ADNt2rpp	0.215567	1	0.793311	1	0
						R_AGM3PApp	0.640405	1	0.794879	1	0								R_AGM4PCP	0.215567	1	0.793311	1	0
						R_AGM3PA	0.640405	1	0.794879	1	0								R_GLYtex	0.215567	1	0.793311	1	0
						R_AGDC	0.640405	1	0.794879	1	0								R_EX_23cump_e_	0.215567	1	0.793311	1	0
						R_ADPT	0.640405	1	0.794879	1	0								R_EX_26dap_M_e_	0.215567	1	0.793311	1	0
						R_ADPRDP	0.640405	1	0.794879	1	0								R_FEOXAMUtex	0.215567	1	0.793311	1	0
						R_ADOCBLtonex	0.640405	1	0.794879	1	0								R_FEOXAMR3	0.215567	1	0.793311	1	0
						R_ADOCBLabcpp	0.640405	1	0.794879	1	0								R_FEOXAMR2	0.215567	1	0.793311	1	0
						R_ADNtex	0.640405	1	0.794879	1	0								R_FEOXAMR1	0.215567	1	0.793311	1	0
						R_ADNt2rpp	0.640405	1	0.794879	1	0								R_FEENTERtpp	0.215567	1	0.793311	1	0
						R_AGM4PCP	0.640405	1	0.794879	1	0								R_FEENTERtonex	0.215567	1	0.793311	1	0
						R_GLYtex	0.640405	1	0.794879	1	0								R_FEENTERtex	0.215567	1	0.793311	1	0
						R_EX_23cump_e_	0.640405	1	0.794879	1	0								R_FEENTERexs	0.215567	1	0.793311	1	0
						R_EX_26dap_M_e_	0.640405	1	0.794879	1	0								R_FEENTERabcpp	0.215567	1	0.793311	1	0
						R_FEOXAMR3	0.640405	1	0.794879	1	0								R_FEENTERR3	0.215567	1	0.793311	1	0
						R_FEOXAMR2	0.640405	1	0.794879	1	0								R_FEENTERR2	0.215567	1	0.793311	1	0
						R_FEOXAMR1	0.640405	1	0.794879	1	0								R_FEENTERR1	0.215567	1	0.793311	1	0
						R_FEENTERtpp	0.640405	1	0.794879	1	0								R_FECRMtonex	0.215567	1	0.793311	1	0
						R_FEENTERtonex	0.640405	1	0.794879	1	0								R_FEOXAMUtpp	0.215567	1	0.793311	1	0
						R_FEENTERtex	0.640405	1	0.794879	1	0								R_FECRMexs	0.215567	1	0.793311	1	0
						R_FEENTERexs	0.640405	1	0.794879	1	0								R_FECRMUtpp	0.215567	1	0.793311	1	0
						R_FEENTERabcpp	0.640405	1	0.794879	1	0								R_FECRMUtex	0.215567	1	0.793311	1	0
						R_FEENTERR3	0.640405	1	0.794879	1	0								R_FECRMR3	0.215567	1	0.793311	1	0
						R_FEENTERR2	0.640405	1	0.794879	1	0								R_FECRMR2	0.215567	1	0.793311	1	0
						R_FEENTERR1	0.640405	1	0.794879	1	0								R_FECRMR1	0.215567	1	0.793311	1	0
						R_FECRMtonex	0.640405	1	0.794879	1	0								R_FE3tex	0.215567	1	0.793311	1	0
						R_FECRMexs	0.640405	1	0.794879	1	0								R_FE3Ri	0.215567	1	0.793311	1	0
						R_FEOXAMUtex	0.640405	1	0.794879	1	0								R_FE3HOXtonex	0.215567	1	0.793311	1	0
						R_FECRMabcpp	0.640405	1	0.794879	1	0								R_FE3HOXexs	0.215567	1	0.793311	1	0
						R_FECRMUtex	0.640405	1	0.794879	1	0								R_FE3HOXabcpp	0.215567	1	0.793311	1	0
						R_FECRMR3	0.640405	1	0.794879	1	0								R_FE3HOXUtpp	0.215567	1	0.793311	1	0
						R_FECRMR2	0.640405	1	0.794879	1	0								R_FE3HOXUtex	0.215567	1	0.793311	1	0
						R_FECRMR1	0.640405	1	0.794879	1	0								R_FE3HOXR3	0.215567	1	0.793311	1	0
						R_FE3tex	0.640405	1	0.794879	1	0								R_FECRMabcpp	0.215567	1	0.793311	1	0
						R_FE3Ri	0.640405	1	0.794879	1	0								R_FE3HOXR2	0.215567	1	0.793311	1	0
						R_FE3HOXtonex	0.640405	1	0.794879	1	0								R_FEOXAMabcpp	0.215567	1	0.793311	1	0
						R_FE3HOXexs	0.640405	1	0.794879	1	0								R_FEOXAMtonex	0.215567	1	0.793311	1	0
						R_FE3HOXabcpp	0.640405	1	0.794879	1	0								R_FUMt2_2pp	0.215567	1	0.793311	1	0
						R_FE3HOXUtpp	0.640405	1	0.794879	1	0								R_FUCtpp	0.215567	1	0.793311	1	0
						R_FE3HOXUtex	0.640405	1	0.794879	1	0								R_FUCtex	0.215567	1	0.793311	1	0
						R_FE3HOXR3	0.640405	1	0.794879	1	0								R_FTHFD	0.215567	1	0.793311	1	0
						R_FE3HOXR2	0.640405	1	0.794879	1	0								R_FRUtex	0.215567	1	0.793311	1	0
						R_FECRMUtpp	0.640405	1	0.794879	1	0								R_FRUptspp	0.215567	1	0.793311	1	0
						R_FE3HOXR1	0.640405	1	0.794879	1	0								R_FRUpts2pp	0.215567	1	0.793311	1	0
						R_FEOXAMUtpp	0.640405	1	0.794879	1	0								R_FRUURtex	0.215567	1	0.793311	1	0
						R_FEOXAMexs	0.640405	1	0.794879	1	0								R_FRUURt2rpp	0.215567	1	0.793311	1	0
						R_FUCtpp	0.640405	1	0.794879	1	0								R_FRULYStex	0.215567	1	0.793311	1	0
						R_FUCtex	0.640405	1	0.794879	1	0								R_FRULYSt2pp	0.215567	1	0.793311	1	0
						R_FTHFD	0.640405	1	0.794879	1	0								R_FRULYSK	0.215567	1	0.793311	1	0
						R_FRUtex	0.640405	1	0.794879	1	0								R_FRULYSE	0.215567	1	0.793311	1	0
						R_FRUptspp	0.640405	1	0.794879	1	0								R_FEOXAMexs	0.215567	1	0.793311	1	0
						R_FRUpts2pp	0.640405	1	0.794879	1	0								R_FRULYSDG	0.215567	1	0.793311	1	0
						R_FRUURtex	0.640405	1	0.794879	1	0								R_FRD3	0.215567	1	0.793311	1	0
						R_FRUURt2rpp	0.640405	1	0.794879	1	0								R_FRD2	0.215567	1	0.793311	1	0
						R_FRULYStex	0.640405	1	0.794879	1	0								R_FORtppi	0.215567	1	0.793311	1	0
						R_FRULYSt2pp	0.640405	1	0.794879	1	0								R_FORtex	0.215567	1	0.793311	1	0
						R_FRULYSK	0.640405	1	0.794879	1	0								R_FORt2pp	0.215567	1	0.793311	1	0
						R_FRULYSE	0.640405	1	0.794879	1	0								R_FMNRx2	0.215567	1	0.793311	1	0
						R_FRULYSDG	0.640405	1	0.794879	1	0								R_FMNRx	0.215567	1	0.793311	1	0
						R_FEOXAMabcpp	0.640405	1	0.794879	1	0								R_FLVRx	0.215567	1	0.793311	1	0
						R_FRUK	0.640405	1	0.794879	1	0								R_FLVR	0.215567	1	0.793311	1	0
						R_FRD2	0.640405	1	0.794879	1	0								R_FLDR	0.215567	1	0.793311	1	0
						R_FORtppi	0.640405	1	0.794879	1	0								R_FHL	0.215567	1	0.793311	1	0
						R_FORtex	0.640405	1	0.794879	1	0								R_FFSD	0.215567	1	0.793311	1	0
						R_FORt2pp	0.640405	1	0.794879	1	0								R_FEROpp	0.215567	1	0.793311	1	0
						R_FMNRx2	0.640405	1	0.794879	1	0								R_FRUK	0.215567	1	0.793311	1	0
						R_FMNRx	0.640405	1	0.794879	1	0								R_FUMt2_3pp	0.215567	1	0.793311	1	0
						R_FLVRx	0.640405	1	0.794879	1	0								R_FE3HOXR1	0.215567	1	0.793311	1	0
						R_FLVR	0.640405	1	0.794879	1	0								R_FE3DHBZSabcpp	0.215567	1	0.793311	1	0
						R_FLDR	0.640405	1	0.794879	1	0								R_FACOAL100t2pp	0.215567	1	0.793311	1	0
						R_FHL	0.640405	1	0.794879	1	0								R_FACOAE80	0.215567	1	0.793311	1	0
						R_FFSD	0.640405	1	0.794879	1	0								R_FACOAE60	0.215567	1	0.793311	1	0
						R_FEROpp	0.640405	1	0.794879	1	0								R_FACOAE181	0.215567	1	0.793311	1	0
						R_FEOXAMtonex	0.640405	1	0.794879	1	0								R_FACOAE180	0.215567	1	0.793311	1	0
						R_FRD3	0.640405	1	0.794879	1	0								R_FACOAE161	0.215567	1	0.793311	1	0
						R_FUMt2_2pp	0.640405	1	0.794879	1	0								R_FACOAE160	0.215567	1	0.793311	1	0
						R_FE3DHBZStonex	0.640405	1	0.794879	1	0								R_FACOAE141	0.215567	1	0.793311	1	0
						R_FE3DHBZR	0.640405	1	0.794879	1	0								R_FACOAE140	0.215567	1	0.793311	1	0
						R_FACOAE80	0.640405	1	0.794879	1	0								R_FACOAE120	0.215567	1	0.793311	1	0
						R_FACOAE60	0.640405	1	0.794879	1	0								R_FACOAE100	0.215567	1	0.793311	1	0
						R_FACOAE181	0.640405	1	0.794879	1	0								R_FA80ACPHi	0.215567	1	0.793311	1	0
						R_FACOAE180	0.640405	1	0.794879	1	0								R_FA161ACPHi	0.215567	1	0.793311	1	0
						R_FACOAE161	0.640405	1	0.794879	1	0								R_FACOAL120t2pp	0.215567	1	0.793311	1	0
						R_FACOAE160	0.640405	1	0.794879	1	0								R_FA160ACPHi	0.215567	1	0.793311	1	0
						R_FACOAE141	0.640405	1	0.794879	1	0								R_FA140ACPHi	0.215567	1	0.793311	1	0
						R_FACOAE140	0.640405	1	0.794879	1	0								R_FA120ACPHi	0.215567	1	0.793311	1	0
						R_FACOAE120	0.640405	1	0.794879	1	0								R_FA100ACPHi	0.215567	1	0.793311	1	0
						R_FACOAE100	0.640405	1	0.794879	1	0								R_F6Ptex	0.215567	1	0.793311	1	0
						R_FA80ACPHi	0.640405	1	0.794879	1	0								R_F6Pt6_2pp	0.215567	1	0.793311	1	0
						R_FA161ACPHi	0.640405	1	0.794879	1	0								R_F6PP	0.215567	1	0.793311	1	0
						R_FA160ACPHi	0.640405	1	0.794879	1	0								R_F6PA	0.215567	1	0.793311	1	0
						R_FACOAL100t2pp	0.640405	1	0.794879	1	0								R_EX_xylu_L_e_	0.215567	1	0.793311	1	0
						R_FA141ACPHi	0.640405	1	0.794879	1	0								R_EX_xyl_D_e_	0.215567	1	0.793311	1	0
						R_FA120ACPHi	0.640405	1	0.794879	1	0								R_EX_xtsn_e_	0.215567	1	0.793311	1	0
						R_FA100ACPHi	0.640405	1	0.794879	1	0								R_EX_xmp_e_	0.215567	1	0.793311	1	0
						R_F6Ptex	0.640405	1	0.794879	1	0								R_EX_xan_e_	0.215567	1	0.793311	1	0
						R_F6Pt6_2pp	0.640405	1	0.794879	1	0								R_EX_val_L_e_	0.215567	1	0.793311	1	0
						R_F6PP	0.640405	1	0.794879	1	0								R_FA141ACPHi	0.215567	1	0.793311	1	0
						R_F6PA	0.640405	1	0.794879	1	0								R_FE3DHBZStonex	0.215567	1	0.793311	1	0
						R_EX_xylu_L_e_	0.640405	1	0.794879	1	0								R_FACOAL140t2pp	0.215567	1	0.793311	1	0
						R_EX_xyl_D_e_	0.640405	1	0.794879	1	0								R_FACOAL160t2pp	0.215567	1	0.793311	1	0
						R_EX_xtsn_e_	0.640405	1	0.794879	1	0								R_FE3DHBZR	0.215567	1	0.793311	1	0
						R_EX_xmp_e_	0.640405	1	0.794879	1	0								R_FE3DCITtonex	0.215567	1	0.793311	1	0
						R_EX_xan_e_	0.640405	1	0.794879	1	0								R_FE3DCITabcpp	0.215567	1	0.793311	1	0
						R_EX_val_L_e_	0.640405	1	0.794879	1	0								R_FE2t3pp	0.215567	1	0.793311	1	0
						R_EX_uri_e_	0.640405	1	0.794879	1	0								R_FE2t2pp	0.215567	1	0.793311	1	0
						R_FA140ACPHi	0.640405	1	0.794879	1	0								R_FE2abcpp	0.215567	1	0.793311	1	0
						R_FE3DHBZSabcpp	0.640405	1	0.794879	1	0								R_FDMO6	0.215567	1	0.793311	1	0
						R_FACOAL120t2pp	0.640405	1	0.794879	1	0								R_FDMO4	0.215567	1	0.793311	1	0
						R_FACOAL141t2pp	0.640405	1	0.794879	1	0								R_FDMO3	0.215567	1	0.793311	1	0
						R_FE3DCITtonex	0.640405	1	0.794879	1	0								R_FDMO2	0.215567	1	0.793311	1	0
						R_FE3DCITabcpp	0.640405	1	0.794879	1	0								R_FDMO	0.215567	1	0.793311	1	0
						R_FE2t3pp	0.640405	1	0.794879	1	0								R_FDH5pp	0.215567	1	0.793311	1	0
						R_FE2t2pp	0.640405	1	0.794879	1	0								R_FDH4pp	0.215567	1	0.793311	1	0
						R_FE2abcpp	0.640405	1	0.794879	1	0								R_FACOAL141t2pp	0.215567	1	0.793311	1	0
						R_FDMO6	0.640405	1	0.794879	1	0								R_FCLPA	0.215567	1	0.793311	1	0
						R_FDMO4	0.640405	1	0.794879	1	0								R_FCI	0.215567	1	0.793311	1	0
						R_FDMO3	0.640405	1	0.794879	1	0								R_FBP	0.215567	1	0.793311	1	0
						R_FDMO2	0.640405	1	0.794879	1	0								R_FALGTHLs	0.215567	1	0.793311	1	0
						R_FDMO	0.640405	1	0.794879	1	0								R_FALDtpp	0.215567	1	0.793311	1	0
						R_FDH5pp	0.640405	1	0.794879	1	0								R_FALDtex	0.215567	1	0.793311	1	0
						R_FDH4pp	0.640405	1	0.794879	1	0								R_FALDH2	0.215567	1	0.793311	1	0
						R_FCLPA	0.640405	1	0.794879	1	0								R_FADRx2	0.215567	1	0.793311	1	0
						R_FACOAL140t2pp	0.640405	1	0.794879	1	0								R_FADRx	0.215567	1	0.793311	1	0
						R_FCLK	0.640405	1	0.794879	1	0								R_FACOAL80t2pp	0.215567	1	0.793311	1	0
						R_FBP	0.640405	1	0.794879	1	0								R_FACOAL60t2pp	0.215567	1	0.793311	1	0
						R_FALGTHLs	0.640405	1	0.794879	1	0								R_FACOAL181t2pp	0.215567	1	0.793311	1	0
						R_FALDtpp	0.640405	1	0.794879	1	0								R_FACOAL180t2pp	0.215567	1	0.793311	1	0
						R_FALDtex	0.640405	1	0.794879	1	0								R_FACOAL161t2pp	0.215567	1	0.793311	1	0
						R_FALDH2	0.640405	1	0.794879	1	0								R_FCLK	0.215567	1	0.793311	1	0
						R_FADRx2	0.640405	1	0.794879	1	0								R_EX_uri_e_	0.215567	1	0.793311	1	0
						R_FADRx	0.640405	1	0.794879	1	0								R_FUMtex	0.215567	1	0.793311	1	0
						R_FACOAL80t2pp	0.640405	1	0.794879	1	0								R_G1PTT	0.215567	1	0.793311	1	0
						R_FACOAL60t2pp	0.640405	1	0.794879	1	0								R_GLUNpp	0.215567	1	0.793311	1	0
						R_FACOAL181t2pp	0.640405	1	0.794879	1	0								R_GLUN	0.215567	1	0.793311	1	0
						R_FACOAL180t2pp	0.640405	1	0.794879	1	0								R_GLUDC	0.215567	1	0.793311	1	0
						R_FACOAL161t2pp	0.640405	1	0.794879	1	0								R_GLUCYS	0.215567	1	0.793311	1	0
						R_FACOAL160t2pp	0.640405	1	0.794879	1	0								R_GLUABUTt7pp	0.215567	1	0.793311	1	0
						R_FCI	0.640405	1	0.794879	1	0								R_GLTPD	0.215567	1	0.793311	1	0
						R_EX_urea_e_	0.640405	1	0.794879	1	0								R_GLNtex	0.215567	1	0.793311	1	0
						R_FUMt2_3pp	0.640405	1	0.794879	1	0								R_GLNabcpp	0.215567	1	0.793311	1	0
						R_G1PPpp	0.640405	1	0.794879	1	0								R_GLGC	0.215567	1	0.793311	1	0
						R_GLUNpp	0.640405	1	0.794879	1	0								R_GLDBRAN2	0.215567	1	0.793311	1	0
						R_GLUN	0.640405	1	0.794879	1	0								R_GLCtexi	0.215567	1	0.793311	1	0
						R_GLUDC	0.640405	1	0.794879	1	0								R_GLCtex	0.215567	1	0.793311	1	0
						R_GLUCYS	0.640405	1	0.794879	1	0								R_GLCt2pp	0.215567	1	0.793311	1	0
						R_GLUABUTt7pp	0.640405	1	0.794879	1	0								R_GLUSy	0.215567	1	0.793311	1	0
						R_GLTPD	0.640405	1	0.794879	1	0								R_GLCabcpp	0.215567	1	0.793311	1	0
						R_GLNtex	0.640405	1	0.794879	1	0								R_GLCURt2rpp	0.215567	1	0.793311	1	0
						R_GLNabcpp	0.640405	1	0.794879	1	0								R_GLCUR1Ptex	0.215567	1	0.793311	1	0
						R_GLGC	0.640405	1	0.794879	1	0								R_GLCTR3	0.215567	1	0.793311	1	0
						R_GLDBRAN2	0.640405	1	0.794879	1	0								R_GLCTR2	0.215567	1	0.793311	1	0
						R_GLCtexi	0.640405	1	0.794879	1	0								R_GLCTR1	0.215567	1	0.793311	1	0
						R_GLCtex	0.640405	1	0.794879	1	0								R_GLCS1	0.215567	1	0.793311	1	0
						R_GLCt2pp	0.640405	1	0.794879	1	0								R_GLCRtex	0.215567	1	0.793311	1	0
						R_GLUSy	0.640405	1	0.794879	1	0								R_GLCRt2rpp	0.215567	1	0.793311	1	0
						R_GLCabcpp	0.640405	1	0.794879	1	0								R_GLCRD	0.215567	1	0.793311	1	0
						R_GLCURt2rpp	0.640405	1	0.794879	1	0								R_GLCRAL	0.215567	1	0.793311	1	0
						R_GLCUR1Ptex	0.640405	1	0.794879	1	0								R_GLCP2	0.215567	1	0.793311	1	0
						R_GLCTR3	0.640405	1	0.794879	1	0								R_GLCP	0.215567	1	0.793311	1	0
						R_GLCTR2	0.640405	1	0.794879	1	0								R_GLCNtex	0.215567	1	0.793311	1	0
						R_GLCTR1	0.640405	1	0.794879	1	0								R_GLCURtex	0.215567	1	0.793311	1	0
						R_GLCS1	0.640405	1	0.794879	1	0								R_GLCNt2rpp	0.215567	1	0.793311	1	0
						R_GLCRtex	0.640405	1	0.794879	1	0								R_GLUabcpp	0.215567	1	0.793311	1	0
						R_GLCRt2rpp	0.640405	1	0.794879	1	0								R_GLUt4pp	0.215567	1	0.793311	1	0
						R_GLCRD	0.640405	1	0.794879	1	0								R_GLYt2pp	0.215567	1	0.793311	1	0
						R_GLCRAL	0.640405	1	0.794879	1	0								R_GLYOX3	0.215567	1	0.793311	1	0
						R_GLCP2	0.640405	1	0.794879	1	0								R_GLYOX	0.215567	1	0.793311	1	0
						R_GLCP	0.640405	1	0.794879	1	0								R_GLYK	0.215567	1	0.793311	1	0
						R_GLCNtex	0.640405	1	0.794879	1	0								R_GLYCtpp	0.215567	1	0.793311	1	0
						R_GLCURtex	0.640405	1	0.794879	1	0								R_GLYCtex	0.215567	1	0.793311	1	0
						R_GLCNt2rpp	0.640405	1	0.794879	1	0								R_GLYCTO4	0.215567	1	0.793311	1	0
						R_GLUabcpp	0.640405	1	0.794879	1	0								R_GLYCTO3	0.215567	1	0.793311	1	0
						R_GLUt4pp	0.640405	1	0.794879	1	0								R_GLYCTO2	0.215567	1	0.793311	1	0
						R_GLYt2pp	0.640405	1	0.794879	1	0								R_GLYCLTtex	0.215567	1	0.793311	1	0
						R_GLYOX3	0.640405	1	0.794879	1	0								R_GLYCLTt4pp	0.215567	1	0.793311	1	0
						R_GLYOX	0.640405	1	0.794879	1	0								R_GLYCLTt2rpp	0.215567	1	0.793311	1	0
						R_GLYK	0.640405	1	0.794879	1	0								R_GLYCLTDy	0.215567	1	0.793311	1	0
						R_GLYCtpp	0.640405	1	0.794879	1	0								R_GLUt2rpp	0.215567	1	0.793311	1	0
						R_GLYCtex	0.640405	1	0.794879	1	0								R_GLYCLTDx	0.215567	1	0.793311	1	0
						R_GLYCTO4	0.640405	1	0.794879	1	0								R_GLYCK	0.215567	1	0.793311	1	0
						R_GLYCTO3	0.640405	1	0.794879	1	0								R_GLYCDx	0.215567	1	0.793311	1	0
						R_GLYCTO2	0.640405	1	0.794879	1	0								R_GLYCAtex	0.215567	1	0.793311	1	0
						R_GLYCLTtex	0.640405	1	0.794879	1	0								R_GLYCAt2rpp	0.215567	1	0.793311	1	0
						R_GLYCLTt4pp	0.640405	1	0.794879	1	0								R_GLYC3Ptex	0.215567	1	0.793311	1	0
						R_GLYCLTt2rpp	0.640405	1	0.794879	1	0								R_GLYC3Pt6pp	0.215567	1	0.793311	1	0
						R_GLYCLTDy	0.640405	1	0.794879	1	0								R_GLYC3Pabcpp	0.215567	1	0.793311	1	0
						R_GLUt2rpp	0.640405	1	0.794879	1	0								R_GLYC2Ptex	0.215567	1	0.793311	1	0
						R_GLYCLTDx	0.640405	1	0.794879	1	0								R_GLYAT	0.215567	1	0.793311	1	0
						R_GLYCK	0.640405	1	0.794879	1	0								R_GLYALDtpp	0.215567	1	0.793311	1	0
						R_GLYCDx	0.640405	1	0.794879	1	0								R_GLYALDtex	0.215567	1	0.793311	1	0
						R_GLYCAtex	0.640405	1	0.794879	1	0								R_GLXCL	0.215567	1	0.793311	1	0
						R_GLYCAt2rpp	0.640405	1	0.794879	1	0								R_GLUtex	0.215567	1	0.793311	1	0
						R_GLYC3Ptex	0.640405	1	0.794879	1	0								R_GLYCK2	0.215567	1	0.793311	1	0
						R_GLYC3Pt6pp	0.640405	1	0.794879	1	0								R_G1PPpp	0.215567	1	0.793311	1	0
						R_GLYC3Pabcpp	0.640405	1	0.794879	1	0								R_GLCDpp	0.215567	1	0.793311	1	0
						R_GLYC2Ptex	0.640405	1	0.794879	1	0								R_GGPTRCS	0.215567	1	0.793311	1	0
						R_GLYAT	0.640405	1	0.794879	1	0								R_GALCTD	0.215567	1	0.793311	1	0
						R_GLYALDtpp	0.640405	1	0.794879	1	0								R_GALBDtex	0.215567	1	0.793311	1	0
						R_GLYALDtex	0.640405	1	0.794879	1	0								R_GAL1Ptex	0.215567	1	0.793311	1	0
						R_GLXCL	0.640405	1	0.794879	1	0								R_GAL1PPpp	0.215567	1	0.793311	1	0
						R_GLUtex	0.640405	1	0.794879	1	0								R_G6Ptex	0.215567	1	0.793311	1	0
						R_GLYCK2	0.640405	1	0.794879	1	0								R_G6Pt6_2pp	0.215567	1	0.793311	1	0
						R_FUMtex	0.640405	1	0.794879	1	0								R_G6PP	0.215567	1	0.793311	1	0
						R_GLCDpp	0.640405	1	0.794879	1	0								R_G6PDA	0.215567	1	0.793311	1	0
						R_GGPTRCS	0.640405	1	0.794879	1	0								R_G3PT	0.215567	1	0.793311	1	0
						R_GALCTD	0.640405	1	0.794879	1	0								R_G3PStex	0.215567	1	0.793311	1	0
						R_GALBDtex	0.640405	1	0.794879	1	0								R_G3PSabcpp	0.215567	1	0.793311	1	0
						R_GAL1Ptex	0.640405	1	0.794879	1	0								R_G3PItex	0.215567	1	0.793311	1	0
						R_GAL1PPpp	0.640405	1	0.794879	1	0								R_GALCTLO	0.215567	1	0.793311	1	0
						R_G6Ptex	0.640405	1	0.794879	1	0								R_G3PGtex	0.215567	1	0.793311	1	0
						R_G6Pt6_2pp	0.640405	1	0.794879	1	0								R_G3PEtex	0.215567	1	0.793311	1	0
						R_G6PP	0.640405	1	0.794879	1	0								R_G3PEabcpp	0.215567	1	0.793311	1	0
						R_G6PDA	0.640405	1	0.794879	1	0								R_G3PD7	0.215567	1	0.793311	1	0
						R_G3PT	0.640405	1	0.794879	1	0								R_G3PD6	0.215567	1	0.793311	1	0
						R_G3PStex	0.640405	1	0.794879	1	0								R_G3PD5	0.215567	1	0.793311	1	0
						R_G3PSabcpp	0.640405	1	0.794879	1	0								R_G3PCtex	0.215567	1	0.793311	1	0
						R_G3PItex	0.640405	1	0.794879	1	0								R_G3PAT181	0.215567	1	0.793311	1	0
						R_G3PGtex	0.640405	1	0.794879	1	0								R_G3PAT180	0.215567	1	0.793311	1	0
						R_GALCTLO	0.640405	1	0.794879	1	0								R_G3PAT141	0.215567	1	0.793311	1	0
						R_G3PGabcpp	0.640405	1	0.794879	1	0								R_G3PAT140	0.215567	1	0.793311	1	0
						R_G3PEabcpp	0.640405	1	0.794879	1	0								R_G3PAT120	0.215567	1	0.793311	1	0
						R_G3PD7	0.640405	1	0.794879	1	0								R_G2PPpp	0.215567	1	0.793311	1	0
						R_G3PD6	0.640405	1	0.794879	1	0								R_G1Ptex	0.215567	1	0.793311	1	0
						R_G3PD5	0.640405	1	0.794879	1	0								R_G3PGabcpp	0.215567	1	0.793311	1	0
						R_G3PCtex	0.640405	1	0.794879	1	0								R_GLBRAN2	0.215567	1	0.793311	1	0
						R_G3PAT181	0.640405	1	0.794879	1	0								R_GALCTND	0.215567	1	0.793311	1	0
						R_G3PAT180	0.640405	1	0.794879	1	0								R_GALCTNLtex	0.215567	1	0.793311	1	0
						R_G3PAT141	0.640405	1	0.794879	1	0								R_GGPTRCO	0.215567	1	0.793311	1	0
						R_G3PAT140	0.640405	1	0.794879	1	0								R_GGGABAH	0.215567	1	0.793311	1	0
						R_G3PAT120	0.640405	1	0.794879	1	0								R_GGGABADr	0.215567	1	0.793311	1	0
						R_G2PPpp	0.640405	1	0.794879	1	0								R_GDPtex	0.215567	1	0.793311	1	0
						R_G1Ptex	0.640405	1	0.794879	1	0								R_GDPMNP	0.215567	1	0.793311	1	0
						R_G1PTT	0.640405	1	0.794879	1	0								R_GDPMNH	0.215567	1	0.793311	1	0
						R_G3PEtex	0.640405	1	0.794879	1	0								R_GDPDPK	0.215567	1	0.793311	1	0
						R_GLBRAN2	0.640405	1	0.794879	1	0								R_GAMtex	0.215567	1	0.793311	1	0
						R_GALCTND	0.640405	1	0.794879	1	0								R_GAMptspp	0.215567	1	0.793311	1	0
						R_GALCTNLtex	0.640405	1	0.794879	1	0								R_sbp_aldo	0.215567	1	0.793311	1	0
						R_GGPTRCO	0.640405	1	0.794879	1	0								R_GAM6Pt6_2pp	0.215567	1	0.793311	1	0
						R_GGGABAH	0.640405	1	0.794879	1	0								R_GALtex	0.215567	1	0.793311	1	0
						R_GGGABADr	0.640405	1	0.794879	1	0								R_GALCTNLt2pp	0.215567	1	0.793311	1	0
						R_GDPtex	0.640405	1	0.794879	1	0								R_GALt2pp	0.215567	1	0.793311	1	0
						R_GDPMNP	0.640405	1	0.794879	1	0								R_GALUi	0.215567	1	0.793311	1	0
						R_GDPMNH	0.640405	1	0.794879	1	0								R_GALURtex	0.215567	1	0.793311	1	0
						R_GDPDPK	0.640405	1	0.794879	1	0								R_GALURt2rpp	0.215567	1	0.793311	1	0
						R_GART	0.640405	1	0.794879	1	0								R_GALTtex	0.215567	1	0.793311	1	0
						R_GAMtex	0.640405	1	0.794879	1	0								R_GALTptspp	0.215567	1	0.793311	1	0
						R_GAMptspp	0.640405	1	0.794879	1	0								R_GALT1	0.215567	1	0.793311	1	0
						R_sbp_aldo	0.640405	1	0.794879	1	0								R_GALS3	0.215567	1	0.793311	1	0
						R_GAM6Pt6_2pp	0.640405	1	0.794879	1	0								R_GALM2pp	0.215567	1	0.793311	1	0
						R_GALtex	0.640405	1	0.794879	1	0								R_GALKr	0.215567	1	0.793311	1	0
						R_GALCTNLt2pp	0.640405	1	0.794879	1	0								R_GALCTtex	0.215567	1	0.793311	1	0
						R_GALt2pp	0.640405	1	0.794879	1	0								R_GALCTt2rpp	0.215567	1	0.793311	1	0
						R_GALUi	0.640405	1	0.794879	1	0								R_GALCTNtex	0.215567	1	0.793311	1	0
						R_GALURtex	0.640405	1	0.794879	1	0								R_GALCTNt2pp	0.215567	1	0.793311	1	0
						R_GALURt2rpp	0.640405	1	0.794879	1	0								R_GALabcpp	0.215567	1	0.793311	1	0
						R_GALTtex	0.640405	1	0.794879	1	0								R_EX_urea_e_	0.215567	1	0.793311	1	0
						R_GALTptspp	0.640405	1	0.794879	1	0								R_EX_ura_e_	0.215567	1	0.793311	1	0
						R_GALT1	0.640405	1	0.794879	1	0								R_EX_ump_e_	0.215567	1	0.793311	1	0
						R_GALS3	0.640405	1	0.794879	1	0								R_EX_fe3dhbzs_e_	0.215567	1	0.793311	1	0
						R_GALM2pp	0.640405	1	0.794879	1	0								R_EX_fe3dcit_e_	0.215567	1	0.793311	1	0
						R_GALKr	0.640405	1	0.794879	1	0								R_EX_fe3_e_	0.215567	1	0.793311	1	0
						R_GALCTtex	0.640405	1	0.794879	1	0								R_EX_fald_e_	0.215567	1	0.793311	1	0
						R_GALCTt2rpp	0.640405	1	0.794879	1	0								R_EX_f6p_e_	0.215567	1	0.793311	1	0
						R_GALCTNtex	0.640405	1	0.794879	1	0								R_EX_etoh_e_	0.215567	1	0.793311	1	0
						R_GALCTNt2pp	0.640405	1	0.794879	1	0								R_EX_ethso3_e_	0.215567	1	0.793311	1	0
						R_GALabcpp	0.640405	1	0.794879	1	0								R_EX_etha_e_	0.215567	1	0.793311	1	0
						R_EX_ura_e_	0.640405	1	0.794879	1	0								R_EX_enter_e_	0.215567	1	0.793311	1	0
						R_EX_ump_e_	0.640405	1	0.794879	1	0								R_EX_enlipa_e_	0.215567	1	0.793311	1	0
						R_EX_udpglcur_e_	0.640405	1	0.794879	1	0								R_EX_eca4colipa_e_	0.215567	1	0.793311	1	0
						R_EX_fe3dhbzs_e_	0.640405	1	0.794879	1	0								R_EX_duri_e_	0.215567	1	0.793311	1	0
						R_EX_fe3dcit_e_	0.640405	1	0.794879	1	0								R_EX_dump_e_	0.215567	1	0.793311	1	0
						R_EX_fe3_e_	0.640405	1	0.794879	1	0								R_EX_fe3hox_e_	0.215567	1	0.793311	1	0
						R_EX_fald_e_	0.640405	1	0.794879	1	0								R_EX_dtmp_e_	0.215567	1	0.793311	1	0
						R_EX_f6p_e_	0.640405	1	0.794879	1	0								R_EX_dmso_e_	0.215567	1	0.793311	1	0
						R_EX_etoh_e_	0.640405	1	0.794879	1	0								R_EX_dms_e_	0.215567	1	0.793311	1	0
						R_EX_ethso3_e_	0.640405	1	0.794879	1	0								R_EX_din_e_	0.215567	1	0.793311	1	0
						R_EX_etha_e_	0.640405	1	0.794879	1	0								R_EX_dimp_e_	0.215567	1	0.793311	1	0
						R_EX_enter_e_	0.640405	1	0.794879	1	0								R_EX_dha_e_	0.215567	1	0.793311	1	0
						R_EX_enlipa_e_	0.640405	1	0.794879	1	0								R_EX_dgsn_e_	0.215567	1	0.793311	1	0
						R_EX_eca4colipa_e_	0.640405	1	0.794879	1	0								R_EX_dgmp_e_	0.215567	1	0.793311	1	0
						R_EX_duri_e_	0.640405	1	0.794879	1	0								R_EX_ddca_e_	0.215567	1	0.793311	1	0
						R_EX_dump_e_	0.640405	1	0.794879	1	0								R_EX_dcyt_e_	0.215567	1	0.793311	1	0
						R_EX_fe3hox_e_	0.640405	1	0.794879	1	0								R_EX_dcmp_e_	0.215567	1	0.793311	1	0
						R_EX_dtmp_e_	0.640405	1	0.794879	1	0								R_EX_dca_e_	0.215567	1	0.793311	1	0
						R_EX_dmso_e_	0.640405	1	0.794879	1	0								R_EX_damp_e_	0.215567	1	0.793311	1	0
						R_EX_dms_e_	0.640405	1	0.794879	1	0								R_EX_dad_2_e_	0.215567	1	0.793311	1	0
						R_EX_din_e_	0.640405	1	0.794879	1	0								R_EX_dopa_e_	0.215567	1	0.793311	1	0
						R_EX_dimp_e_	0.640405	1	0.794879	1	0								R_EX_cytd_e_	0.215567	1	0.793311	1	0
						R_EX_dha_e_	0.640405	1	0.794879	1	0								R_EX_fe3hox_un_e_	0.215567	1	0.793311	1	0
						R_EX_dgsn_e_	0.640405	1	0.794879	1	0								R_EX_fecrm_un_e_	0.215567	1	0.793311	1	0
						R_EX_dgmp_e_	0.640405	1	0.794879	1	0								R_EX_glcn_e_	0.215567	1	0.793311	1	0
						R_EX_ddca_e_	0.640405	1	0.794879	1	0								R_EX_gdp_e_	0.215567	1	0.793311	1	0
						R_EX_dcyt_e_	0.640405	1	0.794879	1	0								R_EX_gam_e_	0.215567	1	0.793311	1	0
						R_EX_dcmp_e_	0.640405	1	0.794879	1	0								R_EX_gam6p_e_	0.215567	1	0.793311	1	0
						R_EX_dca_e_	0.640405	1	0.794879	1	0								R_EX_galur_e_	0.215567	1	0.793311	1	0
						R_EX_damp_e_	0.640405	1	0.794879	1	0								R_EX_galt_e_	0.215567	1	0.793311	1	0
						R_EX_dad_2_e_	0.640405	1	0.794879	1	0								R_EX_galctn_L_e_	0.215567	1	0.793311	1	0
						R_EX_dopa_e_	0.640405	1	0.794879	1	0								R_EX_galctn_D_e_	0.215567	1	0.793311	1	0
						R_EX_cytd_e_	0.640405	1	0.794879	1	0								R_EX_galct_D_e_	0.215567	1	0.793311	1	0
						R_EX_fe3hox_un_e_	0.640405	1	0.794879	1	0								R_EX_gal_e_	0.215567	1	0.793311	1	0
						R_EX_fecrm_un_e_	0.640405	1	0.794879	1	0								R_EX_gal_bD_e_	0.215567	1	0.793311	1	0
						R_EX_glcn_e_	0.640405	1	0.794879	1	0								R_EX_gal1p_e_	0.215567	1	0.793311	1	0
						R_EX_gdp_e_	0.640405	1	0.794879	1	0								R_EX_g6p_e_	0.215567	1	0.793311	1	0
						R_EX_gam_e_	0.640405	1	0.794879	1	0								R_EX_fecrm_e_	0.215567	1	0.793311	1	0
						R_EX_gam6p_e_	0.640405	1	0.794879	1	0								R_EX_g3ps_e_	0.215567	1	0.793311	1	0
						R_EX_galur_e_	0.640405	1	0.794879	1	0								R_EX_g3pg_e_	0.215567	1	0.793311	1	0
						R_EX_galt_e_	0.640405	1	0.794879	1	0								R_EX_g3pe_e_	0.215567	1	0.793311	1	0
						R_EX_galctn_L_e_	0.640405	1	0.794879	1	0								R_EX_g3pc_e_	0.215567	1	0.793311	1	0
						R_EX_galctn_D_e_	0.640405	1	0.794879	1	0								R_EX_g1p_e_	0.215567	1	0.793311	1	0
						R_EX_galct_D_e_	0.640405	1	0.794879	1	0								R_EX_fum_e_	0.215567	1	0.793311	1	0
						R_EX_gal_e_	0.640405	1	0.794879	1	0								R_EX_fuc_L_e_	0.215567	1	0.793311	1	0
						R_EX_gal_bD_e_	0.640405	1	0.794879	1	0								R_EX_fruur_e_	0.215567	1	0.793311	1	0
						R_EX_gal1p_e_	0.640405	1	0.794879	1	0								R_EX_frulys_e_	0.215567	1	0.793311	1	0
						R_EX_g6p_e_	0.640405	1	0.794879	1	0								R_EX_fru_e_	0.215567	1	0.793311	1	0
						R_EX_fecrm_e_	0.640405	1	0.794879	1	0								R_EX_for_e_	0.215567	1	0.793311	1	0
						R_EX_g3ps_e_	0.640405	1	0.794879	1	0								R_EX_feoxam_un_e_	0.215567	1	0.793311	1	0
						R_EX_g3pg_e_	0.640405	1	0.794879	1	0								R_EX_feoxam_e_	0.215567	1	0.793311	1	0
						R_EX_g3pe_e_	0.640405	1	0.794879	1	0								R_EX_feenter_e_	0.215567	1	0.793311	1	0
						R_EX_g3pc_e_	0.640405	1	0.794879	1	0								R_EX_g3pi_e_	0.215567	1	0.793311	1	0
						R_EX_g1p_e_	0.640405	1	0.794879	1	0								R_EX_glcr_e_	0.215567	1	0.793311	1	0
						R_EX_fum_e_	0.640405	1	0.794879	1	0								R_EX_cys_L_e_	0.215567	1	0.793311	1	0
						R_EX_fuc_L_e_	0.640405	1	0.794879	1	0								R_EX_cynt_e_	0.215567	1	0.793311	1	0
						R_EX_fruur_e_	0.640405	1	0.794879	1	0								R_EX_adocbl_e_	0.215567	1	0.793311	1	0
						R_EX_frulys_e_	0.640405	1	0.794879	1	0								R_EX_adn_e_	0.215567	1	0.793311	1	0
						R_EX_fru_e_	0.640405	1	0.794879	1	0								R_EX_ade_e_	0.215567	1	0.793311	1	0
						R_EX_for_e_	0.640405	1	0.794879	1	0								R_EX_acser_e_	0.215567	1	0.793311	1	0
						R_EX_feoxam_un_e_	0.640405	1	0.794879	1	0								R_EX_acolipa_e_	0.215567	1	0.793311	1	0
						R_EX_feoxam_e_	0.640405	1	0.794879	1	0								R_EX_acnam_e_	0.215567	1	0.793311	1	0
						R_EX_feenter_e_	0.640405	1	0.794879	1	0								R_EX_acmum_e_	0.215567	1	0.793311	1	0
						R_EX_g3pi_e_	0.640405	1	0.794879	1	0								R_EX_acmana_e_	0.215567	1	0.793311	1	0
						R_EX_glcr_e_	0.640405	1	0.794879	1	0								R_EX_acgam_e_	0.215567	1	0.793311	1	0
						R_EX_cys_L_e_	0.640405	1	0.794879	1	0								R_EX_acgam1p_e_	0.215567	1	0.793311	1	0
						R_EX_cynt_e_	0.640405	1	0.794879	1	0								R_EX_acgal_e_	0.215567	1	0.793311	1	0
						R_EX_adocbl_e_	0.640405	1	0.794879	1	0								R_EX_acgal1p_e_	0.215567	1	0.793311	1	0
						R_EX_adn_e_	0.640405	1	0.794879	1	0								R_EX_acald_e_	0.215567	1	0.793311	1	0
						R_EX_ade_e_	0.640405	1	0.794879	1	0								R_EX_agm_e_	0.215567	1	0.793311	1	0
[truncated: 232 more rows]

## Sheet: Glycerol
Methanol essential knockouts						Fitness knockouts							Methanol essential knockouts						Fitness knockouts
													2nd round (R_RPI)						2nd round (R_RPI)
ko	mu	rel_mu	mu_MeOH	rel_mu_MeOH		ko	mu	rel_mu	mu_MeOH_comet	rel_mu_MeOH_comet	diff_rel_mu		ko	mu	rel_mu	mu_MeOH	rel_mu_MeOH		ko	mu	rel_mu	mu_MeOH_comet	rel_mu_MeOH_comet	diff_rel_mu
R_GLYCtex(Unfeasible)	0	0	0.120811	1		R_RPI	0.121599	0.34	0.502118	0.98	0.64		R_GLYCtex(Unfeasible)	0	0	0.099959	1		R_EX_kdo2lipid4_e_	0.099434	0.82	0.502118	1	0.18
R_EX_glyc_e_(Unfeasible)	0	0	0.120811	1		R_EX_h2o_e_	0.007928	0.02	0.053958	0.11	0.08		R_GLYCtpp(Unfeasible)	0	0	0.099959	1		R_EX_co2_e_	0.089917	0.74	0.390112	0.78	0.04
R_GLYCtpp(Unfeasible)	0	0	0.120811	1		R_H2Otpp	0.007928	0.02	0.053958	0.11	0.08		R_EX_glyc_e_(Unfeasible)	0	0	0.099959	1		R_CO2tex	0.089917	0.74	0.390112	0.78	0.04
						R_H2Otex	0.007928	0.02	0.053958	0.11	0.08								R_GLYK	0.118429	0.97	0.502118	1	0.03
						R_CO2tpp	0.250587	0.7	0.399409	0.78	0.08								R_G3PD2	0.11844	0.97	0.502118	1	0.03
						R_CO2tex	0.250587	0.7	0.399409	0.78	0.08								R_CO2tpp	0.092755	0.76	0.395232	0.79	0.02
						R_EX_co2_e_	0.250587	0.7	0.399409	0.78	0.08								R_3OAS120	0.118823	0.98	0.50089	1	0.02
						R_ATPS4rpp	0.05637	0.16	0.103262	0.2	0.04								R_3HAD120	0.118823	0.98	0.50089	1	0.02
						R_SUCDi	0.346935	0.97	0.503899	0.98	0.01								R_3OAR120	0.118823	0.98	0.50089	1	0.02
						R_FUM	0.329628	0.93	0.478762	0.93	0.01								R_PDH	0.118409	0.97	0.498146	0.99	0.02
						R_AKGDH	0.353504	0.99	0.512428	1	0.01								R_PYK	0.119503	0.98	0.502118	1	0.02
						R_PGM	0.331671	0.93	0.480855	0.94	0.01								R_PGM	0.113177	0.93	0.474952	0.95	0.02
						R_ENO	0.331671	0.93	0.480855	0.94	0.01								R_ENO	0.113177	0.93	0.474952	0.95	0.02
						R_PGK	0.326987	0.92	0.474064	0.92	0.01								R_PPC	0.118704	0.98	0.497728	0.99	0.02
						R_GAPD	0.326987	0.92	0.474064	0.92	0.01								R_TPI	0.110804	0.91	0.463618	0.92	0.01
						R_TPI	0.323287	0.91	0.468701	0.91	0.01								R_NDPK3	0.120404	0.99	0.501505	1	0.01
						R_MDH	0.349595	0.98	0.50596	0.99	0								R_CYTK1	0.120386	0.99	0.501038	1	0.01
						R_SUCOAS	0.354335	1	0.512711	1	0								R_GAPD	0.112626	0.93	0.468658	0.93	0.01
						R_GLYCDx	0.354825	1	0.512895	1	0								R_PGK	0.112626	0.93	0.468658	0.93	0.01
						R_F6PA	0.354825	1	0.512895	1	0								R_GLYCDx	0.120826	0.99	0.50185	1	0.01
						R_PDH	0.349364	0.98	0.504783	0.98	0								R_F6PA	0.120826	0.99	0.50185	1	0.01
						R_CYTBO3_4pp	0.310003	0.87	0.447955	0.87	0								R_SUCDi	0.120893	0.99	0.502117	1	0.01
						R_MG2t3_2pp	0.35609	1	0.512887	1	0								R_PIt2rpp	0.121193	1	0.500684	1	0
						R_IMPD	0.355738	1	0.51238	1	0								R_CPPPGO	0.121564	1	0.502098	1	0
						R_CPPPGO	0.356081	1	0.512874	1	0								R_GLYCL	0.121592	1	0.502118	1	0
						R_EX_fe2_e_	0.356072	1	0.512861	1	0								R_PPPGO3	0.121598	1	0.502117	1	0
						R_FE2tex	0.356072	1	0.512861	1	0								R_MN2tpp	0.121598	1	0.502117	1	0
						R_GHMT2r	0.351798	0.99	0.506705	0.99	0								R_MALS	0.121598	1	0.502117	1	0
						R_CBMKr	0.35426	0.99	0.510251	0.99	0								R_PDX5PO2	0.121598	1	0.502117	1	0
						R_MALS	0.356095	1	0.512894	1	0								R_FE2tpp	0.121598	1	0.502114	1	0
						R_GART	0.356095	1	0.512894	1	0								R_PDX5PS	0	0	0	0	0
						R_GLYCL	0.356036	1	0.512809	1	0								R_KARA1	0	0	0	0	0
						R_MTHFD	0.352516	0.99	0.507739	0.99	0								R_K2L4Atex	0	0	0	0	0
						R_MTHFC	0.352516	0.99	0.507739	0.99	0								R_SDPDS	0	0	0	0	0
						R_FE2tpp	0.356093	1	0.512891	1	0								R_SDPTA	0	0	0	0	0
						R_ASNS2	0.355741	1	0.512384	1	0								R_K2L4Aabcpp	0	0	0	0	0
						R_PIt2rpp	0.355037	1	0.51137	1	0								R_SERAT	0	0	0	0	0
						R_Kt2pp	0.3559	1	0.512613	1	0								R_IPPS	0	0	0	0	0
						R_FE3abcpp	0.356025	1	0.512793	1	0								R_IPPMIb	0	0	0	0	0
						R_ZN2tpp	0.356091	1	0.512888	1	0								R_KARA2	0	0	0	0	0
						R_URIDK2r	0.356057	1	0.512839	1	0								R_IPPMIa	0	0	0	0	0
						R_3HAD160	0.355603	1	0.512185	1	0								R_EX_k_e_	0	0	0	0	0
						R_3OAR160	0.355603	1	0.512185	1	0								R_PE161abcpp	0	0	0	0	0
						R_3OAS160	0.355603	1	0.512185	1	0								R_SHCHD2	0	0	0	0	0
						R_3HAD140	0.355603	1	0.512185	1	0								R_SHCHF	0	0	0	0	0
						R_LPADSS	0	0	0	0	0								R_SHK3Dr	0	0	0	0	0
						R_THDPS	0	0	0	0	0								R_SHKK	0	0	0	0	0
						R_PRAGSr	0	0	0	0	0								R_SHSL1	0	0	0	0	0
						R_PPNDH	0	0	0	0	0								R_PE160abcpp	0	0	0	0	0
						R_PPND	0	0	0	0	0								R_IPMD	0	0	0	0	0
						R_PPNCL2	0	0	0	0	0								R_AMPMS2	0	0	0	0	0
						R_HSTPT	0	0	0	0	0								R_SADT2	0	0	0	0	0
						R_PRAIS	0	0	0	0	0								R_PERD	0	0	0	0	0
						R_HSST	0	0	0	0	0								R_RBFSb	0	0	0	0	0
						R_HSDy	0	0	0	0	0								R_ASAD	0	0	0	0	0
						R_THRD_L	0	0	0	0	0								R_PGAMT	0	0	0	0	0
						R_ADCS	0	0	0	0	0								R_DTMPK	0	0	0	0	0
						R_ADCL	0	0	0	0	0								R_RHCCE	0	0	0	0	0
						R_Ec_biomass_iAF1260_core_59p81M	0	0	0	0	0								R_ARGSS	0	0	0	0	0
						R_THRS	0	0	0	0	0								R_ARGSL	0	0	0	0	0
						R_HSK	0	0	0	0	0								R_MG2tex	0	0	0	0	0
						R_PPCDC	0	0	0	0	0								R_Ktex	0	0	0	0	0
						R_PRAIi	0	0	0	0	0								R_KDOPS	0	0	0	0	0
						R_COBALT2tpp	0	0	0	0	0								R_KDOPP	0	0	0	0	0
						R_PRFGS	0	0	0	0	0								R_KDOCT2	0	0	0	0	0
						R_G1PACT	0	0	0	0	0								R_DXPRIi	0	0	0	0	0
						R_PRATPP	0	0	0	0	0								R_DXPS	0	0	0	0	0
						R_ICDHyr	0	0	0	0	0								R_APRAUR	0	0	0	0	0
						R_G1SAT	0	0	0	0	0								R_E4PD	0	0	0	0	0
						R_PRASCSi	0	0	0	0	0								R_ANS	0	0	0	0	0
						R_TDSK	0	0	0	0	0								R_ANPRT	0	0	0	0	0
						R_PRAMPC	0	0	0	0	0								R_RPE	0	0	0	0	0
						R_ADSS	0	0	0	0	0								R_SO4tex	0	0	0	0	0
						R_ADSL2r	0	0	0	0	0								R_FMNAT	0	0	0	0	0
						R_ADSL1r	0	0	0	0	0								R_ALATA_L	0	0	0	0	0
						R_ADSK	0	0	0	0	0								R_IMPC	0	0	0	0	0
						R_G3PAT160	0	0	0	0	0								R_ADSL1r	0	0	0	0	0
						R_G3PAT161	0	0	0	0	0								R_ADSK	0	0	0	0	0
[truncated: 2,149 more rows]

## Sheet: Pyruvate
Methanol essential knockouts						Fitness knockouts
[truncated: 2,223 more rows]

[truncated: 3 more sheets: Ribose, Succinate, Xylose]
