# Supplementary material for: Methanol-essential growth of Escherichia coli
Source: Nat Commun. 2018 Apr 17;9:1508. doi: 10.1038/s41467-018-03937-y (PMC5904121; doi:10.1038/s41467-018-03937-y)
Supplement: Supplementary file 5 — Supplementary Data 2 [file 41467_2018_3937_MOESM5_ESM.xlsx]

## Sheet: Nomenclature
Supplementary Data 2: Methanol-essential genotypes - iML1515
Knockouts leading to methanol dependent growth on the respective carbon source (different tabs).
Nomenclature of reactions according to iML1515 (doi:10.1038/nbt.3956)
Flux balance analysis have been carried out setting the uptake rate of the carbon sources to 7 mmol gCDW-1 h-1
Shown are methanol essential knockouts: No growth on the multi-carbon source versus growth on methanol as sole carbon source
and fitness knockouts: differential fitness between methanol+ multi-carbon source versus multi-carbon source
Abbreviation
mu	predicted growth rate [h-1] on multi-carbon source
rel_mu	relative predicted growth rate [h-1] on multi-carbon source (normalized to maximal growth rate)
mu_MeOH	predicted growth rate [h-1] on methanol
rel_mu_MeOH	relative predicted growth rate [h-1] on methanol (normalized to maximal growth rate)
mu_MeOH_comet	predicted growth rate [h-1] under co-metabolization of multi-carbon source and methanol
rel_mu_MeOH_comet	relative predicted growth rate [h-1] under co-metabolization of multi-carbon source and methanol (normalized to maximal growth rate)
diff_rel_mu	Difference of rel_mu_MeOH_comet and rel_mu

## Sheet: Acetate
Methanol essential knockouts						Fitness knockouts
ko	mu	rel_mu	mu_MeOH	rel_mu_MeOH		ko	mu	rel_mu	mu_MeOH_comet	rel_mu_MeOH_comet	diff_rel_mu
R_PGK	0	0	0.149436	0.96		R_RPI	0.048219	0.29	0.31341	0.96	0.66
R_ATPS4rpp	0	0	0.040123	0.26		R_CO2tex	0.067568	0.41	0.224622	0.69	0.28
R_GAPD	0	0	0.149436	0.96		R_EX_co2_e	0.067568	0.41	0.224622	0.69	0.28
R_EX_o2_e	0	0	0.014836	0.1		R_SUCDi	0.107188	0.65	0.27897	0.85	0.2
R_EX_ac_e	0	0	0.155966	1		R_FUM	0.102244	0.62	0.26607	0.81	0.19
R_O2tex	0	0	0.014836	0.1		R_CO2tpp	0.136907	0.83	0.298017	0.91	0.08
R_O2tpp	0	0	0.014836	0.1		R_PTAr	0.138465	0.84	0.301104	0.92	0.08
R_ACtex	0	0	0.155966	1		R_ACKr	0.138465	0.84	0.301104	0.92	0.08
						R_MDH	0.150088	0.91	0.313758	0.96	0.05
						R_CYTBO3_4pp	0.134225	0.81	0.281079	0.86	0.04
						R_SUCOAS	0.1523	0.92	0.315408	0.96	0.04
						R_AKGDH	0.15197	0.92	0.314721	0.96	0.04
						R_FLDR2	0.163439	0.99	0.326952	1	0.01
						R_POR5	0.163441	0.99	0.326953	1	0.01
						R_ICL	0.163376	0.99	0.326338	1	0.01
						R_MALS	0.163376	0.99	0.326338	1	0.01
						R_PGM	0.16332	0.99	0.32497	0.99	0
						R_NDPK2	0.164953	1	0.327796	1	0
						R_NDPK3	0.165106	1	0.327796	1	0
						R_GLUDy	0.160066	0.97	0.317767	0.97	0
						R_G3PD2	0.165115	1	0.327681	1	0
						R_TRPAS2	0.165131	1	0.327706	1	0
						R_TRPS3	0.165131	1	0.327706	1	0
						R_CBMKr	0.164424	1	0.326287	1	0
						R_NDPK4	0.165186	1	0.327796	1	0
						R_PIt2rpp	0.164752	1	0.326923	1	0
						R_PFL	0.165194	1	0.327796	1	0
						R_CYTK1	0.16488	1	0.327172	1	0
						R_IMPD	0.164899	1	0.327209	1	0
						R_GMPS	0.16505	1	0.327502	1	0
						R_ASNS2	0.165052	1	0.327505	1	0
						R_SO4t2pp	0.165084	1	0.327568	1	0
						R_Kt2pp	0.165111	1	0.327619	1	0
						R_EX_fe2_e	0.165187	1	0.327768	1	0
						R_FE2tex	0.165187	1	0.327768	1	0
						R_4HTHRA	0.165201	1	0.327795	1	0
						R_SPODM	0.165201	1	0.327795	1	0
						R_4HTHRK	0.165201	1	0.327795	1	0
						R_MG2t3_2pp	0.165199	1	0.327791	1	0
						R_FESR	0.165198	1	0.327789	1	0
						R_FESD1s	0.165198	1	0.327789	1	0
						R_PAI2T	0.165196	1	0.327785	1	0
						R_AI2K	0.165196	1	0.327785	1	0
						R_PAI2I	0.165196	1	0.327785	1	0
						R_CPPPGO	0.165195	1	0.327783	1	0
						R_meoh_deh	0	0	0	0	0
						R_CYSS	0	0	0	0	0
						R_CU2tpp	0	0	0	0	0
						R_CU2tex	0	0	0	0	0
						R_CTPS2	0	0	0	0	0
						R_CS	0	0	0	0	0
						R_PMDPHT	0	0	0	0	0
						R_COBALT2tpp	0	0	0	0	0
						R_COBALT2tex	0	0	0	0	0
						R_PMEACPE	0	0	0	0	0
						R_PMPK	0	0	0	0	0
						R_PNTK	0	0	0	0	0
						R_CYSTL	0	0	0	0	0
						R_CLtex	0	0	0	0	0
						R_PPBNGS	0	0	0	0	0
						R_PPCDC	0	0	0	0	0
						R_CHRPL	0	0	0	0	0
						R_CHORS	0	0	0	0	0
						R_CHORM	0	0	0	0	0
						R_PPNCL2	0	0	0	0	0
						R_PPND	0	0	0	0	0
						R_PPNDH	0	0	0	0	0
						R_CDPMEK	0	0	0	0	0
						R_PRAGSr	0	0	0	0	0
						R_PRAIS	0	0	0	0	0
						R_PPA	0	0	0	0	0
						R_PItex	0	0	0	0	0
						R_PHETA1	0	0	0	0	0
						R_DAPDC	0	0	0	0	0
						R_PAPPT3	0	0	0	0	0
						R_DMATT	0	0	0	0	0
						R_DHQTi	0	0	0	0	0
						R_DHQS	0	0	0	0	0
						R_PDX5PS	0	0	0	0	0
						R_DHPS2	0	0	0	0	0
						R_DHPPDA2	0	0	0	0	0
						R_DHORTS	0	0	0	0	0
						R_PE160abcpp	0	0	0	0	0
						R_DHNPA2r	0	0	0	0	0
						R_PE161abcpp	0	0	0	0	0
						R_DHFS	0	0	0	0	0
						R_DHFR	0	0	0	0	0
						R_DHDPS	0	0	0	0	0
						R_DHDPRy	0	0	0	0	0
						R_DHAD2	0	0	0	0	0
						R_DHAD1	0	0	0	0	0
						R_DDPA	0	0	0	0	0
						R_PGAMT	0	0	0	0	0
						R_DBTS	0	0	0	0	0
						R_DB4PS	0	0	0	0	0
						R_DASYN161	0	0	0	0	0
						R_DASYN160	0	0	0	0	0
						R_DAPE	0	0	0	0	0
						R_PRAIi	0	0	0	0	0
						R_PRAMPC	0	0	0	0	0
						R_PRASCSi	0	0	0	0	0
						R_PRATPP	0	0	0	0	0
						R_RBFSb	0	0	0	0	0
						R_AMPMS2	0	0	0	0	0
						R_AMAOTr	0	0	0	0	0
						R_RHCCE	0	0	0	0	0
						R_SADT2	0	0	0	0	0
						R_ALAR	0	0	0	0	0
						R_SDPDS	0	0	0	0	0
						R_SDPTA	0	0	0	0	0
						R_ALAALAr	0	0	0	0	0
						R_SERAT	0	0	0	0	0
						R_AIRC3	0	0	0	0	0
						R_AIRC2	0	0	0	0	0
						R_AICART	0	0	0	0	0
						R_AHCYSNS	0	0	0	0	0
						R_AGPR	0	0	0	0	0
						R_AGPAT161	0	0	0	0	0
						R_AGPAT160	0	0	0	0	0
						R_SHCHD2	0	0	0	0	0
						R_SHCHF	0	0	0	0	0
						R_SHK3Dr	0	0	0	0	0
						R_SHKK	0	0	0	0	0
						R_SHSL1	0	0	0	0	0
						R_SO4tex	0	0	0	0	0
						R_ADSS	0	0	0	0	0
						R_ADSL2r	0	0	0	0	0
						R_ANPRT	0	0	0	0	0
						R_DM_4crsol_c	0	0	0	0	0
						R_ANS	0	0	0	0	0
						R_AOXSr2	0	0	0	0	0
						R_PRFGS	0	0	0	0	0
						R_PRMICI	0	0	0	0	0
						R_CAt6pp	0	0	0	0	0
						R_CA2tex	0	0	0	0	0
						R_PSCVT	0	0	0	0	0
						R_BTS5	0	0	0	0	0
						R_BPNT	0	0	0	0	0
						R_BIOMASS_Ec_iML1515_core_75p37M	0	0	0	0	0
						R_PSD160	0	0	0	0	0
						R_PSD161	0	0	0	0	0
						R_ATPPRT	0	0	0	0	0
						R_PSSA160	0	0	0	0	0
						R_PSSA161	0	0	0	0	0
						R_ASPTA	0	0	0	0	0
						R_PTPATi	0	0	0	0	0
						R_ASPK	0	0	0	0	0
						R_ASPCT	0	0	0	0	0
						R_ASP1DC	0	0	0	0	0
						R_ASAD	0	0	0	0	0
						R_ARGSS	0	0	0	0	0
						R_ARGSL	0	0	0	0	0
						R_APRAUR	0	0	0	0	0
						R_QULNS	0	0	0	0	0
						R_RBFK	0	0	0	0	0
						R_RBFSa	0	0	0	0	0
						R_ADSL1r	0	0	0	0	0
						R_DM_5drib_c	0	0	0	0	0
						R_DNMPPA	0	0	0	0	0
						R_IG3PS	0	0	0	0	0
						R_IGPDH	0	0	0	0	0
						R_IGPS	0	0	0	0	0
						R_ILETA	0	0	0	0	0
						R_IMPC	0	0	0	0	0
						R_IPMD	0	0	0	0	0
						R_IPPMIa	0	0	0	0	0
						R_IPPMIb	0	0	0	0	0
						R_IPPS	0	0	0	0	0
						R_K2L4Aabcpp	0	0	0	0	0
						R_K2L4Aabctex	0	0	0	0	0
						R_ICYSDS	0	0	0	0	0
						R_KARA1	0	0	0	0	0
						R_KDOCT2	0	0	0	0	0
						R_KDOPP	0	0	0	0	0
						R_KDOPS	0	0	0	0	0
						R_Ktex	0	0	0	0	0
						R_FCLT	0	0	0	0	0
						R_LEUTAi	0	0	0	0	0
						R_LPADSS	0	0	0	0	0
						R_EX_zn2_e	0	0	0	0	0
						R_MALCOAMT	0	0	0	0	0
						R_EX_so4_e	0	0	0	0	0
						R_MCOATA	0	0	0	0	0
						R_KARA2	0	0	0	0	0
						R_FMNAT	0	0	0	0	0
						R_ICDHyr	0	0	0	0	0
						R_HSTPT	0	0	0	0	0
						R_GLUTRS	0	0	0	0	0
						R_GLUTRR	0	0	0	0	0
						R_GLUR	0	0	0	0	0
						R_GLUPRT	0	0	0	0	0
						R_GLU5K	0	0	0	0	0
						R_GLNS	0	0	0	0	0
						R_GRTT	0	0	0	0	0
						R_GK1	0	0	0	0	0
						R_GF6PTA	0	0	0	0	0
						R_GTPCI	0	0	0	0	0
						R_GTPCII2	0	0	0	0	0
						R_HBZOPT	0	0	0	0	0
						R_G5SD	0	0	0	0	0
						R_G5SADs	0	0	0	0	0
						R_HCO3E	0	0	0	0	0
						R_HISTD	0	0	0	0	0
						R_HISTP	0	0	0	0	0
						R_HMBS	0	0	0	0	0
						R_G1SAT	0	0	0	0	0
						R_HPPK2	0	0	0	0	0
						R_G1PACT	0	0	0	0	0
						R_HSDy	0	0	0	0	0
						R_HSK	0	0	0	0	0
						R_HSST	0	0	0	0	0
						R_MCTP1App	0	0	0	0	0
						R_EX_pi_e	0	0	0	0	0
						R_EX_ni2_e	0	0	0	0	0
						R_NNDPR	0	0	0	0	0
						R_EPMEACPR	0	0	0	0	0
						R_OCBT	0	0	0	0	0
						R_EGMEACPR	0	0	0	0	0
						R_OCTDPS	0	0	0	0	0
						R_OGMEACPD	0	0	0	0	0
						R_OGMEACPR	0	0	0	0	0
						R_OGMEACPS	0	0	0	0	0
						R_OMCDC	0	0	0	0	0
						R_OMPDC	0	0	0	0	0
						R_OPHBDC	0	0	0	0	0
						R_OPMEACPD	0	0	0	0	0
						R_OPMEACPR	0	0	0	0	0
						R_OPMEACPS	0	0	0	0	0
						R_ORPT	0	0	0	0	0
						R_P5CR	0	0	0	0	0
						R_DXPS	0	0	0	0	0
						R_DXPRIi	0	0	0	0	0
						R_PANTS	0	0	0	0	0
						R_DTMPK	0	0	0	0	0
						R_DPCOAK	0	0	0	0	0
						R_DNTPPA	0	0	0	0	0
						R_NNATr	0	0	0	0	0
						R_DM_amob_c	0	0	0	0	0
						R_EX_ca2_e	0	0	0	0	0
						R_EX_cobalt2_e	0	0	0	0	0
						R_EX_nh4_e	0	0	0	0	0
						R_MECDPDH5	0	0	0	0	0
						R_MECDPS	0	0	0	0	0
						R_EX_mobd_e	0	0	0	0	0
						R_EX_mn2_e	0	0	0	0	0
						R_EX_mg2_e	0	0	0	0	0
						R_MEPCT	0	0	0	0	0
						R_METAT	0	0	0	0	0
						R_METS	0	0	0	0	0
						R_EX_k_e	0	0	0	0	0
						R_MG2tex	0	0	0	0	0
						R_MNtex	0	0	0	0	0
						R_MOAT	0	0	0	0	0
						R_MOAT2	0	0	0	0	0
						R_MOBDabcpp	0	0	0	0	0
						R_MOBDtex	0	0	0	0	0
						R_MOHMT	0	0	0	0	0
						R_MPTG	0	0	0	0	0
						R_MTHFR2	0	0	0	0	0
						R_NADK	0	0	0	0	0
						R_NADS1	0	0	0	0	0
						R_NH4tex	0	0	0	0	0
						R_NH4tpp	0	0	0	0	0
						R_EX_cu2_e	0	0	0	0	0
						R_NI2tex	0	0	0	0	0
						R_EX_cl_e	0	0	0	0	0
						R_ADSK	0	0	0	0	0
						R_DPR	0	0	0	0	0
						R_UPPDC1	0	0	0	0	0
						R_UPP3MT	0	0	0	0	0
						R_ACONTb	0	0	0	0	0
						R_ACOTA	0	0	0	0	0
						R_TMDS	0	0	0	0	0
						R_UPP3S	0	0	0	0	0
						R_5DOAN	0	0	0	0	0
						R_ACONTa	0	0	0	0	0
						R_THRS	0	0	0	0	0
						R_A5PISO	0	0	0	0	0
						R_UDCPDPS	0	0	0	0	0
						R_UDCPDP	0	0	0	0	0
						R_UAPGR	0	0	0	0	0
						R_UAMAS	0	0	0	0	0
						R_SULR	0	0	0	0	0
						R_UAAGDS	0	0	0	0	0
						R_TMPPP	0	0	0	0	0
						R_ACODA	0	0	0	0	0
						R_U23GAAT	0	0	0	0	0
						R_ACCOAC	0	0	0	0	0
						R_THDPS	0	0	0	0	0
						R_USHD	0	0	0	0	0
						R_TDSK	0	0	0	0	0
						R_UHGADA	0	0	0	0	0
						R_ACGK	0	0	0	0	0
						R_ACGS	0	0	0	0	0
						R_UGMDDS	0	0	0	0	0
						R_ACHBS	0	0	0	0	0
						R_ACLS	0	0	0	0	0
						R_UMPK	0	0	0	0	0
						R_THRD_L	0	0	0	0	0
						R_3OAS140	0	0	0	0	0
						R_TYRL	0	0	0	0	0
						R_TYRTA	0	0	0	0	0
						R_3OAR140	0	0	0	0	0
						R_TMPK	0	0	0	0	0
						R_UAMAGS	0	0	0	0	0
						R_Zn2tex	0	0	0	0	0
						R_THZPSN3	0	0	0	0	0
						R_UAGAAT	0	0	0	0	0
						R_UAGPT3	0	0	0	0	0
						R_UAGCVT	0	0	0	0	0
						R_UAGDP	0	0	0	0	0
						R_ADCL	0	0	0	0	0
						R_ADCS	0	0	0	0	0
						R_LPLIPAL2A160	0.165202	1	0.327796	1	0
						R_MDDCP3pp	0.165202	1	0.327796	1	0
						R_MDDCP2pp	0.165202	1	0.327796	1	0
						R_LPLIPAL2E141	0.165202	1	0.327796	1	0
						R_LYSDC	0.165202	1	0.327796	1	0
						R_LYSabcpp	0.165202	1	0.327796	1	0
						R_MDDCP1pp	0.165202	1	0.327796	1	0
						R_LPLIPAL2A141	0.165202	1	0.327796	1	0
						R_LYSt3pp	0.165202	1	0.327796	1	0
						R_LYStex	0.165202	1	0.327796	1	0
						R_UM4PL	0.165202	1	0.327796	1	0
						R_MCTP2App	0.165202	1	0.327796	1	0
						R_MCTP1Bpp	0.165202	1	0.327796	1	0
						R_LYSt2pp	0.165202	1	0.327796	1	0
						R_LSERDHr	0.165202	1	0.327796	1	0
						R_LPLIPAL2A140	0.165202	1	0.327796	1	0
						R_LYXI	0.165202	1	0.327796	1	0
						R_LPLIPAL2G181	0.165202	1	0.327796	1	0
						R_MDDCP5pp	0.165202	1	0.327796	1	0
						R_LPLIPAL2G180	0.165202	1	0.327796	1	0
						R_LPLIPAL2G161	0.165202	1	0.327796	1	0
						R_LPLIPAL2G160	0.165202	1	0.327796	1	0
						R_MDDEP1pp	0.165202	1	0.327796	1	0
						R_MDDEP2pp	0.165202	1	0.327796	1	0
						R_LPLIPAL2G141	0.165202	1	0.327796	1	0
						R_LPLIPAL2G140	0.165202	1	0.327796	1	0
						R_LPLIPAL2G120	0.165202	1	0.327796	1	0
						R_LPLIPAL2E181	0.165202	1	0.327796	1	0
						R_LPLIPAL2E180	0.165202	1	0.327796	1	0
						R_LPLIPAL2E161	0.165202	1	0.327796	1	0
						R_MDDCP4pp	0.165202	1	0.327796	1	0
						R_LYXt2pp	0.165202	1	0.327796	1	0
						R_MCITS	0.165202	1	0.327796	1	0
						R_MAN6Pt6_2pp	0.165202	1	0.327796	1	0
						R_MAN6PI	0.165202	1	0.327796	1	0
						R_MAN1PT2	0.165202	1	0.327796	1	0
						R_MAN6Ptex	0.165202	1	0.327796	1	0
						R_LPLIPAL2A180	0.165202	1	0.327796	1	0
						R_MALtex	0.165202	1	0.327796	1	0
						R_MALt3pp	0.165202	1	0.327796	1	0
						R_LPLIPAL2E160	0.165202	1	0.327796	1	0
						R_MALt2_2pp	0.165202	1	0.327796	1	0
						R_MALDtex	0.165202	1	0.327796	1	0
						R_MDDEP3pp	0.165202	1	0.327796	1	0
						R_LPLIPAL2A181	0.165202	1	0.327796	1	0
						R_MALDt2_2pp	0.165202	1	0.327796	1	0
						R_LPLIPAL2A161	0.165202	1	0.327796	1	0
						R_LPLIPAL2E120	0.165202	1	0.327796	1	0
						R_LPLIPAL2E140	0.165202	1	0.327796	1	0
						R_MALDDH	0.165202	1	0.327796	1	0
						R_MACPD	0.165202	1	0.327796	1	0
						R_MCITL2	0.165202	1	0.327796	1	0
						R_MCITD	0.165202	1	0.327796	1	0
						R_MANtex	0.165202	1	0.327796	1	0
						R_MANptspp	0.165202	1	0.327796	1	0
						R_MANPGH	0.165202	1	0.327796	1	0
						R_LYXtex	0.165202	1	0.327796	1	0
						R_UMPtex	0.165202	1	0.327796	1	0
						R_L_LACD2	0.165202	1	0.327796	1	0
						R_MANGLYCtex	0.165202	1	0.327796	1	0
						R_L_LACt2rpp	0.165202	1	0.327796	1	0
						R_MANGLYCptspp	0.165202	1	0.327796	1	0
						R_L_LACtex	0.165202	1	0.327796	1	0
						R_MANAO	0.165202	1	0.327796	1	0
						R_M1PD	0.165202	1	0.327796	1	0
						R_L_LACD3	0.165202	1	0.327796	1	0
						R_MALt2_3pp	0.165202	1	0.327796	1	0
						R_SPODMpp	0.165202	1	0.327796	1	0
						R_MDDEP4pp	0.165202	1	0.327796	1	0
						R_MTHTHFSs	0.165202	1	0.327796	1	0
						R_MTAN	0.165202	1	0.327796	1	0
						R_MSO3tex	0.165202	1	0.327796	1	0
						R_MSO3abcpp	0.165202	1	0.327796	1	0
						R_MSAR	0.165202	1	0.327796	1	0
						R_MPTG2	0.165202	1	0.327796	1	0
						R_MOX	0.165202	1	0.327796	1	0
						R_UDCPDPpp	0.165202	1	0.327796	1	0
						R_MOAT3C	0.165202	1	0.327796	1	0
						R_UDCPPtppi	0.165202	1	0.327796	1	0
						R_UDPACGALtex	0.165202	1	0.327796	1	0
						R_UDPG4E	0.165202	1	0.327796	1	0
						R_MNt2pp	0.165202	1	0.327796	1	0
						R_MNNH	0.165202	1	0.327796	1	0
						R_MNLtex	0.165202	1	0.327796	1	0
						R_MNLptspp	0.165202	1	0.327796	1	0
						R_MN6PP	0.165202	1	0.327796	1	0
						R_MN2tpp	0.165202	1	0.327796	1	0
						R_MN2tipp	0.165202	1	0.327796	1	0
						R_MN2t3pp	0.165202	1	0.327796	1	0
						R_MMM	0.165202	1	0.327796	1	0
						R_MMETtex	0.165202	1	0.327796	1	0
						R_MMETt2pp	0.165202	1	0.327796	1	0
						R_MMCD	0.165202	1	0.327796	1	0
						R_MLTP3	0.165202	1	0.327796	1	0
						R_N2Otex	0.165202	1	0.327796	1	0
						R_N2Otpp	0.165202	1	0.327796	1	0
						R_NACtex	0.165202	1	0.327796	1	0
						R_NACtpp	0.165202	1	0.327796	1	0
						R_NAt3pp	0.165202	1	0.327796	1	0
						R_NAt3_2pp	0.165202	1	0.327796	1	0
						R_NAt3_1p5pp	0.165202	1	0.327796	1	0
						R_NAMNPP	0.165202	1	0.327796	1	0
						R_NADTRHD	0.165202	1	0.327796	1	0
						R_NADPPPS	0.165202	1	0.327796	1	0
						R_NADPHXE	0.165202	1	0.327796	1	0
						R_NADPHXD	0.165202	1	0.327796	1	0
						R_NADPHQR4	0.165202	1	0.327796	1	0
						R_NADPHQR3	0.165202	1	0.327796	1	0
						R_NADPHQR2	0.165202	1	0.327796	1	0
						R_NADPHHS	0.165202	1	0.327796	1	0
						R_MLTP2	0.165202	1	0.327796	1	0
						R_NADPHHR	0.165202	1	0.327796	1	0
						R_NADHXE	0.165202	1	0.327796	1	0
						R_NADHXD	0.165202	1	0.327796	1	0
						R_NADHPO	0.165202	1	0.327796	1	0
						R_NADHHS	0.165202	1	0.327796	1	0
						R_NADHHR	0.165202	1	0.327796	1	0
						R_NADH9	0.165202	1	0.327796	1	0
						R_NADH5	0.165202	1	0.327796	1	0
						R_NADH18pp	0.165202	1	0.327796	1	0
						R_NADH17pp	0.165202	1	0.327796	1	0
						R_NADH16pp	0.165202	1	0.327796	1	0
						R_NADH10	0.165202	1	0.327796	1	0
						R_NADDP	0.165202	1	0.327796	1	0
						R_NADN	0.165202	1	0.327796	1	0
						R_UM4PCP	0.165202	1	0.327796	1	0
						R_MLTP1	0.165202	1	0.327796	1	0
						R_MLTGY3pp	0.165202	1	0.327796	1	0
						R_LPLIPAL2A120	0.165202	1	0.327796	1	0
						R_UDPGLCURtex	0.165202	1	0.327796	1	0
						R_METOX2s	0.165202	1	0.327796	1	0
						R_METOX1s	0.165202	1	0.327796	1	0
						R_METGLCURtex	0.165202	1	0.327796	1	0
						R_METGLCURt2pp	0.165202	1	0.327796	1	0
						R_METGLCUR	0.165202	1	0.327796	1	0
						R_UDPGPpp	0.165202	1	0.327796	1	0
						R_MEPNtex	0.165202	1	0.327796	1	0
						R_MEPNabcpp	0.165202	1	0.327796	1	0
						R_UDPGtex	0.165202	1	0.327796	1	0
						R_UGCIAMH	0.165202	1	0.327796	1	0
						R_UGLCURPpp	0.165202	1	0.327796	1	0
						R_MELIBtex	0.165202	1	0.327796	1	0
						R_UGLT	0.165202	1	0.327796	1	0
						R_MELIBt3ipp	0.165202	1	0.327796	1	0
						R_MELIBt2pp	0.165202	1	0.327796	1	0
						R_UGLYCH	0.165202	1	0.327796	1	0
						R_ME2	0.165202	1	0.327796	1	0
						R_UM3PL	0.165202	1	0.327796	1	0
						R_ME1	0.165202	1	0.327796	1	0
						R_MDH3	0.165202	1	0.327796	1	0
						R_MDH2	0.165202	1	0.327796	1	0
						R_METSOX1tex	0.165202	1	0.327796	1	0
						R_METSOX2abcpp	0.165202	1	0.327796	1	0
						R_METSOX2tex	0.165202	1	0.327796	1	0
						R_METSOXR1	0.165202	1	0.327796	1	0
						R_MLTGY2pp	0.165202	1	0.327796	1	0
						R_MLTGY1pp	0.165202	1	0.327796	1	0
						R_MLTG5	0.165202	1	0.327796	1	0
						R_MLTG4	0.165202	1	0.327796	1	0
						R_MLTG3	0.165202	1	0.327796	1	0
						R_MLTG2	0.165202	1	0.327796	1	0
						R_MLTG1	0.165202	1	0.327796	1	0
						R_MLDEP2pp	0.165202	1	0.327796	1	0
						R_MLDEP1pp	0.165202	1	0.327796	1	0
						R_MLDCP3App	0.165202	1	0.327796	1	0
						R_MLDCP2Bpp	0.165202	1	0.327796	1	0
						R_MLDCP2App	0.165202	1	0.327796	1	0
						R_MLTGY4pp	0.165202	1	0.327796	1	0
						R_MLDCP1Bpp	0.165202	1	0.327796	1	0
						R_MINCYCtpp	0.165202	1	0.327796	1	0
						R_MINCYCtex	0.165202	1	0.327796	1	0
						R_MICITDr	0.165202	1	0.327796	1	0
						R_MGSA	0.165202	1	0.327796	1	0
						R_MG2uabcpp	0.165202	1	0.327796	1	0
						R_MG2tpp	0.165202	1	0.327796	1	0
						R_UDPGALPpp	0.165202	1	0.327796	1	0
						R_METtex	0.165202	1	0.327796	1	0
						R_UDPGALtex	0.165202	1	0.327796	1	0
						R_METt3pp	0.165202	1	0.327796	1	0
						R_METabcpp	0.165202	1	0.327796	1	0
						R_METSOXR2	0.165202	1	0.327796	1	0
						R_MLDCP1App	0.165202	1	0.327796	1	0
						R_METSOX1abcpp	0.165202	1	0.327796	1	0
						R_LCTSt3ipp	0.165202	1	0.327796	1	0
						R_LPLIPAL1G180pp	0.165202	1	0.327796	1	0
						R_HCINNMt2rpp	0.165202	1	0.327796	1	0
						R_XYLK	0.165202	1	0.327796	1	0
						R_HADPCOADH3	0.165202	1	0.327796	1	0
						R_HACD8	0.165202	1	0.327796	1	0
						R_H2tpp	0.165202	1	0.327796	1	0
						R_H2tex	0.165202	1	0.327796	1	0
						R_H2Stex	0.165202	1	0.327796	1	0
						R_H2St1pp	0.165202	1	0.327796	1	0
						R_H2SO	0.165202	1	0.327796	1	0
						R_H2O2tex	0.165202	1	0.327796	1	0
						R_GUR1PPpp	0.165202	1	0.327796	1	0
						R_GUI2	0.165202	1	0.327796	1	0
						R_GUI1	0.165202	1	0.327796	1	0
						R_GUAtpp	0.165202	1	0.327796	1	0
						R_GUAtex	0.165202	1	0.327796	1	0
						R_GUAt2pp	0.165202	1	0.327796	1	0
						R_GUAPRT	0.165202	1	0.327796	1	0
						R_GUAD	0.165202	1	0.327796	1	0
						R_GUACYC	0.165202	1	0.327796	1	0
						R_GTPtex	0.165202	1	0.327796	1	0
						R_GTPHs	0.165202	1	0.327796	1	0
						R_GTPDPK	0.165202	1	0.327796	1	0
						R_GTPDPDP	0.165202	1	0.327796	1	0
						R_XYLK2	0.165202	1	0.327796	1	0
						R_XYLUt2pp	0.165202	1	0.327796	1	0
						R_XYLUtex	0.165202	1	0.327796	1	0
						R_GTHS	0.165202	1	0.327796	1	0
						R_XYLI2	0.165202	1	0.327796	1	0
						R_GTHRDtex	0.165202	1	0.327796	1	0
						R_XYLI1	0.165202	1	0.327796	1	0
						R_XTSNtex	0.165202	1	0.327796	1	0
						R_XANtex	0.165202	1	0.327796	1	0
						R_HPPPNDO	0.165202	1	0.327796	1	0
						R_XANtpp	0.165202	1	0.327796	1	0
						R_HOPNTAL	0.165202	1	0.327796	1	0
						R_HOMtex	0.165202	1	0.327796	1	0
						R_XMPtex	0.165202	1	0.327796	1	0
						R_HOMt2pp	0.165202	1	0.327796	1	0
						R_XPPT	0.165202	1	0.327796	1	0
						R_HKNTDH	0.165202	1	0.327796	1	0
						R_HKNDDH	0.165202	1	0.327796	1	0
						R_HIStex	0.165202	1	0.327796	1	0
						R_HISt2rpp	0.165202	1	0.327796	1	0
						R_HISabcpp	0.165202	1	0.327796	1	0
						R_XTSNH	0.165202	1	0.327796	1	0
						R_XTSNt2rpp	0.165202	1	0.327796	1	0
						R_HEXt2rpp	0.165202	1	0.327796	1	0
						R_HEX7	0.165202	1	0.327796	1	0
						R_HEX4	0.165202	1	0.327796	1	0
						R_HEX1	0.165202	1	0.327796	1	0
						R_HEPT4	0.165202	1	0.327796	1	0
						R_HEPT3	0.165202	1	0.327796	1	0
						R_HEPT2	0.165202	1	0.327796	1	0
						R_HEPT1	0.165202	1	0.327796	1	0
						R_HEPK2	0.165202	1	0.327796	1	0
						R_HEPK1	0.165202	1	0.327796	1	0
						R_HCYSMT2	0.165202	1	0.327796	1	0
						R_HCYSMT	0.165202	1	0.327796	1	0
						R_HCINNMtex	0.165202	1	0.327796	1	0
						R_HPPPNt2rpp	0.165202	1	0.327796	1	0
						R_GTHRDabcpp	0.165202	1	0.327796	1	0
						R_GTHRDHpp	0.165202	1	0.327796	1	0
						R_ZN2abcpp	0.165202	1	0.327796	1	0
						R_GLYtpp	0.165202	1	0.327796	1	0
						R_GLYtex	0.165202	1	0.327796	1	0
						R_GLYt4pp	0.165202	1	0.327796	1	0
						R_ZN2t3pp	0.165202	1	0.327796	1	0
						R_GLYt2pp	0.165202	1	0.327796	1	0
						R_GLYOX3	0.165202	1	0.327796	1	0
						R_GLYOX	0.165202	1	0.327796	1	0
						R_GLYK	0.165202	1	0.327796	1	0
						R_GLYCtpp	0.165202	1	0.327796	1	0
						R_ZN2tpp	0.165202	1	0.327796	1	0
						R_ZNabcpp	0.165202	1	0.327796	1	0
						R_GLYCtex	0.165202	1	0.327796	1	0
						R_GLYCTO4	0.165202	1	0.327796	1	0
						R_GLYCTO3	0.165202	1	0.327796	1	0
						R_GLYCTO2	0.165202	1	0.327796	1	0
						R_GLYCLTtex	0.165202	1	0.327796	1	0
						R_GLYCLTt4pp	0.165202	1	0.327796	1	0
						R_GLYCLTt2rpp	0.165202	1	0.327796	1	0
						R_GLYCLTDy	0.165202	1	0.327796	1	0
						R_GLYCLTDx	0.165202	1	0.327796	1	0
						R_GLYCK2	0.165202	1	0.327796	1	0
						R_GLYCK	0.165202	1	0.327796	1	0
						R_GLYCDx	0.165202	1	0.327796	1	0
						R_GLYCAtex	0.165202	1	0.327796	1	0
						R_GMHEPAT	0.165202	1	0.327796	1	0
						R_GTHRDabc2pp	0.165202	1	0.327796	1	0
						R_GMHEPK	0.165202	1	0.327796	1	0
						R_GMPR	0.165202	1	0.327796	1	0
						R_GTHPi	0.165202	1	0.327796	1	0
						R_GTHOr	0.165202	1	0.327796	1	0
						R_XYLabcpp	0.165202	1	0.327796	1	0
						R_GSPMDS	0.165202	1	0.327796	1	0
						R_GSPMDA	0.165202	1	0.327796	1	0
						R_GSNtex	0.165202	1	0.327796	1	0
						R_GSNt3pp	0.165202	1	0.327796	1	0
						R_XYLt2pp	0.165202	1	0.327796	1	0
						R_GSNt2pp	0.165202	1	0.327796	1	0
						R_GSNK	0.165202	1	0.327796	1	0
						R_GRXR	0.165202	1	0.327796	1	0
						R_XYLtex	0.165202	1	0.327796	1	0
						R_GPDDA5pp	0.165202	1	0.327796	1	0
						R_GPDDA5	0.165202	1	0.327796	1	0
						R_GPDDA4pp	0.165202	1	0.327796	1	0
						R_GPDDA4	0.165202	1	0.327796	1	0
						R_GPDDA3pp	0.165202	1	0.327796	1	0
						R_GPDDA3	0.165202	1	0.327796	1	0
						R_GPDDA2pp	0.165202	1	0.327796	1	0
						R_GPDDA2	0.165202	1	0.327796	1	0
						R_GPDDA1pp	0.165202	1	0.327796	1	0
						R_GPDDA1	0.165202	1	0.327796	1	0
						R_GNP	0.165202	1	0.327796	1	0
						R_GNK	0.165202	1	0.327796	1	0
						R_GMPtex	0.165202	1	0.327796	1	0
						R_GMPS2	0.165202	1	0.327796	1	0
						R_GMHEPPA	0.165202	1	0.327796	1	0
						R_LPLIPAL1G181pp	0.165202	1	0.327796	1	0
						R_HPPPNtex	0.165202	1	0.327796	1	0
						R_HPYRP	0.165202	1	0.327796	1	0
						R_LCTStex	0.165202	1	0.327796	1	0
						R_NAtex	0.165202	1	0.327796	1	0
						R_LCARSyi	0.165202	1	0.327796	1	0
						R_LCARS	0.165202	1	0.327796	1	0
						R_LCADi	0.165202	1	0.327796	1	0
						R_LALGP	0.165202	1	0.327796	1	0
						R_LALDO3	0.165202	1	0.327796	1	0
						R_LALDO2x	0.165202	1	0.327796	1	0
						R_LALALGLUtpp	0.165202	1	0.327796	1	0
						R_LALALGLUtex	0.165202	1	0.327796	1	0
						R_URATEtex	0.165202	1	0.327796	1	0
						R_LALADGLUtpp	0.165202	1	0.327796	1	0
						R_LALADGLUtex	0.165202	1	0.327796	1	0
						R_LADGMDH	0.165202	1	0.327796	1	0
						R_LACZpp	0.165202	1	0.327796	1	0
						R_LACZ	0.165202	1	0.327796	1	0
						R_URATEtpp	0.165202	1	0.327796	1	0
						R_Kt3pp	0.165202	1	0.327796	1	0
						R_Kabcpp	0.165202	1	0.327796	1	0
						R_KG6PDC	0.165202	1	0.327796	1	0
						R_URAt2pp	0.165202	1	0.327796	1	0
						R_URAtex	0.165202	1	0.327796	1	0
						R_URAtpp	0.165202	1	0.327796	1	0
						R_KAS15	0.165202	1	0.327796	1	0
						R_KAS14	0.165202	1	0.327796	1	0
						R_URDGLYCD	0.165202	1	0.327796	1	0
						R_UREAtex	0.165202	1	0.327796	1	0
						R_LCTStpp	0.165202	1	0.327796	1	0
						R_UREAtpp	0.165202	1	0.327796	1	0
						R_LDGUNPD	0.165202	1	0.327796	1	0
						R_LDH_D2	0.165202	1	0.327796	1	0
						R_LPLIPAL1G161pp	0.165202	1	0.327796	1	0
						R_LPLIPAL1G160pp	0.165202	1	0.327796	1	0
						R_LPLIPAL1G141pp	0.165202	1	0.327796	1	0
						R_LPLIPAL1G140pp	0.165202	1	0.327796	1	0
						R_LPLIPAL1G120pp	0.165202	1	0.327796	1	0
						R_LPLIPAL1E181pp	0.165202	1	0.327796	1	0
						R_LPLIPAL1E180pp	0.165202	1	0.327796	1	0
						R_LPLIPAL1E161pp	0.165202	1	0.327796	1	0
						R_LPLIPAL1E160pp	0.165202	1	0.327796	1	0
						R_LPLIPAL1E141pp	0.165202	1	0.327796	1	0
						R_LPLIPAL1E140pp	0.165202	1	0.327796	1	0
						R_LPLIPAL1E120pp	0.165202	1	0.327796	1	0
						R_LPLIPAL1A181pp	0.165202	1	0.327796	1	0
						R_LPLIPAL1A180pp	0.165202	1	0.327796	1	0
						R_LPLIPAL1A161pp	0.165202	1	0.327796	1	0
						R_LPLIPAL1A160pp	0.165202	1	0.327796	1	0
						R_LPLIPAL1A141pp	0.165202	1	0.327796	1	0
						R_LPLIPAL1A140pp	0.165202	1	0.327796	1	0
						R_LPLIPAL1A120pp	0.165202	1	0.327796	1	0
						R_UPPRT	0.165202	1	0.327796	1	0
						R_LIPAabcpp	0.165202	1	0.327796	1	0
						R_LGTHL	0.165202	1	0.327796	1	0
						R_LEUtex	0.165202	1	0.327796	1	0
						R_LEUt3pp	0.165202	1	0.327796	1	0
						R_LEUt2rpp	0.165202	1	0.327796	1	0
						R_LEUabcpp	0.165202	1	0.327796	1	0
						R_URACPAH	0.165202	1	0.327796	1	0
						R_LDH_D	0.165202	1	0.327796	1	0
						R_HPYRI	0.165202	1	0.327796	1	0
						R_URIC	0.165202	1	0.327796	1	0
						R_ISETACabcpp	0.165202	1	0.327796	1	0
						R_VALt3pp	0.165202	1	0.327796	1	0
						R_ICHORT	0.165202	1	0.327796	1	0
						R_ICHORS_copy2	0.165202	1	0.327796	1	0
						R_ICHORS_copy1	0.165202	1	0.327796	1	0
						R_VALtex	0.165202	1	0.327796	1	0
						R_I4FE4ST	0.165202	1	0.327796	1	0
						R_I4FE4SR	0.165202	1	0.327796	1	0
						R_I2FE2ST	0.165202	1	0.327796	1	0
						R_I2FE2SS2	0.165202	1	0.327796	1	0
						R_I2FE2SS	0.165202	1	0.327796	1	0
						R_I2FE2SR	0.165202	1	0.327796	1	0
						R_HYXNtpp	0.165202	1	0.327796	1	0
						R_HYXNtex	0.165202	1	0.327796	1	0
						R_HYPOE	0.165202	1	0.327796	1	0
						R_HYD3pp	0.165202	1	0.327796	1	0
						R_HYD2pp	0.165202	1	0.327796	1	0
						R_HYD1pp	0.165202	1	0.327796	1	0
						R_HXPRT	0.165202	1	0.327796	1	0
						R_HXCT	0.165202	1	0.327796	1	0
						R_HXAtex	0.165202	1	0.327796	1	0
						R_HXAND	0.165202	1	0.327796	1	0
						R_VPAMTr	0.165202	1	0.327796	1	0
						R_X5PL3E	0.165202	1	0.327796	1	0
						R_XAND	0.165202	1	0.327796	1	0
						R_XANt2pp	0.165202	1	0.327796	1	0
						R_HPYRRy	0.165202	1	0.327796	1	0
						R_HPYRRx	0.165202	1	0.327796	1	0
						R_VALt2rpp	0.165202	1	0.327796	1	0
						R_ISETACtex	0.165202	1	0.327796	1	0
						R_IDOND	0.165202	1	0.327796	1	0
						R_IDONt2rpp	0.165202	1	0.327796	1	0
						R_URIH	0.165202	1	0.327796	1	0
						R_URIK1	0.165202	1	0.327796	1	0
						R_URIK2	0.165202	1	0.327796	1	0
						R_URIt2pp_copy1	0.165202	1	0.327796	1	0
						R_IPDPS	0.165202	1	0.327796	1	0
						R_IPDDI	0.165202	1	0.327796	1	0
						R_INStex	0.165202	1	0.327796	1	0
						R_INSt3pp	0.165202	1	0.327796	1	0
						R_INSt2pp	0.165202	1	0.327796	1	0
						R_INSTtex	0.165202	1	0.327796	1	0
						R_INSK	0.165202	1	0.327796	1	0
						R_INSH	0.165202	1	0.327796	1	0
						R_INOSTt4pp	0.165202	1	0.327796	1	0
						R_INOSTO	0.165202	1	0.327796	1	0
						R_INDOLEtex	0.165202	1	0.327796	1	0
						R_INDOLEt2rpp	0.165202	1	0.327796	1	0
						R_INDOLEt2pp	0.165202	1	0.327796	1	0
						R_IMPtex	0.165202	1	0.327796	1	0
						R_URIt2pp_copy2	0.165202	1	0.327796	1	0
						R_ILEtex	0.165202	1	0.327796	1	0
						R_ILEt3pp	0.165202	1	0.327796	1	0
						R_ILEt2rpp	0.165202	1	0.327796	1	0
						R_ILEabcpp	0.165202	1	0.327796	1	0
						R_URItex	0.165202	1	0.327796	1	0
						R_VALTA	0.165202	1	0.327796	1	0
						R_VALabcpp	0.165202	1	0.327796	1	0
						R_IDONtex	0.165202	1	0.327796	1	0
						R_IDOND2	0.165202	1	0.327796	1	0
						R_NDP3	0.165202	1	0.327796	1	0
						R_NTD11	0.165202	1	0.327796	1	0
						R_NDPK1	0.165202	1	0.327796	1	0
						R_PSCLYSt2pp	0.165202	1	0.327796	1	0
						R_PRPPS	0.165202	1	0.327796	1	0
						R_PROtex	0.165202	1	0.327796	1	0
						R_PROt4pp	0.165202	1	0.327796	1	0
						R_PROt2rpp	0.165202	1	0.327796	1	0
						R_PROabcpp	0.165202	1	0.327796	1	0
						R_PROGLYtex	0.165202	1	0.327796	1	0
						R_PROGLYabcpp	0.165202	1	0.327796	1	0
						R_PROD3	0.165202	1	0.327796	1	0
						R_PRCPD	0.165202	1	0.327796	1	0
						R_TDPGDH	0.165202	1	0.327796	1	0
						R_TGBPA	0.165202	1	0.327796	1	0
						R_PSCLYStex	0.165202	1	0.327796	1	0
						R_THD2pp	0.165202	1	0.327796	1	0
						R_PPTtex	0.165202	1	0.327796	1	0
						R_THIORDXi	0.165202	1	0.327796	1	0
						R_PPTHpp	0.165202	1	0.327796	1	0
						R_PPS	0.165202	1	0.327796	1	0
						R_PPPNtex	0.165202	1	0.327796	1	0
						R_PPPNt2rpp	0.165202	1	0.327796	1	0
						R_PPPNDO	0.165202	1	0.327796	1	0
						R_PPPGO	0.165202	1	0.327796	1	0
						R_THMDt2pp_copy1	0.165202	1	0.327796	1	0
						R_THMDt2pp_copy2	0.165202	1	0.327796	1	0
						R_THMDtex	0.165202	1	0.327796	1	0
						R_THFAT	0.165202	1	0.327796	1	0
						R_THMabcpp	0.165202	1	0.327796	1	0
						R_PSD120	0.165202	1	0.327796	1	0
						R_PSD140	0.165202	1	0.327796	1	0
						R_PUNP2	0.165202	1	0.327796	1	0
						R_PTRCtex	0.165202	1	0.327796	1	0
						R_PTRCt2pp	0.165202	1	0.327796	1	0
						R_PTRCabcpp	0.165202	1	0.327796	1	0
						R_PTRCTA	0.165202	1	0.327796	1	0
						R_PTRCORNt7pp	0.165202	1	0.327796	1	0
						R_PTHRpp	0.165202	1	0.327796	1	0
						R_PTA2	0.165202	1	0.327796	1	0
						R_PSSA181	0.165202	1	0.327796	1	0
						R_PSSA180	0.165202	1	0.327796	1	0
						R_TAURabcpp	0.165202	1	0.327796	1	0
						R_TDPDRR	0.165202	1	0.327796	1	0
						R_PSSA141	0.165202	1	0.327796	1	0
						R_PSSA120	0.165202	1	0.327796	1	0
						R_PSP_Lpp	0.165202	1	0.327796	1	0
						R_PSERtex	0.165202	1	0.327796	1	0
						R_TAURtex	0.165202	1	0.327796	1	0
						R_TCYNTtex	0.165202	1	0.327796	1	0
						R_PSD181	0.165202	1	0.327796	1	0
						R_PSD180	0.165202	1	0.327796	1	0
						R_TDP	0.165202	1	0.327796	1	0
						R_TDPADGAT	0.165202	1	0.327796	1	0
						R_TDPAGTA	0.165202	1	0.327796	1	0
						R_TDPDRE	0.165202	1	0.327796	1	0
						R_PSD141	0.165202	1	0.327796	1	0
						R_PSSA140	0.165202	1	0.327796	1	0
						R_PUNP3	0.165202	1	0.327796	1	0
						R_THMtex	0.165202	1	0.327796	1	0
						R_PLIPA2E161pp	0.165202	1	0.327796	1	0
						R_PLIPA2E160pp	0.165202	1	0.327796	1	0
						R_PLIPA2E141pp	0.165202	1	0.327796	1	0
						R_PLIPA2E140pp	0.165202	1	0.327796	1	0
						R_PLIPA2E120pp	0.165202	1	0.327796	1	0
						R_PLIPA2A181pp	0.165202	1	0.327796	1	0
						R_PLIPA2A180pp	0.165202	1	0.327796	1	0
						R_PLIPA2A161pp	0.165202	1	0.327796	1	0
						R_PLIPA2A160pp	0.165202	1	0.327796	1	0
						R_PLIPA2A141pp	0.165202	1	0.327796	1	0
						R_PLIPA2A140pp	0.165202	1	0.327796	1	0
						R_PLIPA2A120pp	0.165202	1	0.327796	1	0
						R_PLIPA2E180pp	0.165202	1	0.327796	1	0
						R_PLIPA1G181pp	0.165202	1	0.327796	1	0
						R_PLIPA1G161pp	0.165202	1	0.327796	1	0
						R_PLIPA1G160pp	0.165202	1	0.327796	1	0
						R_PLIPA1G141pp	0.165202	1	0.327796	1	0
						R_PLIPA1G140pp	0.165202	1	0.327796	1	0
						R_PLIPA1G120pp	0.165202	1	0.327796	1	0
						R_PLIPA1E181pp	0.165202	1	0.327796	1	0
						R_THRPtex	0.165202	1	0.327796	1	0
						R_PLIPA1E180pp	0.165202	1	0.327796	1	0
						R_PLIPA1E161pp	0.165202	1	0.327796	1	0
						R_THRabcpp	0.165202	1	0.327796	1	0
						R_PLIPA1E160pp	0.165202	1	0.327796	1	0
						R_PLIPA1E141pp	0.165202	1	0.327796	1	0
						R_PLIPA1G180pp	0.165202	1	0.327796	1	0
						R_PPM2	0.165202	1	0.327796	1	0
						R_PLIPA2E181pp	0.165202	1	0.327796	1	0
						R_PLIPA2G140pp	0.165202	1	0.327796	1	0
						R_PPK2	0.165202	1	0.327796	1	0
						R_PPK	0.165202	1	0.327796	1	0
						R_PPGPPDP	0.165202	1	0.327796	1	0
						R_PPDOy	0.165202	1	0.327796	1	0
						R_PPCSCT	0.165202	1	0.327796	1	0
						R_PPCK	0.165202	1	0.327796	1	0
						R_THRA	0.165202	1	0.327796	1	0
						R_PPC	0.165202	1	0.327796	1	0
						R_THRA2	0.165202	1	0.327796	1	0
						R_PPAtex	0.165202	1	0.327796	1	0
						R_PPAt4pp	0.165202	1	0.327796	1	0
						R_PPALtpp	0.165202	1	0.327796	1	0
						R_PLIPA2G120pp	0.165202	1	0.327796	1	0
						R_PPALtex	0.165202	1	0.327796	1	0
						R_PPA2	0.165202	1	0.327796	1	0
						R_THRD	0.165202	1	0.327796	1	0
						R_POX	0.165202	1	0.327796	1	0
						R_POAACR	0.165202	1	0.327796	1	0
						R_PNTOtex	0.165202	1	0.327796	1	0
						R_PNTOt4pp	0.165202	1	0.327796	1	0
						R_PMANM	0.165202	1	0.327796	1	0
						R_PLIPA2G181pp	0.165202	1	0.327796	1	0
						R_PLIPA2G180pp	0.165202	1	0.327796	1	0
						R_PLIPA2G161pp	0.165202	1	0.327796	1	0
						R_PLIPA2G160pp	0.165202	1	0.327796	1	0
						R_PLIPA2G141pp	0.165202	1	0.327796	1	0
						R_PPAKr	0.165202	1	0.327796	1	0
						R_PUNP4	0.165202	1	0.327796	1	0
						R_PUNP5	0.165202	1	0.327796	1	0
						R_PUNP6	0.165202	1	0.327796	1	0
						R_SUCMALtpp	0.165202	1	0.327796	1	0
						R_SERD_D	0.165202	1	0.327796	1	0
						R_SERASr	0.165202	1	0.327796	1	0
						R_SEPHCHCS	0.165202	1	0.327796	1	0
						R_SUCTARTtpp	0.165202	1	0.327796	1	0
						R_SULFACabcpp	0.165202	1	0.327796	1	0
						R_SULFACtex	0.165202	1	0.327796	1	0
						R_SCYSDS	0.165202	1	0.327796	1	0
						R_SBTtex	0.165202	1	0.327796	1	0
						R_SBTptspp	0.165202	1	0.327796	1	0
						R_SBTPD	0.165202	1	0.327796	1	0
						R_SULabcpp	0.165202	1	0.327796	1	0
						R_SUCFUMtpp	0.165202	1	0.327796	1	0
						R_SADH	0.165202	1	0.327796	1	0
						R_S4FE4ST	0.165202	1	0.327796	1	0
						R_S4FE4SR	0.165202	1	0.327796	1	0
						R_S2FE2ST	0.165202	1	0.327796	1	0
						R_S2FE2SS2	0.165202	1	0.327796	1	0
						R_S2FE2SS	0.165202	1	0.327796	1	0
						R_S2FE2SR	0.165202	1	0.327796	1	0
						R_RPNTPH	0.165202	1	0.327796	1	0
						R_RNTR4c2	0.165202	1	0.327796	1	0
						R_RNTR3c2	0.165202	1	0.327796	1	0
						R_RNTR2c2	0.165202	1	0.327796	1	0
						R_RNTR1c2	0.165202	1	0.327796	1	0
						R_RNDR4b	0.165202	1	0.327796	1	0
						R_S7PI	0.165202	1	0.327796	1	0
						R_RNDR4	0.165202	1	0.327796	1	0
						R_SERD_L	0.165202	1	0.327796	1	0
						R_SERt4pp	0.165202	1	0.327796	1	0
						R_SQtex	0.165202	1	0.327796	1	0
						R_SQtr	0.165202	1	0.327796	1	0
						R_SSALx	0.165202	1	0.327796	1	0
						R_SSALy	0.165202	1	0.327796	1	0
						R_SPMS	0.165202	1	0.327796	1	0
						R_SPMDtex	0.165202	1	0.327796	1	0
						R_SPMDt3pp	0.165202	1	0.327796	1	0
						R_SPMDabcpp	0.165202	1	0.327796	1	0
						R_SOTA	0.165202	1	0.327796	1	0
						R_SUCASPtpp	0.165202	1	0.327796	1	0
						R_SO3tex	0.165202	1	0.327796	1	0
						R_SKMtex	0.165202	1	0.327796	1	0
						R_SERt2rpp	0.165202	1	0.327796	1	0
						R_SKMt2pp	0.165202	1	0.327796	1	0
						R_SUCBZS	0.165202	1	0.327796	1	0
						R_SUCCt1pp	0.165202	1	0.327796	1	0
						R_SHGO	0.165202	1	0.327796	1	0
						R_SUCCt2_2pp	0.165202	1	0.327796	1	0
						R_SUCCt2_3pp	0.165202	1	0.327796	1	0
						R_SHCHCS3	0.165202	1	0.327796	1	0
						R_SGSAD	0.165202	1	0.327796	1	0
						R_SGDS	0.165202	1	0.327796	1	0
						R_SUCCtex	0.165202	1	0.327796	1	0
						R_SFGTHi	0.165202	1	0.327796	1	0
						R_SERtpp	0.165202	1	0.327796	1	0
						R_SERtex	0.165202	1	0.327796	1	0
						R_SUCBZL	0.165202	1	0.327796	1	0
						R_RNDR3b	0.165202	1	0.327796	1	0
						R_RNDR3	0.165202	1	0.327796	1	0
						R_RNDR2b	0.165202	1	0.327796	1	0
						R_QUIN2tex	0.165202	1	0.327796	1	0
						R_QMO3	0.165202	1	0.327796	1	0
						R_QMO2	0.165202	1	0.327796	1	0
						R_PYRtex	0.165202	1	0.327796	1	0
						R_PYRt2rpp	0.165202	1	0.327796	1	0
						R_PYROX	0.165202	1	0.327796	1	0
						R_PYNP2r	0.165202	1	0.327796	1	0
						R_PYK6	0.165202	1	0.327796	1	0
						R_PYK4	0.165202	1	0.327796	1	0
						R_PYK3	0.165202	1	0.327796	1	0
						R_PYK2	0.165202	1	0.327796	1	0
						R_PYK	0.165202	1	0.327796	1	0
						R_QUIN2tpp	0.165202	1	0.327796	1	0
						R_PYDXtpp	0.165202	1	0.327796	1	0
						R_PYDXPP	0.165202	1	0.327796	1	0
						R_PYDXNtpp	0.165202	1	0.327796	1	0
						R_PYDXNtex	0.165202	1	0.327796	1	0
						R_PYDXNK	0.165202	1	0.327796	1	0
						R_PYDXK	0.165202	1	0.327796	1	0
						R_PYDAMtpp	0.165202	1	0.327796	1	0
						R_PYDAMtex	0.165202	1	0.327796	1	0
						R_PYDAMK	0.165202	1	0.327796	1	0
						R_PYAM5PO	0.165202	1	0.327796	1	0
						R_TARTt2_3pp	0.165202	1	0.327796	1	0
						R_TAUDO	0.165202	1	0.327796	1	0
						R_PUNP7	0.165202	1	0.327796	1	0
						R_PYDXtex	0.165202	1	0.327796	1	0
						R_QUINDH	0.165202	1	0.327796	1	0
						R_QUINDHyi	0.165202	1	0.327796	1	0
						R_R15BPK	0.165202	1	0.327796	1	0
						R_RNDR2	0.165202	1	0.327796	1	0
						R_RNDR1b	0.165202	1	0.327796	1	0
						R_RNDR1	0.165202	1	0.327796	1	0
						R_RMPA	0.165202	1	0.327796	1	0
						R_RMNtpp	0.165202	1	0.327796	1	0
						R_RMNtex	0.165202	1	0.327796	1	0
						R_RMK	0.165202	1	0.327796	1	0
						R_RMI	0.165202	1	0.327796	1	0
						R_RIBtex	0.165202	1	0.327796	1	0
						R_RIBabcpp	0.165202	1	0.327796	1	0
						R_T2DECAI	0.165202	1	0.327796	1	0
						R_RHAT1	0.165202	1	0.327796	1	0
						R_TAGURr	0.165202	1	0.327796	1	0
						R_RFAMPtpp	0.165202	1	0.327796	1	0
						R_RFAMPtex	0.165202	1	0.327796	1	0
						R_REPHACCOAI	0.165202	1	0.327796	1	0
						R_RBP4E	0.165202	1	0.327796	1	0
						R_RBK_L1	0.165202	1	0.327796	1	0
						R_RBK	0.165202	1	0.327796	1	0
						R_TARTD	0.165202	1	0.327796	1	0
						R_TARTRDtex	0.165202	1	0.327796	1	0
						R_TARTRt7pp	0.165202	1	0.327796	1	0
						R_TARTRtex	0.165202	1	0.327796	1	0
						R_R5Ptex	0.165202	1	0.327796	1	0
						R_R5PPpp	0.165202	1	0.327796	1	0
						R_R5PP	0.165202	1	0.327796	1	0
						R_R1PK	0.165202	1	0.327796	1	0
						R_PLIPA1E140pp	0.165202	1	0.327796	1	0
						R_PLIPA1E120pp	0.165202	1	0.327796	1	0
						R_PLIPA1A181pp	0.165202	1	0.327796	1	0
						R_PLIPA1A180pp	0.165202	1	0.327796	1	0
						R_OCTAtex	0.165202	1	0.327796	1	0
						R_TYRt2rpp	0.165202	1	0.327796	1	0
						R_OBTFL	0.165202	1	0.327796	1	0
						R_OAADC	0.165202	1	0.327796	1	0
						R_TYRtex	0.165202	1	0.327796	1	0
						R_TYRtipp	0.165202	1	0.327796	1	0
						R_O2Stex	0.165202	1	0.327796	1	0
						R_NTRIR4pp	0.165202	1	0.327796	1	0
						R_NTRIR3pp	0.165202	1	0.327796	1	0
						R_NTRIR2x	0.165202	1	0.327796	1	0
						R_NTPTP2	0.165202	1	0.327796	1	0
						R_NTPTP1	0.165202	1	0.327796	1	0
						R_TYRPtex	0.165202	1	0.327796	1	0
						R_NTPP9	0.165202	1	0.327796	1	0
						R_NTPP7	0.165202	1	0.327796	1	0
						R_NTPP6	0.165202	1	0.327796	1	0
						R_NTPP5	0.165202	1	0.327796	1	0
						R_NTPP4	0.165202	1	0.327796	1	0
						R_NTPP3	0.165202	1	0.327796	1	0
						R_NTPP2	0.165202	1	0.327796	1	0
						R_NTPP11	0.165202	1	0.327796	1	0
						R_NTPP10	0.165202	1	0.327796	1	0
						R_NTPP1	0.165202	1	0.327796	1	0
						R_NTP5	0.165202	1	0.327796	1	0
						R_NTP3pp	0.165202	1	0.327796	1	0
						R_NTP3	0.165202	1	0.327796	1	0
						R_NTPP8	0.165202	1	0.327796	1	0
						R_NTP10	0.165202	1	0.327796	1	0
						R_TYRPpp	0.165202	1	0.327796	1	0
						R_OHPBAT	0.165202	1	0.327796	1	0
						R_PA120abcpp	0.165202	1	0.327796	1	0
						R_TRPtex	0.165202	1	0.327796	1	0
						R_P5CD	0.165202	1	0.327796	1	0
						R_OXDHCOAT	0.165202	1	0.327796	1	0
						R_OXCOAHDH	0.165202	1	0.327796	1	0
						R_OXCDC	0.165202	1	0.327796	1	0
						R_OXAMTC	0.165202	1	0.327796	1	0
						R_TRPtipp	0.165202	1	0.327796	1	0
						R_OROTtex	0.165202	1	0.327796	1	0
						R_OROTt2_2pp	0.165202	1	0.327796	1	0
						R_ORNtex	0.165202	1	0.327796	1	0
						R_ORNabcpp	0.165202	1	0.327796	1	0
						R_TYROXDApp	0.165202	1	0.327796	1	0
						R_ORNDC	0.165202	1	0.327796	1	0
						R_TSULtex	0.165202	1	0.327796	1	0
						R_TTRCYCtex	0.165202	1	0.327796	1	0
						R_OPHHXy	0.165202	1	0.327796	1	0
						R_OPHHX3	0.165202	1	0.327796	1	0
						R_TTRCYCtpp	0.165202	1	0.327796	1	0
						R_OP4ENH	0.165202	1	0.327796	1	0
						R_OMPHHXy	0.165202	1	0.327796	1	0
						R_OMMBLHXy	0.165202	1	0.327796	1	0
						R_OMMBLHX3	0.165202	1	0.327796	1	0
						R_TYMtex	0.165202	1	0.327796	1	0
						R_OMBZLM	0.165202	1	0.327796	1	0
						R_OHPHM	0.165202	1	0.327796	1	0
						R_TRSARr	0.165202	1	0.327796	1	0
						R_NTP1	0.165202	1	0.327796	1	0
						R_NTD9pp	0.165202	1	0.327796	1	0
						R_NTD9	0.165202	1	0.327796	1	0
						R_NO3R2bpp	0.165202	1	0.327796	1	0
						R_NO3R1pp	0.165202	1	0.327796	1	0
						R_NO3R1bpp	0.165202	1	0.327796	1	0
						R_NO2tex	0.165202	1	0.327796	1	0
						R_NO2t2rpp	0.165202	1	0.327796	1	0
						R_UACGALPpp	0.165202	1	0.327796	1	0
						R_NNAM	0.165202	1	0.327796	1	0
						R_UACGAMPpp	0.165202	1	0.327796	1	0
						R_NMNtex	0.165202	1	0.327796	1	0
						R_NMNt7pp	0.165202	1	0.327796	1	0
						R_NMNPtpp	0.165202	1	0.327796	1	0
						R_NMNN	0.165202	1	0.327796	1	0
						R_NO3R2pp	0.165202	1	0.327796	1	0
						R_NMNDA	0.165202	1	0.327796	1	0
						R_NMNAT	0.165202	1	0.327796	1	0
						R_NI2uabcpp	0.165202	1	0.327796	1	0
						R_UACMAMO	0.165202	1	0.327796	1	0
						R_NI2tpp	0.165202	1	0.327796	1	0
						R_UAG2E	0.165202	1	0.327796	1	0
						R_NI2t3pp	0.165202	1	0.327796	1	0
						R_NI2abcpp	0.165202	1	0.327796	1	0
						R_NHFRBO	0.165202	1	0.327796	1	0
						R_NDPK8	0.165202	1	0.327796	1	0
						R_NDPK7	0.165202	1	0.327796	1	0
						R_NDPK6	0.165202	1	0.327796	1	0
						R_NDPK5	0.165202	1	0.327796	1	0
						R_UACGAMtex	0.165202	1	0.327796	1	0
						R_NO3t7pp	0.165202	1	0.327796	1	0
						R_NO3tex	0.165202	1	0.327796	1	0
						R_NODOx	0.165202	1	0.327796	1	0
						R_NTD8pp	0.165202	1	0.327796	1	0
						R_NTD8	0.165202	1	0.327796	1	0
						R_NTD7pp	0.165202	1	0.327796	1	0
						R_NTD7	0.165202	1	0.327796	1	0
						R_NTD6pp	0.165202	1	0.327796	1	0
						R_NTD6	0.165202	1	0.327796	1	0
						R_NTD5pp	0.165202	1	0.327796	1	0
						R_NTD5	0.165202	1	0.327796	1	0
						R_NTD4pp	0.165202	1	0.327796	1	0
						R_NTD4	0.165202	1	0.327796	1	0
						R_NTD3pp	0.165202	1	0.327796	1	0
						R_NTD3	0.165202	1	0.327796	1	0
						R_NTD2pp	0.165202	1	0.327796	1	0
						R_NTD2	0.165202	1	0.327796	1	0
						R_NTD1pp	0.165202	1	0.327796	1	0
						R_NTD12pp	0.165202	1	0.327796	1	0
						R_NTD12	0.165202	1	0.327796	1	0
						R_NTD11pp	0.165202	1	0.327796	1	0
						R_SQVOSI	0.165202	1	0.327796	1	0
						R_NTD10pp	0.165202	1	0.327796	1	0
						R_NTD10	0.165202	1	0.327796	1	0
						R_NTD1	0.165202	1	0.327796	1	0
						R_NOtpp	0.165202	1	0.327796	1	0
						R_NOtex	0.165202	1	0.327796	1	0
						R_NOVBCNtpp	0.165202	1	0.327796	1	0
						R_NOVBCNtex	0.165202	1	0.327796	1	0
						R_NODOy	0.165202	1	0.327796	1	0
						R_PA140abcpp	0.165202	1	0.327796	1	0
						R_NDP7	0.165202	1	0.327796	1	0
						R_PA141abcpp	0.165202	1	0.327796	1	0
						R_PA161abcpp	0.165202	1	0.327796	1	0
						R_PGPP160	0.165202	1	0.327796	1	0
						R_PGPP141pp	0.165202	1	0.327796	1	0
						R_PGPP141	0.165202	1	0.327796	1	0
						R_PGPP140pp	0.165202	1	0.327796	1	0
						R_THYMt3pp	0.165202	1	0.327796	1	0
						R_THYMtex	0.165202	1	0.327796	1	0
						R_PGPP140	0.165202	1	0.327796	1	0
						R_PGPP120pp	0.165202	1	0.327796	1	0
						R_PGPP120	0.165202	1	0.327796	1	0
						R_PGP181abcpp	0.165202	1	0.327796	1	0
						R_PGP180abcpp	0.165202	1	0.327796	1	0
						R_PGP161abcpp	0.165202	1	0.327796	1	0
						R_PGPP160pp	0.165202	1	0.327796	1	0
						R_PGP160abcpp	0.165202	1	0.327796	1	0
						R_PGP140abcpp	0.165202	1	0.327796	1	0
						R_PGP120abcpp	0.165202	1	0.327796	1	0
						R_PGMT	0.165202	1	0.327796	1	0
						R_PG181abcpp	0.165202	1	0.327796	1	0
						R_TMAOR1pp	0.165202	1	0.327796	1	0
						R_PG180abcpp	0.165202	1	0.327796	1	0
						R_PG161abcpp	0.165202	1	0.327796	1	0
						R_PG160abcpp	0.165202	1	0.327796	1	0
						R_PG141abcpp	0.165202	1	0.327796	1	0
						R_PG140abcpp	0.165202	1	0.327796	1	0
						R_PGP141abcpp	0.165202	1	0.327796	1	0
						R_PG120abcpp	0.165202	1	0.327796	1	0
						R_PGPP161	0.165202	1	0.327796	1	0
						R_PGPP180	0.165202	1	0.327796	1	0
						R_PLIPA1A161pp	0.165202	1	0.327796	1	0
						R_PLIPA1A160pp	0.165202	1	0.327796	1	0
						R_PLIPA1A141pp	0.165202	1	0.327796	1	0
						R_PLIPA1A140pp	0.165202	1	0.327796	1	0
						R_THRt2pp	0.165202	1	0.327796	1	0
						R_THRt2rpp	0.165202	1	0.327796	1	0
						R_PLIPA1A120pp	0.165202	1	0.327796	1	0
						R_PIuabcpp	0.165202	1	0.327796	1	0
						R_PItpp	0.165202	1	0.327796	1	0
						R_THRt4pp	0.165202	1	0.327796	1	0
						R_PHEtipp	0.165202	1	0.327796	1	0
						R_PHEtex	0.165202	1	0.327796	1	0
						R_PGPP161pp	0.165202	1	0.327796	1	0
						R_PHEt2rpp	0.165202	1	0.327796	1	0
						R_PHEMEtiex	0.165202	1	0.327796	1	0
						R_PHEMEabcpp	0.165202	1	0.327796	1	0
						R_PGSA181	0.165202	1	0.327796	1	0
						R_PGSA180	0.165202	1	0.327796	1	0
						R_PGSA161	0.165202	1	0.327796	1	0
						R_PGSA160	0.165202	1	0.327796	1	0
						R_PGSA141	0.165202	1	0.327796	1	0
						R_PGSA140	0.165202	1	0.327796	1	0
						R_PGSA120	0.165202	1	0.327796	1	0
						R_PGPP181pp	0.165202	1	0.327796	1	0
						R_PGPP181	0.165202	1	0.327796	1	0
						R_PGPP180pp	0.165202	1	0.327796	1	0
						R_THRtex	0.165202	1	0.327796	1	0
						R_TMAOR2pp	0.165202	1	0.327796	1	0
						R_PFK_3	0.165202	1	0.327796	1	0
						R_PFK_2	0.165202	1	0.327796	1	0
						R_PAPA180pp	0.165202	1	0.327796	1	0
						R_TREHpp	0.165202	1	0.327796	1	0
						R_PAPA180	0.165202	1	0.327796	1	0
						R_PAPA161pp	0.165202	1	0.327796	1	0
						R_TREptspp	0.165202	1	0.327796	1	0
						R_TREtex	0.165202	1	0.327796	1	0
						R_PAPA161	0.165202	1	0.327796	1	0
						R_PAPA160pp	0.165202	1	0.327796	1	0
						R_PAPA160	0.165202	1	0.327796	1	0
						R_GLYCAt2rpp	0.165202	1	0.327796	1	0
						R_PAPA141pp	0.165202	1	0.327796	1	0
						R_PAPA141	0.165202	1	0.327796	1	0
						R_TREH	0.165202	1	0.327796	1	0
						R_PAPA140pp	0.165202	1	0.327796	1	0
						R_PAPA120pp	0.165202	1	0.327796	1	0
						R_TRPS1	0.165202	1	0.327796	1	0
						R_PAPA120	0.165202	1	0.327796	1	0
						R_TRPS2	0.165202	1	0.327796	1	0
						R_PACOAT	0.165202	1	0.327796	1	0
						R_PACCOAL	0.165202	1	0.327796	1	0
						R_PACCOAE	0.165202	1	0.327796	1	0
						R_TRPt2rpp	0.165202	1	0.327796	1	0
						R_PACALDtex	0.165202	1	0.327796	1	0
						R_PACALDt2rpp	0.165202	1	0.327796	1	0
						R_PA181abcpp	0.165202	1	0.327796	1	0
						R_PA180abcpp	0.165202	1	0.327796	1	0
						R_PAPA140	0.165202	1	0.327796	1	0
						R_TRE6PS	0.165202	1	0.327796	1	0
						R_PAPA181	0.165202	1	0.327796	1	0
						R_PAPA181pp	0.165202	1	0.327796	1	0
						R_PFK	0.165202	1	0.327796	1	0
						R_PETNT181pp	0.165202	1	0.327796	1	0
						R_PETNT161pp	0.165202	1	0.327796	1	0
						R_PERD	0.165202	1	0.327796	1	0
						R_PEAMNtex	0.165202	1	0.327796	1	0
						R_TMAOtex	0.165202	1	0.327796	1	0
						R_TMAtex	0.165202	1	0.327796	1	0
						R_TMDK1	0.165202	1	0.327796	1	0
						R_PEAMNOpp	0.165202	1	0.327796	1	0
						R_PE181abcpp	0.165202	1	0.327796	1	0
						R_PE180abcpp	0.165202	1	0.327796	1	0
						R_TMDPP	0.165202	1	0.327796	1	0
						R_TMK	0.165202	1	0.327796	1	0
						R_PE141abcpp	0.165202	1	0.327796	1	0
						R_PE140abcpp	0.165202	1	0.327796	1	0
						R_PE120abcpp	0.165202	1	0.327796	1	0
						R_PDXPP	0.165202	1	0.327796	1	0
						R_TRDR	0.165202	1	0.327796	1	0
						R_PDX5POi	0.165202	1	0.327796	1	0
						R_TRE6PH	0.165202	1	0.327796	1	0
						R_PDX5PO2	0.165202	1	0.327796	1	0
						R_PDH	0.165202	1	0.327796	1	0
						R_PDE4	0.165202	1	0.327796	1	0
						R_PDE1	0.165202	1	0.327796	1	0
						R_PAPSR2	0.165202	1	0.327796	1	0
						R_PAPSR	0.165202	1	0.327796	1	0
						R_TRE6PP	0.165202	1	0.327796	1	0
						R_PA160abcpp	0.165202	1	0.327796	1	0
						R_GLYC3Ptex	0.165202	1	0.327796	1	0
						R_12DGR120tipp	0.165202	1	0.327796	1	0
						R_GLYC3Pabcpp	0.165202	1	0.327796	1	0
						R_CLPNH180pp	0.165202	1	0.327796	1	0
						R_CLPNH161pp	0.165202	1	0.327796	1	0
						R_CLPNH160pp	0.165202	1	0.327796	1	0
						R_CLPNH141pp	0.165202	1	0.327796	1	0
						R_CLPNH140pp	0.165202	1	0.327796	1	0
						R_CLPNH120pp	0.165202	1	0.327796	1	0
						R_CITtex	0.165202	1	0.327796	1	0
						R_CITt7pp	0.165202	1	0.327796	1	0
						R_CITt3pp	0.165202	1	0.327796	1	0
						R_CITL	0.165202	1	0.327796	1	0
						R_CHOLD	0.165202	1	0.327796	1	0
						R_CHLtex	0.165202	1	0.327796	1	0
						R_CHLt3pp	0.165202	1	0.327796	1	0
						R_CHLt2pp	0.165202	1	0.327796	1	0
						R_CLPNH181pp	0.165202	1	0.327796	1	0
						R_CHLabcpp	0.165202	1	0.327796	1	0
						R_CH4t2pp	0.165202	1	0.327796	1	0
						R_CGLYtex	0.165202	1	0.327796	1	0
						R_CGLYabcpp	0.165202	1	0.327796	1	0
						R_CDPPH	0.165202	1	0.327796	1	0
						R_CDGUNPD	0.165202	1	0.327796	1	0
						R_CDAPPA181	0.165202	1	0.327796	1	0
						R_CDAPPA180	0.165202	1	0.327796	1	0
						R_CDAPPA161	0.165202	1	0.327796	1	0
						R_CDAPPA160	0.165202	1	0.327796	1	0
						R_CDAPPA141	0.165202	1	0.327796	1	0
						R_CDAPPA140	0.165202	1	0.327796	1	0
						R_CDAPPA120	0.165202	1	0.327796	1	0
						R_CD2tpp	0.165202	1	0.327796	1	0
						R_CD2tex	0.165202	1	0.327796	1	0
						R_CH4tex	0.165202	1	0.327796	1	0
						R_CLPNS120pp	0.165202	1	0.327796	1	0
						R_CLPNS140pp	0.165202	1	0.327796	1	0
						R_CLPNS141pp	0.165202	1	0.327796	1	0
						R_CRNDtex	0.165202	1	0.327796	1	0
						R_CRNDt2rpp	0.165202	1	0.327796	1	0
						R_CRNDabcpp	0.165202	1	0.327796	1	0
						R_CRNDCAL2	0.165202	1	0.327796	1	0
						R_CRNCDH	0.165202	1	0.327796	1	0
						R_CRNCBCT	0.165202	1	0.327796	1	0
						R_CRNCAR	0.165202	1	0.327796	1	0
						R_CRNCAL2	0.165202	1	0.327796	1	0
						R_CPPPGO2	0.165202	1	0.327796	1	0
						R_CPL	0.165202	1	0.327796	1	0
						R_CPGNtonex	0.165202	1	0.327796	1	0
						R_CPGNexs	0.165202	1	0.327796	1	0
						R_CPGNabcpp	0.165202	1	0.327796	1	0
						R_CPGNUtpp	0.165202	1	0.327796	1	0
						R_CPGNUtex	0.165202	1	0.327796	1	0
						R_CPGNR3	0.165202	1	0.327796	1	0
						R_CPGNR2	0.165202	1	0.327796	1	0
						R_CLPNS160pp	0.165202	1	0.327796	1	0
						R_CLPNS161pp	0.165202	1	0.327796	1	0
						R_CLPNS180pp	0.165202	1	0.327796	1	0
						R_CLPNS181pp	0.165202	1	0.327796	1	0
						R_CLtipp	0.165202	1	0.327796	1	0
						R_CD2t3pp	0.165202	1	0.327796	1	0
						R_CMPN	0.165202	1	0.327796	1	0
						R_CMtex	0.165202	1	0.327796	1	0
						R_CMtpp	0.165202	1	0.327796	1	0
						R_COBALT2abcpp	0.165202	1	0.327796	1	0
						R_COBALT2t3pp	0.165202	1	0.327796	1	0
						R_COLIPAabcpp	0.165202	1	0.327796	1	0
						R_CPGNR1	0.165202	1	0.327796	1	0
						R_CMPtex	0.165202	1	0.327796	1	0
						R_CD2abcpp	0.165202	1	0.327796	1	0
						R_CBPS	0.165202	1	0.327796	1	0
						R_CBMD	0.165202	1	0.327796	1	0
						R_ASCBptspp	0.165202	1	0.327796	1	0
						R_ASCBPL	0.165202	1	0.327796	1	0
						R_ARMEPNS	0.165202	1	0.327796	1	0
						R_ARGtex	0.165202	1	0.327796	1	0
						R_ARGt3pp	0.165202	1	0.327796	1	0
						R_ARGabcpp	0.165202	1	0.327796	1	0
						R_ARGORNt7pp	0.165202	1	0.327796	1	0
						R_ARGDCpp	0.165202	1	0.327796	1	0
						R_ARGDC	0.165202	1	0.327796	1	0
						R_ARGAGMt7pp	0.165202	1	0.327796	1	0
						R_ARBtex	0.165202	1	0.327796	1	0
						R_ARBt3ipp	0.165202	1	0.327796	1	0
						R_ARBt2rpp	0.165202	1	0.327796	1	0
						R_ARBabcpp	0.165202	1	0.327796	1	0
						R_ARBTNtpp	0.165202	1	0.327796	1	0
						R_ARBTNtonex	0.165202	1	0.327796	1	0
						R_ARBTNtex	0.165202	1	0.327796	1	0
						R_APG3PAT181	0.165202	1	0.327796	1	0
						R_APH120	0.165202	1	0.327796	1	0
						R_APH140	0.165202	1	0.327796	1	0
						R_APH141	0.165202	1	0.327796	1	0
						R_APH160	0.165202	1	0.327796	1	0
						R_APH161	0.165202	1	0.327796	1	0
						R_ASCBtex	0.165202	1	0.327796	1	0
						R_APH180	0.165202	1	0.327796	1	0
						R_ARAI	0.165202	1	0.327796	1	0
						R_ARBTNR1	0.165202	1	0.327796	1	0
						R_ARBTNR2	0.165202	1	0.327796	1	0
						R_ARBTNR3	0.165202	1	0.327796	1	0
						R_ARBTNabcpp	0.165202	1	0.327796	1	0
						R_ARBTNexs	0.165202	1	0.327796	1	0
						R_APH181	0.165202	1	0.327796	1	0
						R_CRNabcpp	0.165202	1	0.327796	1	0
						R_ASNN	0.165202	1	0.327796	1	0
						R_ASNS1	0.165202	1	0.327796	1	0
						R_CAT	0.165202	1	0.327796	1	0
						R_CADVtpp	0.165202	1	0.327796	1	0
						R_CA2t3pp	0.165202	1	0.327796	1	0
						R_BUTtex	0.165202	1	0.327796	1	0
						R_BUTt2rpp	0.165202	1	0.327796	1	0
						R_BUTSO3tex	0.165202	1	0.327796	1	0
						R_BUTSO3abcpp	0.165202	1	0.327796	1	0
						R_BUTCT	0.165202	1	0.327796	1	0
						R_BTNtex	0.165202	1	0.327796	1	0
						R_BTNt2ipp	0.165202	1	0.327796	1	0
						R_BETALDHy	0.165202	1	0.327796	1	0
						R_BETALDHx	0.165202	1	0.327796	1	0
						R_BALAtex	0.165202	1	0.327796	1	0
						R_BALAt2pp	0.165202	1	0.327796	1	0
						R_ATPM	0.165202	1	0.327796	1	0
						R_ATPHs	0.165202	1	0.327796	1	0
						R_ATHRDHr	0.165202	1	0.327796	1	0
						R_ASNt2rpp	0.165202	1	0.327796	1	0
						R_ASNtex	0.165202	1	0.327796	1	0
						R_ASPO3	0.165202	1	0.327796	1	0
						R_ASPO4	0.165202	1	0.327796	1	0
						R_ASPO5	0.165202	1	0.327796	1	0
						R_ASPO6	0.165202	1	0.327796	1	0
						R_ASNNpp	0.165202	1	0.327796	1	0
						R_ASPT	0.165202	1	0.327796	1	0
						R_ASPt2_2pp	0.165202	1	0.327796	1	0
						R_ASPt2_3pp	0.165202	1	0.327796	1	0
						R_ASPt2pp	0.165202	1	0.327796	1	0
						R_ASPtex	0.165202	1	0.327796	1	0
						R_ASPtpp	0.165202	1	0.327796	1	0
						R_AST	0.165202	1	0.327796	1	0
						R_ASPabcpp	0.165202	1	0.327796	1	0
						R_APG3PAT180	0.165202	1	0.327796	1	0
						R_CRNt2rpp	0.165202	1	0.327796	1	0
						R_CRNtex	0.165202	1	0.327796	1	0
						R_DMSOtex	0.165202	1	0.327796	1	0
						R_DMSOR2pp	0.165202	1	0.327796	1	0
						R_DMSOR1pp	0.165202	1	0.327796	1	0
						R_DMQMT	0.165202	1	0.327796	1	0
						R_DMPPS	0.165202	1	0.327796	1	0
						R_DINStex	0.165202	1	0.327796	1	0
						R_DINSt2pp	0.165202	1	0.327796	1	0
						R_DIMPtex	0.165202	1	0.327796	1	0
						R_DHPTDCs2	0.165202	1	0.327796	1	0
						R_DHPStr	0.165202	1	0.327796	1	0
						R_DHPStex	0.165202	1	0.327796	1	0
						R_DHPPD	0.165202	1	0.327796	1	0
						R_DHORDfum	0.165202	1	0.327796	1	0
						R_DHORD5	0.165202	1	0.327796	1	0
						R_DMStex	0.165202	1	0.327796	1	0
						R_DHORD2	0.165202	1	0.327796	1	0
						R_DHNCOAS	0.165202	1	0.327796	1	0
						R_DHNAOT4	0.165202	1	0.327796	1	0
						R_DHGLYH	0.165202	1	0.327796	1	0
						R_DHCINDO	0.165202	1	0.327796	1	0
						R_DHBSH	0.165202	1	0.327796	1	0
						R_DHBS	0.165202	1	0.327796	1	0
						R_DHBD	0.165202	1	0.327796	1	0
						R_DHAtpp	0.165202	1	0.327796	1	0
						R_DHAtex	0.165202	1	0.327796	1	0
						R_DHAPT	0.165202	1	0.327796	1	0
						R_DHACOAH	0.165202	1	0.327796	1	0
						R_DGUNC	0.165202	1	0.327796	1	0
						R_DGSNtex	0.165202	1	0.327796	1	0
						R_DGSNt2pp	0.165202	1	0.327796	1	0
						R_DHNCOAT	0.165202	1	0.327796	1	0
						R_DM_aacald_c	0.165202	1	0.327796	1	0
						R_DM_mththf_c	0.165202	1	0.327796	1	0
						R_DM_oxam_c	0.165202	1	0.327796	1	0
						R_EAR141y	0.165202	1	0.327796	1	0
						R_EAR141x	0.165202	1	0.327796	1	0
						R_EAR140y	0.165202	1	0.327796	1	0
						R_EAR140x	0.165202	1	0.327796	1	0
						R_EAR121y	0.165202	1	0.327796	1	0
						R_EAR121x	0.165202	1	0.327796	1	0
						R_EAR120y	0.165202	1	0.327796	1	0
						R_EAR120x	0.165202	1	0.327796	1	0
						R_EAR100y	0.165202	1	0.327796	1	0
						R_EAR100x	0.165202	1	0.327796	1	0
						R_E4PD	0.165202	1	0.327796	1	0
						R_D_LACtex	0.165202	1	0.327796	1	0
						R_D_LACt2pp	0.165202	1	0.327796	1	0
						R_DXYLTD	0.165202	1	0.327796	1	0
						R_DXYLONtpp	0.165202	1	0.327796	1	0
						R_DXYLONtex	0.165202	1	0.327796	1	0
						R_DUTPDP	0.165202	1	0.327796	1	0
						R_DOPAtex	0.165202	1	0.327796	1	0
						R_DOXRBCNtex	0.165202	1	0.327796	1	0
						R_DOXRBCNtpp	0.165202	1	0.327796	1	0
						R_DRPA	0.165202	1	0.327796	1	0
						R_DSERDHr	0.165202	1	0.327796	1	0
						R_DSERt2pp	0.165202	1	0.327796	1	0
						R_DGMPtex	0.165202	1	0.327796	1	0
						R_DSERtex	0.165202	1	0.327796	1	0
						R_DTMPtex	0.165202	1	0.327796	1	0
						R_DUMPtex	0.165202	1	0.327796	1	0
						R_DURIK1	0.165202	1	0.327796	1	0
						R_DURIPP	0.165202	1	0.327796	1	0
						R_DURIt2pp	0.165202	1	0.327796	1	0
						R_DURItex	0.165202	1	0.327796	1	0
						R_DTARTD	0.165202	1	0.327796	1	0
						R_DGK1	0.165202	1	0.327796	1	0
						R_DDPGALA	0.165202	1	0.327796	1	0
						R_DDGLK	0.165202	1	0.327796	1	0
						R_CYTDt2pp_copy1	0.165202	1	0.327796	1	0
						R_CYTDK2	0.165202	1	0.327796	1	0
						R_CYTDK1	0.165202	1	0.327796	1	0
						R_CYTDH	0.165202	1	0.327796	1	0
						R_CYTD	0.165202	1	0.327796	1	0
						R_CYTBDpp	0.165202	1	0.327796	1	0
						R_CYTBD2pp	0.165202	1	0.327796	1	0
						R_CYStpp	0.165202	1	0.327796	1	0
						R_CYStex	0.165202	1	0.327796	1	0
						R_CYSabcpp	0.165202	1	0.327796	1	0
						R_CYSabc2pp	0.165202	1	0.327796	1	0
						R_CYSDtex	0.165202	1	0.327796	1	0
						R_CYSDabcpp	0.165202	1	0.327796	1	0
						R_CYSDS	0.165202	1	0.327796	1	0
						R_CYSDDS	0.165202	1	0.327796	1	0
						R_CYNTtex	0.165202	1	0.327796	1	0
						R_CYNTt2pp	0.165202	1	0.327796	1	0
						R_CSND	0.165202	1	0.327796	1	0
						R_CSNt2pp	0.165202	1	0.327796	1	0
						R_CSNtex	0.165202	1	0.327796	1	0
						R_CTBTCAL2	0.165202	1	0.327796	1	0
						R_CTBTabcpp	0.165202	1	0.327796	1	0
						R_CTBTt2rpp	0.165202	1	0.327796	1	0
						R_CYTDt2pp_copy2	0.165202	1	0.327796	1	0
						R_CTECOAI6	0.165202	1	0.327796	1	0
						R_CU1Opp	0.165202	1	0.327796	1	0
						R_CU2abcpp	0.165202	1	0.327796	1	0
						R_CUtex	0.165202	1	0.327796	1	0
						R_CYANSTpp	0.165202	1	0.327796	1	0
						R_CYANtex	0.165202	1	0.327796	1	0
						R_CYNTAH	0.165202	1	0.327796	1	0
						R_CTECOAI8	0.165202	1	0.327796	1	0
						R_CRNt8pp	0.165202	1	0.327796	1	0
						R_CYTDtex	0.165202	1	0.327796	1	0
						R_DAAD	0.165202	1	0.327796	1	0
						R_DDGLCNtex	0.165202	1	0.327796	1	0
						R_DDGLCNt2rpp	0.165202	1	0.327796	1	0
						R_DDGALK	0.165202	1	0.327796	1	0
						R_DCYTtex	0.165202	1	0.327796	1	0
						R_DCYTt2pp	0.165202	1	0.327796	1	0
						R_DCYTD	0.165202	1	0.327796	1	0
						R_DCTPD	0.165202	1	0.327796	1	0
						R_DCMPtex	0.165202	1	0.327796	1	0
						R_DCAtex	0.165202	1	0.327796	1	0
						R_DATPHs	0.165202	1	0.327796	1	0
						R_DASYN181	0.165202	1	0.327796	1	0
						R_DASYN180	0.165202	1	0.327796	1	0
						R_DASYN141	0.165202	1	0.327796	1	0
						R_DASYN140	0.165202	1	0.327796	1	0
						R_DASYN120	0.165202	1	0.327796	1	0
						R_DAPtex	0.165202	1	0.327796	1	0
						R_DAPabcpp	0.165202	1	0.327796	1	0
						R_DADA	0.165202	1	0.327796	1	0
						R_DADK	0.165202	1	0.327796	1	0
						R_DADNt2pp	0.165202	1	0.327796	1	0
						R_DADNtex	0.165202	1	0.327796	1	0
						R_DAGK120	0.165202	1	0.327796	1	0
						R_DAGK140	0.165202	1	0.327796	1	0
						R_CYTK2	0.165202	1	0.327796	1	0
						R_DAGK141	0.165202	1	0.327796	1	0
						R_DAGK161	0.165202	1	0.327796	1	0
						R_DAGK180	0.165202	1	0.327796	1	0
						R_DAGK181	0.165202	1	0.327796	1	0
						R_DALAtex	0.165202	1	0.327796	1	0
						R_DAMPtex	0.165202	1	0.327796	1	0
						R_DAPAL	0.165202	1	0.327796	1	0
						R_DAGK160	0.165202	1	0.327796	1	0
						R_APG3PAT161	0.165202	1	0.327796	1	0
						R_APG3PAT160	0.165202	1	0.327796	1	0
						R_APG3PAT141	0.165202	1	0.327796	1	0
						R_3OAS161	0.165202	1	0.327796	1	0
						R_3OAS160	0.165202	1	0.327796	1	0
						R_3OAS141	0.165202	1	0.327796	1	0
						R_3OAS121	0.165202	1	0.327796	1	0
						R_3OAS120	0.165202	1	0.327796	1	0
						R_3OAS100	0.165202	1	0.327796	1	0
						R_3OAR80	0.165202	1	0.327796	1	0
						R_3OAR60	0.165202	1	0.327796	1	0
						R_3OAR40	0.165202	1	0.327796	1	0
						R_3OAR181	0.165202	1	0.327796	1	0
						R_3OAR180	0.165202	1	0.327796	1	0
						R_3OAR161	0.165202	1	0.327796	1	0
						R_3OAR160	0.165202	1	0.327796	1	0
						R_3OAR141	0.165202	1	0.327796	1	0
						R_3OAS180	0.165202	1	0.327796	1	0
						R_3OAR121	0.165202	1	0.327796	1	0
						R_3OAR100	0.165202	1	0.327796	1	0
						R_3NTD9pp	0.165202	1	0.327796	1	0
						R_3NTD7pp	0.165202	1	0.327796	1	0
						R_3NTD4pp	0.165202	1	0.327796	1	0
						R_3NTD2pp	0.165202	1	0.327796	1	0
						R_3HPPtpp	0.165202	1	0.327796	1	0
						R_3HPPtex	0.165202	1	0.327796	1	0
						R_3HPPPNH	0.165202	1	0.327796	1	0
						R_3HCINNMH	0.165202	1	0.327796	1	0
						R_3HAD80	0.165202	1	0.327796	1	0
						R_3HAD60	0.165202	1	0.327796	1	0
						R_3HAD40	0.165202	1	0.327796	1	0
						R_3HAD181	0.165202	1	0.327796	1	0
						R_3HAD180	0.165202	1	0.327796	1	0
						R_3OAR120	0.165202	1	0.327796	1	0
						R_3OAS181	0.165202	1	0.327796	1	0
						R_3OAS60	0.165202	1	0.327796	1	0
						R_3OAS80	0.165202	1	0.327796	1	0
						R_ABTA	0.165202	1	0.327796	1	0
						R_AADDGT	0.165202	1	0.327796	1	0
						R_AACTOOR	0.165202	1	0.327796	1	0
						R_AACPS9	0.165202	1	0.327796	1	0
						R_AACPS8	0.165202	1	0.327796	1	0
						R_AACPS6	0.165202	1	0.327796	1	0
						R_AACPS5	0.165202	1	0.327796	1	0
						R_AACPS2	0.165202	1	0.327796	1	0
						R_AACPS1	0.165202	1	0.327796	1	0
						R_6D6SPA	0.165202	1	0.327796	1	0
						R_6D6SFK	0.165202	1	0.327796	1	0
						R_5MTRtpp	0.165202	1	0.327796	1	0
						R_5MTRtex	0.165202	1	0.327796	1	0
						R_5DKGR	0.165202	1	0.327796	1	0
						R_5DGLCNtex	0.165202	1	0.327796	1	0
						R_5DGLCNt2rpp	0.165202	1	0.327796	1	0
						R_5DGLCNR	0.165202	1	0.327796	1	0
						R_3OXCOAT	0.165202	1	0.327796	1	0
						R_3PEPTabcpp	0.165202	1	0.327796	1	0
						R_3PEPTtex	0.165202	1	0.327796	1	0
						R_3SLAR	0.165202	1	0.327796	1	0
						R_3UMPtex	0.165202	1	0.327796	1	0
						R_42A12BOOXpp	0.165202	1	0.327796	1	0
						R_3HAD161	0.165202	1	0.327796	1	0
						R_4ABZGLUH	0.165202	1	0.327796	1	0
						R_4ABZGLUtr	0.165202	1	0.327796	1	0
						R_4HOXPACDtex	0.165202	1	0.327796	1	0
						R_4PCP	0.165202	1	0.327796	1	0
						R_4PCPpp	0.165202	1	0.327796	1	0
						R_4PEPTabcpp	0.165202	1	0.327796	1	0
						R_4PEPTtex	0.165202	1	0.327796	1	0
						R_4ABZGLUtex	0.165202	1	0.327796	1	0
						R_3HAD160	0.165202	1	0.327796	1	0
						R_3HAD141	0.165202	1	0.327796	1	0
						R_3HAD140	0.165202	1	0.327796	1	0
						R_2AGPE141tipp	0.165202	1	0.327796	1	0
						R_2AGPE140tipp	0.165202	1	0.327796	1	0
						R_2AGPE120tipp	0.165202	1	0.327796	1	0
						R_2AGPA181tipp	0.165202	1	0.327796	1	0
						R_2AGPA180tipp	0.165202	1	0.327796	1	0
						R_2AGPA161tipp	0.165202	1	0.327796	1	0
						R_2AGPA160tipp	0.165202	1	0.327796	1	0
						R_2AGPA141tipp	0.165202	1	0.327796	1	0
						R_2AGPA140tipp	0.165202	1	0.327796	1	0
						R_2AGPA120tipp	0.165202	1	0.327796	1	0
						R_26DAHtex	0.165202	1	0.327796	1	0
						R_23PDE9pp	0.165202	1	0.327796	1	0
						R_23PDE7pp	0.165202	1	0.327796	1	0
						R_23PDE4pp	0.165202	1	0.327796	1	0
						R_23PDE2pp	0.165202	1	0.327796	1	0
						R_23DAPPAtex	0.165202	1	0.327796	1	0
						R_23DAPPAt2pp	0.165202	1	0.327796	1	0
						R_12DGR140tipp	0.165202	1	0.327796	1	0
						R_12DGR141tipp	0.165202	1	0.327796	1	0
						R_12DGR160tipp	0.165202	1	0.327796	1	0
						R_12DGR161tipp	0.165202	1	0.327796	1	0
						R_12DGR180tipp	0.165202	1	0.327796	1	0
						R_12DGR181tipp	0.165202	1	0.327796	1	0
						R_2AGPE160tipp	0.165202	1	0.327796	1	0
						R_12PPDRtex	0.165202	1	0.327796	1	0
						R_12PPDStex	0.165202	1	0.327796	1	0
						R_12PPDStpp	0.165202	1	0.327796	1	0
						R_23CAMPtex	0.165202	1	0.327796	1	0
						R_23CCMPtex	0.165202	1	0.327796	1	0
						R_23CGMPtex	0.165202	1	0.327796	1	0
						R_23CUMPtex	0.165202	1	0.327796	1	0
						R_12PPDRtpp	0.165202	1	0.327796	1	0
						R_ABUTD	0.165202	1	0.327796	1	0
						R_2AGPE161tipp	0.165202	1	0.327796	1	0
						R_2AGPE181tipp	0.165202	1	0.327796	1	0
						R_3HAD121	0.165202	1	0.327796	1	0
						R_3HAD120	0.165202	1	0.327796	1	0
						R_3HAD100	0.165202	1	0.327796	1	0
						R_3GMPtex	0.165202	1	0.327796	1	0
						R_3CMPtex	0.165202	1	0.327796	1	0
						R_3AMPtex	0.165202	1	0.327796	1	0
						R_3AMACHYD	0.165202	1	0.327796	1	0
						R_34dhpactex	0.165202	1	0.327796	1	0
						R_2MAHMP	0.165202	1	0.327796	1	0
						R_2DDARAA	0.165202	1	0.327796	1	0
						R_2AGPGAT181	0.165202	1	0.327796	1	0
						R_2AGPGAT180	0.165202	1	0.327796	1	0
						R_2AGPGAT161	0.165202	1	0.327796	1	0
						R_2AGPGAT160	0.165202	1	0.327796	1	0
						R_2AGPGAT141	0.165202	1	0.327796	1	0
						R_2AGPGAT140	0.165202	1	0.327796	1	0
						R_2AGPGAT120	0.165202	1	0.327796	1	0
						R_2AGPEAT120	0.165202	1	0.327796	1	0
						R_2AGPEAT140	0.165202	1	0.327796	1	0
						R_2AGPEAT141	0.165202	1	0.327796	1	0
						R_2AGPEAT160	0.165202	1	0.327796	1	0
						R_2AGPEAT161	0.165202	1	0.327796	1	0
						R_2AGPEAT180	0.165202	1	0.327796	1	0
						R_2AGPE180tipp	0.165202	1	0.327796	1	0
						R_2AGPEAT181	0.165202	1	0.327796	1	0
						R_2AGPG140tipp	0.165202	1	0.327796	1	0
						R_2AGPG141tipp	0.165202	1	0.327796	1	0
						R_2AGPG160tipp	0.165202	1	0.327796	1	0
						R_2AGPG161tipp	0.165202	1	0.327796	1	0
						R_2AGPG180tipp	0.165202	1	0.327796	1	0
						R_2AGPG181tipp	0.165202	1	0.327796	1	0
						R_2AGPG120tipp	0.165202	1	0.327796	1	0
						R_ABUTt2pp	0.165202	1	0.327796	1	0
						R_ABUTtex	0.165202	1	0.327796	1	0
						R_ACACCT	0.165202	1	0.327796	1	0
						R_ALDD4	0.165202	1	0.327796	1	0
						R_ALDD3y	0.165202	1	0.327796	1	0
						R_ALDD2y	0.165202	1	0.327796	1	0
						R_ALDD19xr	0.165202	1	0.327796	1	0
						R_ALCD2x	0.165202	1	0.327796	1	0
						R_ALCD19	0.165202	1	0.327796	1	0
						R_ALAtpp	0.165202	1	0.327796	1	0
						R_ALAtex	0.165202	1	0.327796	1	0
						R_ALAt4pp	0.165202	1	0.327796	1	0
						R_ALAt2pp	0.165202	1	0.327796	1	0
						R_ALAabcpp	0.165202	1	0.327796	1	0
						R_ALATA_L2	0.165202	1	0.327796	1	0
						R_ALATA_L	0.165202	1	0.327796	1	0
						R_ALATA_D2	0.165202	1	0.327796	1	0
						R_ALAGLUE	0.165202	1	0.327796	1	0
						R_ALAALAtex	0.165202	1	0.327796	1	0
						R_ALAALAabcpp	0.165202	1	0.327796	1	0
						R_AGMt2pp	0.165202	1	0.327796	1	0
						R_AGMtex	0.165202	1	0.327796	1	0
						R_AGPAT120	0.165202	1	0.327796	1	0
						R_AGPAT140	0.165202	1	0.327796	1	0
						R_AGPAT141	0.165202	1	0.327796	1	0
						R_AGPAT180	0.165202	1	0.327796	1	0
						R_ALKP	0.165202	1	0.327796	1	0
						R_AGPAT181	0.165202	1	0.327796	1	0
						R_AI2abcpp	0.165202	1	0.327796	1	0
						R_AI2tex	0.165202	1	0.327796	1	0
						R_AI2tpp	0.165202	1	0.327796	1	0
						R_AKGt2rpp	0.165202	1	0.327796	1	0
						R_AKGtex	0.165202	1	0.327796	1	0
						R_ALAALAD	0.165202	1	0.327796	1	0
						R_AHGDx	0.165202	1	0.327796	1	0
						R_AGMT	0.165202	1	0.327796	1	0
						R_ALLK	0.165202	1	0.327796	1	0
						R_ALLTAMH2	0.165202	1	0.327796	1	0
						R_APG3PAT140	0.165202	1	0.327796	1	0
						R_APG3PAT120	0.165202	1	0.327796	1	0
						R_AP4AS	0.165202	1	0.327796	1	0
						R_AP4AH	0.165202	1	0.327796	1	0
						R_AOBUTDs	0.165202	1	0.327796	1	0
						R_ANHMK	0.165202	1	0.327796	1	0
						R_ANHGMtex	0.165202	1	0.327796	1	0
						R_AMPtex	0.165202	1	0.327796	1	0
						R_AMPTASEPG	0.165202	1	0.327796	1	0
						R_AMPTASECG	0.165202	1	0.327796	1	0
						R_AMPN	0.165202	1	0.327796	1	0
						R_AMMQLT8	0.165202	1	0.327796	1	0
						R_AMANK	0.165202	1	0.327796	1	0
						R_AMANAPEr	0.165202	1	0.327796	1	0
						R_AMALT4	0.165202	1	0.327796	1	0
						R_AMALT3	0.165202	1	0.327796	1	0
						R_AMALT2	0.165202	1	0.327796	1	0
						R_ALLTN	0.165202	1	0.327796	1	0
						R_ALLTNt2rpp	0.165202	1	0.327796	1	0
						R_ALLTNtex	0.165202	1	0.327796	1	0
						R_ALLULPE	0.165202	1	0.327796	1	0
						R_ALLabcpp	0.165202	1	0.327796	1	0
						R_ALLtex	0.165202	1	0.327796	1	0
						R_ALLPI	0.165202	1	0.327796	1	0
						R_ALR2	0.165202	1	0.327796	1	0
						R_ALR4x	0.165202	1	0.327796	1	0
						R_ALTRH	0.165202	1	0.327796	1	0
						R_AM3PA	0.165202	1	0.327796	1	0
						R_AM4PA	0.165202	1	0.327796	1	0
						R_AM4PCP	0.165202	1	0.327796	1	0
						R_AMALT1	0.165202	1	0.327796	1	0
						R_ALR2x	0.165202	1	0.327796	1	0
						R_EAR160x	0.165202	1	0.327796	1	0
						R_AGMHE	0.165202	1	0.327796	1	0
						R_AGM4Pt2pp	0.165202	1	0.327796	1	0
						R_ACPPAT141	0.165202	1	0.327796	1	0
						R_ACPPAT140	0.165202	1	0.327796	1	0
						R_ACPPAT120	0.165202	1	0.327796	1	0
						R_ACP1_FMN	0.165202	1	0.327796	1	0
						R_ACOXT	0.165202	1	0.327796	1	0
						R_ACOATA	0.165202	1	0.327796	1	0
						R_ACOAD8f	0.165202	1	0.327796	1	0
						R_ACOAD1f	0.165202	1	0.327796	1	0
						R_ACNML	0.165202	1	0.327796	1	0
						R_ACNAMtex	0.165202	1	0.327796	1	0
						R_ACNAMt2pp	0.165202	1	0.327796	1	0
						R_ACMANAtex	0.165202	1	0.327796	1	0
						R_ACMANAptspp	0.165202	1	0.327796	1	0
						R_ACMAMUT	0.165202	1	0.327796	1	0
						R_ACM6PH	0.165202	1	0.327796	1	0
						R_ACGAtex	0.165202	1	0.327796	1	0
						R_ACGAptspp	0.165202	1	0.327796	1	0
						R_ACACT8r	0.165202	1	0.327796	1	0
						R_ACACt2pp	0.165202	1	0.327796	1	0
						R_ACACtex	0.165202	1	0.327796	1	0
						R_ACALD	0.165202	1	0.327796	1	0
						R_ACALDtex	0.165202	1	0.327796	1	0
						R_ACALDtpp	0.165202	1	0.327796	1	0
						R_ACPPAT160	0.165202	1	0.327796	1	0
						R_ACCOAL	0.165202	1	0.327796	1	0
						R_ACGAL1Ptex	0.165202	1	0.327796	1	0
						R_ACGALtex	0.165202	1	0.327796	1	0
						R_ACGAM1PPpp	0.165202	1	0.327796	1	0
						R_ACGAM1Ptex	0.165202	1	0.327796	1	0
						R_ACGAMK	0.165202	1	0.327796	1	0
						R_ACGAMT	0.165202	1	0.327796	1	0
						R_ACGAL1PPpp	0.165202	1	0.327796	1	0
						R_AGMH	0.165202	1	0.327796	1	0
						R_ACPPAT161	0.165202	1	0.327796	1	0
						R_ACPPAT181	0.165202	1	0.327796	1	0
						R_AGM4PH	0.165202	1	0.327796	1	0
						R_AGM4PCPpp	0.165202	1	0.327796	1	0
						R_AGM4PCP	0.165202	1	0.327796	1	0
						R_AGM4PApp	0.165202	1	0.327796	1	0
						R_AGM4PA	0.165202	1	0.327796	1	0
						R_AGM3Pt2pp	0.165202	1	0.327796	1	0
						R_AGM3PH	0.165202	1	0.327796	1	0
						R_AGM3PApp	0.165202	1	0.327796	1	0
						R_AGM3PA	0.165202	1	0.327796	1	0
						R_AGDC	0.165202	1	0.327796	1	0
						R_ADPT	0.165202	1	0.327796	1	0
						R_ADPRDP	0.165202	1	0.327796	1	0
						R_ADNtex	0.165202	1	0.327796	1	0
						R_ADNt2pp_copy2	0.165202	1	0.327796	1	0
						R_ADNt2pp_copy1	0.165202	1	0.327796	1	0
						R_ADNUC	0.165202	1	0.327796	1	0
						R_ACS	0.165202	1	0.327796	1	0
						R_ACSERtex	0.165202	1	0.327796	1	0
						R_ACSERtpp	0.165202	1	0.327796	1	0
						R_ACt2rpp	0.165202	1	0.327796	1	0
						R_ACt4pp	0.165202	1	0.327796	1	0
						R_ADA	0.165202	1	0.327796	1	0
						R_ACPPAT180	0.165202	1	0.327796	1	0
						R_ADD	0.165202	1	0.327796	1	0
						R_ADEtex	0.165202	1	0.327796	1	0
						R_ADK1	0.165202	1	0.327796	1	0
						R_ADK3	0.165202	1	0.327796	1	0
						R_ADK4	0.165202	1	0.327796	1	0
						R_ADMDC	0.165202	1	0.327796	1	0
						R_ADNCYC	0.165202	1	0.327796	1	0
						R_ADEt2rpp	0.165202	1	0.327796	1	0
						R_GLYC3Pt6pp	0.165202	1	0.327796	1	0
						R_EAR160y	0.165202	1	0.327796	1	0
						R_EAR161y	0.165202	1	0.327796	1	0
						R_FECRMexs	0.165202	1	0.327796	1	0
						R_FECRMabcpp	0.165202	1	0.327796	1	0
						R_FECRMUtpp	0.165202	1	0.327796	1	0
						R_FECRMUtex	0.165202	1	0.327796	1	0
						R_FECRMR3	0.165202	1	0.327796	1	0
						R_FECRMR2	0.165202	1	0.327796	1	0
						R_FECRMR1	0.165202	1	0.327796	1	0
						R_FE3tex	0.165202	1	0.327796	1	0
						R_FE3abcpp	0.165202	1	0.327796	1	0
						R_FE3Ri	0.165202	1	0.327796	1	0
						R_FE3HOXtonex	0.165202	1	0.327796	1	0
						R_FE3HOXexs	0.165202	1	0.327796	1	0
						R_FE3HOXabcpp	0.165202	1	0.327796	1	0
						R_FE3HOXUtpp	0.165202	1	0.327796	1	0
						R_FECRMtonex	0.165202	1	0.327796	1	0
						R_FE3HOXUtex	0.165202	1	0.327796	1	0
						R_FE3HOXR2	0.165202	1	0.327796	1	0
						R_FE3HOXR1	0.165202	1	0.327796	1	0
						R_FE3DCITtonex	0.165202	1	0.327796	1	0
						R_FE3DCITexs	0.165202	1	0.327796	1	0
						R_FE3DCITabcpp	0.165202	1	0.327796	1	0
						R_FE2t3pp	0.165202	1	0.327796	1	0
						R_FE2t2pp	0.165202	1	0.327796	1	0
						R_FE2abcpp	0.165202	1	0.327796	1	0
						R_FDMO6	0.165202	1	0.327796	1	0
						R_FDMO4	0.165202	1	0.327796	1	0
						R_FDMO3	0.165202	1	0.327796	1	0
						R_FDMO2	0.165202	1	0.327796	1	0
						R_FDMO	0.165202	1	0.327796	1	0
						R_FDH5pp	0.165202	1	0.327796	1	0
						R_FE3HOXR3	0.165202	1	0.327796	1	0
						R_FEENTERR1	0.165202	1	0.327796	1	0
						R_FEENTERR2	0.165202	1	0.327796	1	0
						R_FEENTERR3	0.165202	1	0.327796	1	0
						R_FRUK	0.165202	1	0.327796	1	0
						R_FRD3	0.165202	1	0.327796	1	0
						R_FRD2	0.165202	1	0.327796	1	0
						R_FORtppi	0.165202	1	0.327796	1	0
						R_FORtex	0.165202	1	0.327796	1	0
						R_FORt2pp	0.165202	1	0.327796	1	0
						R_FORCT	0.165202	1	0.327796	1	0
						R_FOMETRi	0.165202	1	0.327796	1	0
						R_FMNtex	0.165202	1	0.327796	1	0
						R_FMNt	0.165202	1	0.327796	1	0
						R_FMNRx2	0.165202	1	0.327796	1	0
						R_FMNRx	0.165202	1	0.327796	1	0
						R_FLVRx	0.165202	1	0.327796	1	0
						R_FLVR	0.165202	1	0.327796	1	0
						R_FHL	0.165202	1	0.327796	1	0
						R_FESD2s	0.165202	1	0.327796	1	0
						R_FEROpp	0.165202	1	0.327796	1	0
						R_FEENTERR4	0.165202	1	0.327796	1	0
						R_FEENTERabcpp	0.165202	1	0.327796	1	0
						R_FEENTERexs	0.165202	1	0.327796	1	0
						R_FEENTERtex	0.165202	1	0.327796	1	0
						R_FEENTERtonex	0.165202	1	0.327796	1	0
						R_FEENTERtpp	0.165202	1	0.327796	1	0
						R_FDH4pp	0.165202	1	0.327796	1	0
						R_FEOXAMR1	0.165202	1	0.327796	1	0
						R_FEOXAMR3	0.165202	1	0.327796	1	0
						R_FEOXAMUtex	0.165202	1	0.327796	1	0
						R_FEOXAMUtpp	0.165202	1	0.327796	1	0
						R_FEOXAMabcpp	0.165202	1	0.327796	1	0
						R_FEOXAMexs	0.165202	1	0.327796	1	0
						R_FEOXAMtonex	0.165202	1	0.327796	1	0
						R_FEOXAMR2	0.165202	1	0.327796	1	0
						R_FCLPA	0.165202	1	0.327796	1	0
						R_FCLK	0.165202	1	0.327796	1	0
						R_FCI	0.165202	1	0.327796	1	0
						R_F6Ptex	0.165202	1	0.327796	1	0
						R_F6Pt6_2pp	0.165202	1	0.327796	1	0
						R_F6PP	0.165202	1	0.327796	1	0
						R_F6PA	0.165202	1	0.327796	1	0
						R_F1PP	0.165202	1	0.327796	1	0
						R_EX_xylu__L_e	0.165202	1	0.327796	1	0
						R_EX_xyl__D_e	0.165202	1	0.327796	1	0
						R_EX_xtsn_e	0.165202	1	0.327796	1	0
						R_EX_xmp_e	0.165202	1	0.327796	1	0
						R_EX_xan_e	0.165202	1	0.327796	1	0
						R_EX_val__L_e	0.165202	1	0.327796	1	0
						R_EX_uri_e	0.165202	1	0.327796	1	0
						R_EX_urea_e	0.165202	1	0.327796	1	0
						R_EX_urate_e	0.165202	1	0.327796	1	0
						R_EX_ura_e	0.165202	1	0.327796	1	0
						R_EX_ump_e	0.165202	1	0.327796	1	0
						R_EX_udpglcur_e	0.165202	1	0.327796	1	0
						R_EX_thymd_e	0.165202	1	0.327796	1	0
						R_EX_tma_e	0.165202	1	0.327796	1	0
						R_EX_tmao_e	0.165202	1	0.327796	1	0
						R_EX_tre_e	0.165202	1	0.327796	1	0
						R_EX_trp__L_e	0.165202	1	0.327796	1	0
						R_EX_tsul_e	0.165202	1	0.327796	1	0
						R_FA100ACPHi	0.165202	1	0.327796	1	0
						R_EX_ttrcyc_e	0.165202	1	0.327796	1	0
						R_EX_tyr__L_e	0.165202	1	0.327796	1	0
						R_EX_tyrp_e	0.165202	1	0.327796	1	0
						R_EX_uacgam_e	0.165202	1	0.327796	1	0
						R_EX_udpacgal_e	0.165202	1	0.327796	1	0
						R_EX_udpg_e	0.165202	1	0.327796	1	0
						R_EX_udpgal_e	0.165202	1	0.327796	1	0
						R_EX_tym_e	0.165202	1	0.327796	1	0
						R_FRULYSDG	0.165202	1	0.327796	1	0
						R_FA120ACPHi	0.165202	1	0.327796	1	0
						R_FA141ACPHi	0.165202	1	0.327796	1	0
						R_FBP	0.165202	1	0.327796	1	0
						R_FBA3	0.165202	1	0.327796	1	0
						R_FBA	0.165202	1	0.327796	1	0
						R_FALGTHLs	0.165202	1	0.327796	1	0
						R_FALDtpp	0.165202	1	0.327796	1	0
						R_FALDtex	0.165202	1	0.327796	1	0
						R_FALDH2	0.165202	1	0.327796	1	0
						R_FADtex	0.165202	1	0.327796	1	0
						R_FADt	0.165202	1	0.327796	1	0
						R_FADRx2	0.165202	1	0.327796	1	0
						R_FACOAL80t2pp	0.165202	1	0.327796	1	0
						R_FACOAL60t2pp	0.165202	1	0.327796	1	0
						R_FACOAL181t2pp	0.165202	1	0.327796	1	0
						R_FACOAL180t2pp	0.165202	1	0.327796	1	0
						R_FACOAL161t2pp	0.165202	1	0.327796	1	0
						R_FACOAL160t2pp	0.165202	1	0.327796	1	0
						R_FA160ACPHi	0.165202	1	0.327796	1	0
						R_FA161ACPHi	0.165202	1	0.327796	1	0
						R_FA80ACPHi	0.165202	1	0.327796	1	0
						R_FACOAE100	0.165202	1	0.327796	1	0
						R_FACOAE140	0.165202	1	0.327796	1	0
						R_FACOAE141	0.165202	1	0.327796	1	0
						R_FA140ACPHi	0.165202	1	0.327796	1	0
						R_FACOAE180	0.165202	1	0.327796	1	0
						R_FACOAE60	0.165202	1	0.327796	1	0
						R_FACOAE80	0.165202	1	0.327796	1	0
						R_FACOAL100t2pp	0.165202	1	0.327796	1	0
						R_FACOAL120t2pp	0.165202	1	0.327796	1	0
						R_FACOAL140t2pp	0.165202	1	0.327796	1	0
						R_FACOAL141t2pp	0.165202	1	0.327796	1	0
						R_FACOAE181	0.165202	1	0.327796	1	0
						R_EX_thym_e	0.165202	1	0.327796	1	0
						R_FRULYSE	0.165202	1	0.327796	1	0
						R_FRULYSt2pp	0.165202	1	0.327796	1	0
						R_GLCTR1	0.165202	1	0.327796	1	0
						R_GLCS1	0.165202	1	0.327796	1	0
						R_GLCRtex	0.165202	1	0.327796	1	0
						R_GLCRt2rpp	0.165202	1	0.327796	1	0
						R_GLCRD	0.165202	1	0.327796	1	0
						R_GLCRAL	0.165202	1	0.327796	1	0
						R_GLCP2	0.165202	1	0.327796	1	0
						R_GLCP	0.165202	1	0.327796	1	0
						R_GLCNtex	0.165202	1	0.327796	1	0
						R_GLCNt2rpp	0.165202	1	0.327796	1	0
						R_GLCDpp	0.165202	1	0.327796	1	0
						R_GLBRAN2	0.165202	1	0.327796	1	0
						R_GGPTRCS	0.165202	1	0.327796	1	0
						R_GGPTRCO	0.165202	1	0.327796	1	0
						R_GLCTR2	0.165202	1	0.327796	1	0
						R_GGGABAH	0.165202	1	0.327796	1	0
						R_GDPtex	0.165202	1	0.327796	1	0
						R_GDPTPDP	0.165202	1	0.327796	1	0
						R_GDPMNP	0.165202	1	0.327796	1	0
						R_GDPMNH	0.165202	1	0.327796	1	0
						R_GDPDPK	0.165202	1	0.327796	1	0
						R_GCALDD	0.165202	1	0.327796	1	0
						R_GART	0.165202	1	0.327796	1	0
						R_GAPP	0.165202	1	0.327796	1	0
						R_GAMtex	0.165202	1	0.327796	1	0
						R_GAMptspp	0.165202	1	0.327796	1	0
						R_GAMAN6Ptex	0.165202	1	0.327796	1	0
						R_GAM6Pt6_2pp	0.165202	1	0.327796	1	0
						R_GALtex	0.165202	1	0.327796	1	0
						R_GALt2pp	0.165202	1	0.327796	1	0
						R_GGGABADr	0.165202	1	0.327796	1	0
						R_GLCTR3	0.165202	1	0.327796	1	0
						R_GLCUR1Ptex	0.165202	1	0.327796	1	0
						R_GLCURt2rpp	0.165202	1	0.327796	1	0
						R_GLYC2Ptex	0.165202	1	0.327796	1	0
						R_GLYC2Pabcpp	0.165202	1	0.327796	1	0
						R_GLYBtex	0.165202	1	0.327796	1	0
						R_GLYBt3pp	0.165202	1	0.327796	1	0
						R_GLYBt2pp	0.165202	1	0.327796	1	0
						R_GLYBabcpp	0.165202	1	0.327796	1	0
						R_GLYAT	0.165202	1	0.327796	1	0
						R_GLYALDtpp	0.165202	1	0.327796	1	0
						R_GLYALDtex	0.165202	1	0.327796	1	0
						R_GLXCL	0.165202	1	0.327796	1	0
						R_GLUtex	0.165202	1	0.327796	1	0
						R_GLUt4pp	0.165202	1	0.327796	1	0
						R_GLUt2rpp	0.165202	1	0.327796	1	0
						R_GLUabcpp	0.165202	1	0.327796	1	0
						R_GLUSy	0.165202	1	0.327796	1	0
						R_GLUNpp	0.165202	1	0.327796	1	0
						R_GLUN	0.165202	1	0.327796	1	0
						R_GLCURtex	0.165202	1	0.327796	1	0
						R_GLCabcpp	0.165202	1	0.327796	1	0
						R_GLCptspp	0.165202	1	0.327796	1	0
						R_GLCt2pp	0.165202	1	0.327796	1	0
						R_GLCtex_copy1	0.165202	1	0.327796	1	0
						R_GLCtex_copy2	0.165202	1	0.327796	1	0
						R_GALabcpp	0.165202	1	0.327796	1	0
						R_GLDBRAN2	0.165202	1	0.327796	1	0
						R_GLNabcpp	0.165202	1	0.327796	1	0
						R_GLNtex	0.165202	1	0.327796	1	0
						R_GLTPD	0.165202	1	0.327796	1	0
						R_GLUABUTt7pp	0.165202	1	0.327796	1	0
						R_GLUCYS	0.165202	1	0.327796	1	0
						R_GLUDC	0.165202	1	0.327796	1	0
						R_GLGC	0.165202	1	0.327796	1	0
						R_GALUi	0.165202	1	0.327796	1	0
						R_GALURtex	0.165202	1	0.327796	1	0
						R_GALURt2rpp	0.165202	1	0.327796	1	0
						R_G3PCtex	0.165202	1	0.327796	1	0
						R_G3PCabcpp	0.165202	1	0.327796	1	0
						R_G3PAT181	0.165202	1	0.327796	1	0
						R_G3PAT180	0.165202	1	0.327796	1	0
						R_G3PAT161	0.165202	1	0.327796	1	0
						R_G3PAT160	0.165202	1	0.327796	1	0
						R_G3PAT141	0.165202	1	0.327796	1	0
						R_G3PAT140	0.165202	1	0.327796	1	0
						R_G3PAT120	0.165202	1	0.327796	1	0
						R_G2PPpp	0.165202	1	0.327796	1	0
						R_G2PP	0.165202	1	0.327796	1	0
						R_G1Ptex	0.165202	1	0.327796	1	0
						R_G1PTT	0.165202	1	0.327796	1	0
						R_G1PPpp	0.165202	1	0.327796	1	0
						R_G1PP	0.165202	1	0.327796	1	0
[truncated: 400 more rows]

## Sheet: Gluconate
Methanol essential knockouts						Fitness knockouts							Methanol essential knockouts						Fitness knockouts
													2nd round (R_RPI)
ko	mu	rel_mu	mu_MeOH	rel_mu_MeOH		ko	mu	rel_mu	mu_MeOH_comet	rel_mu_MeOH_comet	diff_rel_mu		ko	mu	rel_mu	mu_MeOH	rel_mu_MeOH		ko	mu	rel_mu	mu_MeOH_comet	rel_mu_MeOH_comet	diff_rel_mu
R_EX_glcn_e	0	0	0.155966	1		R_RPI	0.162712	0.28	0.732664	0.99	0.71		R_AOXSr2	0	0	0.13949	1		R_EX_co2_e	0.101371	0.62	0.484107	0.66	0.04
R_GLCNt2rpp	0	0	0.155966	1		R_GNK	0.031876	0.06	0.191658	0.26	0.2		R_LIPAabcpp	0	0	0.13949	1		R_CO2tex	0.101371	0.62	0.484107	0.66	0.04
R_GLCNtex	0	0	0.155966	1		R_EX_co2_e	0.350459	0.61	0.502076	0.68	0.07		R_BTS5	0	0	0.13949	1		R_ACACT1r	0.155902	0.96	0.725293	0.99	0.03
						R_CO2tex	0.350459	0.61	0.502076	0.68	0.07		R_AMAOTr	0	0	0.13949	1		R_ACOAD3f	0.155902	0.96	0.725293	0.99	0.03
						R_TKT1	0.558529	0.97	0.735733	1	0.03		R_PMEACPE	0	0	0.13949	1		R_ECOAH1	0.155902	0.96	0.725293	0.99	0.03
						R_RPE	0.560388	0.97	0.735059	1	0.03		R_OPMEACPS	0	0	0.13949	1		R_ECOAH2	0.155902	0.96	0.725293	0.99	0.03
						R_TKT2	0.561666	0.97	0.734385	1	0.02		R_OPMEACPR	0	0	0.13949	1		R_ECOAH3	0.155902	0.96	0.725293	0.99	0.03
						R_CO2tpp	0.524807	0.91	0.681328	0.93	0.01		R_EX_glcn_e	0	0	0.13949	1		R_ACOAD1fr	0.155902	0.96	0.725293	0.99	0.03
						R_GAPD	0.509491	0.88	0.661206	0.9	0.01		R_DM_amob_c	0	0	0.13949	1		R_ACACT2r	0.155902	0.96	0.725293	0.99	0.03
						R_PGK	0.509491	0.88	0.661206	0.9	0.01		R_OPMEACPD	0	0	0.13949	1		R_ACACT3r	0.155902	0.96	0.725293	0.99	0.03
						R_SUCDi	0.561133	0.97	0.721457	0.98	0.01		R_EX_enlipa_e	0	0	0.139489	1		R_HACD3	0.155902	0.96	0.725293	0.99	0.03
						R_FUM	0.535553	0.93	0.688568	0.94	0.01		R_OGMEACPD	0	0	0.13949	1		R_ACOAD2f	0.155902	0.96	0.725293	0.99	0.03
						R_AKGDH	0.571339	0.99	0.73343	1	0		R_EPMEACPR	0	0	0.13949	1		R_HACD2	0.155902	0.96	0.725293	0.99	0.03
						R_GND	0.556614	0.97	0.714568	0.97	0		R_OGMEACPR	0	0	0.13949	1		R_HACD1	0.155902	0.96	0.725293	0.99	0.03
						R_ENO	0.538668	0.93	0.691602	0.94	0		R_OGMEACPS	0	0	0.13949	1		R_PDH	0.157832	0.97	0.72641	0.99	0.02
						R_SUCOAS	0.572587	0.99	0.734913	1	0		R_ENLIPAabctex	0	0	0.13949	1		R_ACACT4r	0.158738	0.98	0.727626	0.99	0.02
						R_PGM	0.542073	0.94	0.695491	0.94	0		R_EGMEACPR	0	0	0.13949	1		R_ECOAH4	0.158738	0.98	0.727626	0.99	0.02
						R_MDH	0.56579	0.98	0.725432	0.99	0		R_EDTXS2	0	0	0.139489	1		R_HACD4	0.158738	0.98	0.727626	0.99	0.02
						R_PDH	0.571265	0.99	0.730581	0.99	0		R_EDTXS1	0	0	0.139489	1		R_ACOAD4f	0.158738	0.98	0.727626	0.99	0.02
						R_CYTBO3_4pp	0.51351	0.89	0.656752	0.89	0		R_MALCOAMT	0	0	0.13949	1		R_FADRx	0.159607	0.98	0.72976	1	0.02
						R_CPPPGO	0.576512	1	0.736405	1	0		R_DBTS	0	0	0.13949	1		R_CO2tpp	0.145759	0.9	0.66716	0.91	0.01
						R_PPM	0.576534	1	0.736433	1	0		R_GLCNt2rpp	0	0	0.139489	1		R_CYTK1	0.160915	0.99	0.731288	1	0.01
						R_CLt3_2pp	0.576534	1	0.736433	1	0		R_GLCNtex	0	0	0.139489	1		R_FACOAE120	0.161265	0.99	0.732353	1	0.01
						R_PPPGO3	0.576534	1	0.736433	1	0		R_EDD	0.008488	0.05	0.13949	1		R_AACPS7	0.161265	0.99	0.732353	1	0.01
						R_PUNP1	0.576534	1	0.736433	1	0		R_EDA	0.008488	0.05	0.13949	1		R_HACD5	0.160451	0.99	0.728438	0.99	0.01
						R_ADNK1	0.576534	1	0.736433	1	0		R_GNK	0.008488	0.05	0.139489	1		R_ACOAD5f	0.160451	0.99	0.728438	0.99	0.01
						R_NI2tpp	0.576535	1	0.736434	1	0								R_ECOAH5	0.160451	0.99	0.728438	0.99	0.01
						R_PDX5PO2	0.576535	1	0.736434	1	0								R_ACACT5r	0.160451	0.99	0.728438	0.99	0.01
						R_ZN2tpp	0.576535	1	0.736434	1	0								R_SUCOAS	0.1609	0.99	0.726885	0.99	0
						R_OPHHX3	0.576535	1	0.736434	1	0								R_AKGDH	0.160797	0.99	0.726172	0.99	0
						R_MN2tpp	0.576535	1	0.736434	1	0								R_FACOAE140	0.162424	1	0.732664	1	0
						R_FHL	0.576535	1	0.736434	1	0								R_AACPS1	0.162424	1	0.732664	1	0
						R_GARFT	0.575695	1	0.735361	1	0								R_THD2pp	0.162428	1	0.732549	1	0
						R_TRPS3	0.576409	1	0.736273	1	0								R_ACKr	0.162228	1	0.731114	1	0
						R_TRPAS2	0.576409	1	0.736273	1	0								R_PTAr	0.162228	1	0.731114	1	0
						R_ACOAD6f	0.575634	1	0.735283	1	0								R_PIt2rpp	0.162156	1	0.730739	1	0
						R_GMPS	0.575995	1	0.735744	1	0								R_CPPPGO	0.162663	1	0.732633	1	0
						R_FACOAE161	0.576201	1	0.736007	1	0								R_4HTHRA	0.162677	1	0.73266	1	0
						R_CTECOAI7	0.576201	1	0.736007	1	0								R_4HTHRK	0.162677	1	0.73266	1	0
						R_AACPS4	0.576201	1	0.736007	1	0								R_ACOAD6f	0.162319	1	0.731044	1	0
						R_CBMKr	0.57376	1	0.732889	1	0								R_PERD	0.162688	1	0.732661	1	0
						R_SPODM	0.576533	1	0.736431	1	0								R_OHPBAT	0.162688	1	0.732661	1	0
						R_IMPD	0.575455	1	0.735054	1	0								R_E4PD	0.162688	1	0.732661	1	0
						R_MG2t3_2pp	0.576526	1	0.736422	1	0								R_meoh_deh	0	0	0	0	0
						R_FACOAE160	0.576252	1	0.736072	1	0								R_PSD160	0	0	0	0	0
						R_AACPS3	0.576252	1	0.736072	1	0								R_PSD161	0	0	0	0	0
						R_ACOAD7f	0.576252	1	0.736072	1	0								R_ATPPRT	0	0	0	0	0
						R_ASNS2	0.576	1	0.73575	1	0								R_PSSA160	0	0	0	0	0
						R_FESD1s	0.576523	1	0.736418	1	0								R_ASPTA	0	0	0	0	0
						R_FESR	0.576523	1	0.736418	1	0								R_PTPATi	0	0	0	0	0
						R_ACKr	0.575243	1	0.734783	1	0								R_ASPK	0	0	0	0	0
						R_PTAr	0.575243	1	0.734783	1	0								R_ASPCT	0	0	0	0	0
						R_GLUDy	0.558138	0.97	0.712934	0.97	0								R_ASP1DC	0	0	0	0	0
						R_FE2tpp	0.576527	1	0.736423	1	0								R_ASAD	0	0	0	0	0
						R_SO4t2pp	0.576116	1	0.735898	1	0								R_BIOMASS_Ec_iML1515_core_75p37M	0	0	0	0	0
						R_EX_fe2_e	0.576484	1	0.736368	1	0								R_LPADSS	0	0	0	0	0
						R_FE2tex	0.576484	1	0.736368	1	0								R_ARGSS	0	0	0	0	0
						R_Kt2pp	0.57621	1	0.736018	1	0								R_ARGSL	0	0	0	0	0
						R_PIt2rpp	0.57493	1	0.734383	1	0								R_LEUTAi	0	0	0	0	0
						R_ECOAH7	0.575918	1	0.735645	1	0								R_FCLT	0	0	0	0	0
						R_ACACT7r	0.575918	1	0.735645	1	0								R_APRAUR	0	0	0	0	0
						R_HACD7	0.575918	1	0.735645	1	0								R_QULNS	0	0	0	0	0
						R_CYTK1	0.575388	1	0.734968	1	0								R_Ktex	0	0	0	0	0
						R_I4FE4ST	0.576535	1	0.736433	1	0								R_RBFK	0	0	0	0	0
						R_4HTHRA	0.576535	1	0.736433	1	0								R_RBFSa	0	0	0	0	0
						R_4HTHRK	0.576535	1	0.736433	1	0								R_ANS	0	0	0	0	0
						R_I4FE4SR	0.576535	1	0.736433	1	0								R_BPNT	0	0	0	0	0
						R_I2FE2SS	0.576535	1	0.736433	1	0								R_PSCVT	0	0	0	0	0
						R_OHPBAT	0.576535	1	0.736433	1	0								R_CLtex	0	0	0	0	0
						R_I2FE2SS2	0.576535	1	0.736433	1	0								R_PPA	0	0	0	0	0
						R_PERD	0.576535	1	0.736433	1	0								R_PPBNGS	0	0	0	0	0
						R_E4PD	0.576535	1	0.736433	1	0								R_PPCDC	0	0	0	0	0
						R_AI2K	0.576517	1	0.73641	1	0								R_CHRPL	0	0	0	0	0
						R_PAI2I	0.576517	1	0.73641	1	0								R_CHORS	0	0	0	0	0
						R_PAI2T	0.576517	1	0.73641	1	0								R_CHORM	0	0	0	0	0
						R_GLYCL	0.576445	1	0.736318	1	0								R_PPNCL2	0	0	0	0	0
						R_ACACT6r	0.574635	1	0.734006	1	0								R_PPND	0	0	0	0	0
						R_HACD6	0.574635	1	0.734006	1	0								R_PPNDH	0	0	0	0	0
						R_ECOAH6	0.574635	1	0.734006	1	0								R_CDPMEK	0	0	0	0	0
						R_ACACT5r	0.574181	1	0.733426	1	0								R_PRAIS	0	0	0	0	0
						R_ACOAD5f	0.574181	1	0.733426	1	0								R_PRAIi	0	0	0	0	0
						R_HACD5	0.574181	1	0.733426	1	0								R_PRAMPC	0	0	0	0	0
						R_ECOAH5	0.574181	1	0.733426	1	0								R_PRASCSi	0	0	0	0	0
						R_DALAt2pp	0.576204	1	0.73601	1	0								R_PRATPP	0	0	0	0	0
						R_meoh_deh	0	0	0	0	0								R_PRFGS	0	0	0	0	0
						R_PSD161	0	0	0	0	0								R_PRMICI	0	0	0	0	0
						R_ATPPRT	0	0	0	0	0								R_EX_zn2_e	0	0	0	0	0
						R_PSSA160	0	0	0	0	0								R_CAt6pp	0	0	0	0	0
						R_PSSA161	0	0	0	0	0								R_CA2tex	0	0	0	0	0
						R_PTPATi	0	0	0	0	0								R_PRAGSr	0	0	0	0	0
						R_ASPK	0	0	0	0	0								R_ANPRT	0	0	0	0	0
						R_ASPCT	0	0	0	0	0								R_RBFSb	0	0	0	0	0
						R_ASP1DC	0	0	0	0	0								R_KDOPS	0	0	0	0	0
						R_ASAD	0	0	0	0	0								R_IGPDH	0	0	0	0	0
						R_LPADSS	0	0	0	0	0								R_IG3PS	0	0	0	0	0
						R_ARGSS	0	0	0	0	0								R_AHCYSNS	0	0	0	0	0
						R_ARGSL	0	0	0	0	0								R_AGPR	0	0	0	0	0
						R_LEUTAi	0	0	0	0	0								R_AGPAT161	0	0	0	0	0
						R_FCLT	0	0	0	0	0								R_AGPAT160	0	0	0	0	0
						R_APRAUR	0	0	0	0	0								R_ICYSDS	0	0	0	0	0
						R_Ktex	0	0	0	0	0								R_SHCHD2	0	0	0	0	0
						R_QULNS	0	0	0	0	0								R_SHCHF	0	0	0	0	0
						R_RBFK	0	0	0	0	0								R_SHK3Dr	0	0	0	0	0
						R_AOXSr2	0	0	0	0	0								R_IGPS	0	0	0	0	0
						R_RBFSa	0	0	0	0	0								R_SHKK	0	0	0	0	0
						R_ANS	0	0	0	0	0								R_SO4tex	0	0	0	0	0
						R_PSD160	0	0	0	0	0								R_ICDHyr	0	0	0	0	0
						R_BIOMASS_Ec_iML1515_core_75p37M	0	0	0	0	0								R_ADSS	0	0	0	0	0
						R_BPNT	0	0	0	0	0								R_ADSL2r	0	0	0	0	0
						R_BTS5	0	0	0	0	0								R_ADSL1r	0	0	0	0	0
						R_PPA	0	0	0	0	0								R_ADSK	0	0	0	0	0
						R_PPBNGS	0	0	0	0	0								R_ADCS	0	0	0	0	0
						R_PPCDC	0	0	0	0	0								R_ADCL	0	0	0	0	0
						R_CHRPL	0	0	0	0	0								R_HSTPT	0	0	0	0	0
						R_CHORS	0	0	0	0	0								R_HSST	0	0	0	0	0
						R_CHORM	0	0	0	0	0								R_SHSL1	0	0	0	0	0
						R_PPNCL2	0	0	0	0	0								R_FMNAT	0	0	0	0	0
						R_PPND	0	0	0	0	0								R_AICART	0	0	0	0	0
						R_PPNDH	0	0	0	0	0								R_AIRC2	0	0	0	0	0
						R_CDPMEK	0	0	0	0	0								R_KDOPP	0	0	0	0	0
						R_ANPRT	0	0	0	0	0								R_KDOCT2	0	0	0	0	0
						R_PRAGSr	0	0	0	0	0								R_AMPMS2	0	0	0	0	0
						R_PRAIi	0	0	0	0	0								R_RHCCE	0	0	0	0	0
						R_PRAMPC	0	0	0	0	0								R_KARA2	0	0	0	0	0
						R_PRASCSi	0	0	0	0	0								R_KARA1	0	0	0	0	0
						R_PRATPP	0	0	0	0	0								R_K2L4Aabctex	0	0	0	0	0
						R_PRFGS	0	0	0	0	0								R_K2L4Aabcpp	0	0	0	0	0
						R_PRMICI	0	0	0	0	0								R_IPPS	0	0	0	0	0
						R_CAt6pp	0	0	0	0	0								R_IPPMIb	0	0	0	0	0
						R_EX_zn2_e	0	0	0	0	0								R_IPPMIa	0	0	0	0	0
						R_CA2tex	0	0	0	0	0								R_IPMD	0	0	0	0	0
						R_PSCVT	0	0	0	0	0								R_RPE	0	0	0	0	0
						R_PRAIS	0	0	0	0	0								R_IMPC	0	0	0	0	0
						R_RBFSb	0	0	0	0	0								R_SADT2	0	0	0	0	0
						R_KDOPS	0	0	0	0	0								R_ALAR	0	0	0	0	0
						R_KDOPP	0	0	0	0	0								R_SDPDS	0	0	0	0	0
						R_FMNAT	0	0	0	0	0								R_SDPTA	0	0	0	0	0
						R_AHCYSNS	0	0	0	0	0								R_ALAALAr	0	0	0	0	0
						R_AGPR	0	0	0	0	0								R_SERAT	0	0	0	0	0
						R_ICYSDS	0	0	0	0	0								R_ILETA	0	0	0	0	0
						R_AGPAT161	0	0	0	0	0								R_AIRC3	0	0	0	0	0
						R_AGPAT160	0	0	0	0	0								R_PNTK	0	0	0	0	0
						R_SHCHD2	0	0	0	0	0								R_PMPK	0	0	0	0	0
						R_SHCHF	0	0	0	0	0								R_COBALT2tex	0	0	0	0	0
						R_SHK3Dr	0	0	0	0	0								R_ORPT	0	0	0	0	0
						R_SHKK	0	0	0	0	0								R_MTHFR2	0	0	0	0	0
						R_AICART	0	0	0	0	0								R_P5CR	0	0	0	0	0
						R_SHSL1	0	0	0	0	0								R_MPTG	0	0	0	0	0
						R_SO4tex	0	0	0	0	0								R_MOHMT	0	0	0	0	0
						R_ADSS	0	0	0	0	0								R_MOBDtex	0	0	0	0	0
						R_ADSL2r	0	0	0	0	0								R_DXPS	0	0	0	0	0
						R_ADSL1r	0	0	0	0	0								R_DXPRIi	0	0	0	0	0
						R_ADSK	0	0	0	0	0								R_MOBDabcpp	0	0	0	0	0
						R_HSTPT	0	0	0	0	0								R_MOAT2	0	0	0	0	0
						R_HSST	0	0	0	0	0								R_MOAT	0	0	0	0	0
						R_ADCS	0	0	0	0	0								R_DTMPK	0	0	0	0	0
						R_ADCL	0	0	0	0	0								R_MNtex	0	0	0	0	0
						R_HSK	0	0	0	0	0								R_DPR	0	0	0	0	0
						R_ICDHyr	0	0	0	0	0								R_DPCOAK	0	0	0	0	0
						R_CLtex	0	0	0	0	0								R_DNTPPA	0	0	0	0	0
						R_AIRC2	0	0	0	0	0								R_DNMPPA	0	0	0	0	0
						R_SERAT	0	0	0	0	0								R_DM_5drib_c	0	0	0	0	0
						R_KDOCT2	0	0	0	0	0								R_PANTS	0	0	0	0	0
						R_AMPMS2	0	0	0	0	0								R_OPHBDC	0	0	0	0	0
						R_KARA2	0	0	0	0	0								R_OMPDC	0	0	0	0	0
						R_AMAOTr	0	0	0	0	0								R_EX_ca2_e	0	0	0	0	0
						R_KARA1	0	0	0	0	0								R_NNDPR	0	0	0	0	0
						R_RHCCE	0	0	0	0	0								R_NNATr	0	0	0	0	0
						R_K2L4Aabctex	0	0	0	0	0								R_EX_cl_e	0	0	0	0	0
						R_K2L4Aabcpp	0	0	0	0	0								R_EX_cobalt2_e	0	0	0	0	0
						R_IPPS	0	0	0	0	0								R_EX_cu2_e	0	0	0	0	0
						R_IPPMIb	0	0	0	0	0								R_NI2tex	0	0	0	0	0
						R_AIRC3	0	0	0	0	0								R_NH4tpp	0	0	0	0	0
						R_IPPMIa	0	0	0	0	0								R_NH4tex	0	0	0	0	0
						R_IMPC	0	0	0	0	0								R_NADS1	0	0	0	0	0
						R_SADT2	0	0	0	0	0								R_NADK	0	0	0	0	0
						R_ILETA	0	0	0	0	0								R_OCBT	0	0	0	0	0
						R_IGPS	0	0	0	0	0								R_OCTDPS	0	0	0	0	0
						R_IGPDH	0	0	0	0	0								R_OMCDC	0	0	0	0	0
						R_ALAR	0	0	0	0	0								R_DM_4crsol_c	0	0	0	0	0
						R_SDPDS	0	0	0	0	0								R_G1PACT	0	0	0	0	0
						R_SDPTA	0	0	0	0	0								R_PAPPT3	0	0	0	0	0
						R_ALAALAr	0	0	0	0	0								R_DHQTi	0	0	0	0	0
						R_IG3PS	0	0	0	0	0								R_EX_mobd_e	0	0	0	0	0
						R_IPMD	0	0	0	0	0								R_METAT	0	0	0	0	0
						R_HSDy	0	0	0	0	0								R_MEPCT	0	0	0	0	0
						R_PNTK	0	0	0	0	0								R_EX_nh4_e	0	0	0	0	0
						R_COBALT2tex	0	0	0	0	0								R_EX_ni2_e	0	0	0	0	0
						R_P5CR	0	0	0	0	0								R_PHETA1	0	0	0	0	0
						R_MPTG	0	0	0	0	0								R_MECDPS	0	0	0	0	0
						R_MOHMT	0	0	0	0	0								R_PItex	0	0	0	0	0
						R_MOBDtex	0	0	0	0	0								R_MECDPDH5	0	0	0	0	0
						R_MOBDabcpp	0	0	0	0	0								R_CYSTL	0	0	0	0	0
						R_DXPS	0	0	0	0	0								R_EX_mn2_e	0	0	0	0	0
						R_DXPRIi	0	0	0	0	0								R_CYSS	0	0	0	0	0
						R_MOAT2	0	0	0	0	0								R_CU2tpp	0	0	0	0	0
						R_MOAT	0	0	0	0	0								R_CU2tex	0	0	0	0	0
						R_PANTS	0	0	0	0	0								R_CTPS2	0	0	0	0	0
						R_MNtex	0	0	0	0	0								R_MCTP1App	0	0	0	0	0
						R_DTMPK	0	0	0	0	0								R_MCOATA	0	0	0	0	0
						R_DPR	0	0	0	0	0								R_CS	0	0	0	0	0
						R_DPCOAK	0	0	0	0	0								R_EX_so4_e	0	0	0	0	0
						R_DNTPPA	0	0	0	0	0								R_PMDPHT	0	0	0	0	0
						R_DNMPPA	0	0	0	0	0								R_COBALT2tpp	0	0	0	0	0
						R_DM_amob_c	0	0	0	0	0								R_EX_pi_e	0	0	0	0	0
						R_DM_5drib_c	0	0	0	0	0								R_EX_mg2_e	0	0	0	0	0
						R_DM_4crsol_c	0	0	0	0	0								R_METS	0	0	0	0	0
						R_PAPPT3	0	0	0	0	0								R_DAPDC	0	0	0	0	0
						R_MTHFR2	0	0	0	0	0								R_DHQS	0	0	0	0	0
						R_ORPT	0	0	0	0	0								R_PDX5PS	0	0	0	0	0
						R_OPMEACPS	0	0	0	0	0								R_DHPS2	0	0	0	0	0
						R_OPMEACPR	0	0	0	0	0								R_DHPPDA2	0	0	0	0	0
						R_NNDPR	0	0	0	0	0								R_DHORTS	0	0	0	0	0
						R_NNATr	0	0	0	0	0								R_PE160abcpp	0	0	0	0	0
						R_EX_ca2_e	0	0	0	0	0								R_DHNPA2r	0	0	0	0	0
						R_EX_cl_e	0	0	0	0	0								R_PE161abcpp	0	0	0	0	0
						R_EX_cobalt2_e	0	0	0	0	0								R_DHFS	0	0	0	0	0
						R_NI2tex	0	0	0	0	0								R_DHFR	0	0	0	0	0
						R_EX_cu2_e	0	0	0	0	0								R_DHDPS	0	0	0	0	0
						R_NH4tpp	0	0	0	0	0								R_DHDPRy	0	0	0	0	0
						R_NH4tex	0	0	0	0	0								R_DHAD2	0	0	0	0	0
						R_NADS1	0	0	0	0	0								R_DHAD1	0	0	0	0	0
						R_DMATT	0	0	0	0	0								R_EX_k_e	0	0	0	0	0
						R_NADK	0	0	0	0	0								R_DDPA	0	0	0	0	0
						R_OCBT	0	0	0	0	0								R_PGAMT	0	0	0	0	0
						R_OCTDPS	0	0	0	0	0								R_MG2tex	0	0	0	0	0
						R_EGMEACPR	0	0	0	0	0								R_DB4PS	0	0	0	0	0
						R_OGMEACPD	0	0	0	0	0								R_DASYN161	0	0	0	0	0
						R_OGMEACPR	0	0	0	0	0								R_DASYN160	0	0	0	0	0
						R_OGMEACPS	0	0	0	0	0								R_DAPE	0	0	0	0	0
						R_OMCDC	0	0	0	0	0								R_DMATT	0	0	0	0	0
						R_OMPDC	0	0	0	0	0								R_HSK	0	0	0	0	0
						R_OPHBDC	0	0	0	0	0								R_PSSA161	0	0	0	0	0
						R_OPMEACPD	0	0	0	0	0								R_SULR	0	0	0	0	0
						R_EPMEACPR	0	0	0	0	0								R_5DOAN	0	0	0	0	0
						R_DHQTi	0	0	0	0	0								R_HBZOPT	0	0	0	0	0
						R_DHQS	0	0	0	0	0								R_A5PISO	0	0	0	0	0
						R_PDX5PS	0	0	0	0	0								R_GLNS	0	0	0	0	0
						R_EX_mn2_e	0	0	0	0	0								R_TKT2	0	0	0	0	0
						R_EX_mobd_e	0	0	0	0	0								R_USHD	0	0	0	0	0
						R_MECDPS	0	0	0	0	0								R_UAGAAT	0	0	0	0	0
						R_EX_nh4_e	0	0	0	0	0								R_THZPSN3	0	0	0	0	0
						R_PHETA1	0	0	0	0	0								R_GLU5K	0	0	0	0	0
						R_EX_ni2_e	0	0	0	0	0								R_HCO3E	0	0	0	0	0
						R_MECDPDH5	0	0	0	0	0								R_THRS	0	0	0	0	0
						R_PItex	0	0	0	0	0								R_GLUPRT	0	0	0	0	0
						R_CYSTL	0	0	0	0	0								R_GLUR	0	0	0	0	0
						R_CYSS	0	0	0	0	0								R_THRD_L	0	0	0	0	0
						R_MEPCT	0	0	0	0	0								R_GLUTRR	0	0	0	0	0
						R_EX_pi_e	0	0	0	0	0								R_G5SD	0	0	0	0	0
						R_CU2tex	0	0	0	0	0								R_G5SADs	0	0	0	0	0
						R_CTPS2	0	0	0	0	0								R_GLUTRS	0	0	0	0	0
						R_MCTP1App	0	0	0	0	0								R_ACCOAC	0	0	0	0	0
						R_MCOATA	0	0	0	0	0								R_HISTD	0	0	0	0	0
						R_CS	0	0	0	0	0								R_HISTP	0	0	0	0	0
						R_EX_so4_e	0	0	0	0	0								R_THDPS	0	0	0	0	0
						R_MALCOAMT	0	0	0	0	0								R_TDSK	0	0	0	0	0
						R_PMDPHT	0	0	0	0	0								R_ACGK	0	0	0	0	0
						R_PMEACPE	0	0	0	0	0								R_ACGS	0	0	0	0	0
						R_COBALT2tpp	0	0	0	0	0								R_TMDS	0	0	0	0	0
						R_CU2tpp	0	0	0	0	0								R_TMPK	0	0	0	0	0
						R_PMPK	0	0	0	0	0								R_TMPPP	0	0	0	0	0
						R_EX_mg2_e	0	0	0	0	0								R_GRTT	0	0	0	0	0
						R_DAPDC	0	0	0	0	0								R_GF6PTA	0	0	0	0	0
						R_DHPS2	0	0	0	0	0								R_GTPCII2	0	0	0	0	0
						R_DHPPDA2	0	0	0	0	0								R_UAGDP	0	0	0	0	0
						R_DHORTS	0	0	0	0	0								R_UAGPT3	0	0	0	0	0
						R_PE160abcpp	0	0	0	0	0								R_UAMAGS	0	0	0	0	0
						R_PE161abcpp	0	0	0	0	0								R_UAMAS	0	0	0	0	0
						R_DHNPA2r	0	0	0	0	0								R_3OAR140	0	0	0	0	0
						R_DHFS	0	0	0	0	0								R_UAAGDS	0	0	0	0	0
						R_DHFR	0	0	0	0	0								R_U23GAAT	0	0	0	0	0
						R_DHDPS	0	0	0	0	0								R_UAPGR	0	0	0	0	0
						R_DHDPRy	0	0	0	0	0								R_UDCPDP	0	0	0	0	0
						R_METAT	0	0	0	0	0								R_UDCPDPS	0	0	0	0	0
						R_DHAD2	0	0	0	0	0								R_ACHBS	0	0	0	0	0
						R_DDPA	0	0	0	0	0								R_GTPCI	0	0	0	0	0
						R_PGAMT	0	0	0	0	0								R_TYRL	0	0	0	0	0
						R_MG2tex	0	0	0	0	0								R_HSDy	0	0	0	0	0
						R_EX_k_e	0	0	0	0	0								R_GK1	0	0	0	0	0
						R_DBTS	0	0	0	0	0								R_3OAS140	0	0	0	0	0
						R_DB4PS	0	0	0	0	0								R_UGMDDS	0	0	0	0	0
						R_DASYN161	0	0	0	0	0								R_UHGADA	0	0	0	0	0
						R_DASYN160	0	0	0	0	0								R_UMPK	0	0	0	0	0
						R_METS	0	0	0	0	0								R_UPP3MT	0	0	0	0	0
						R_DAPE	0	0	0	0	0								R_UPP3S	0	0	0	0	0
						R_DHAD1	0	0	0	0	0								R_UPPDC1	0	0	0	0	0
						R_SULR	0	0	0	0	0								R_TYRTA	0	0	0	0	0
						R_ASPTA	0	0	0	0	0								R_ACLS	0	0	0	0	0
						R_UAMAGS	0	0	0	0	0								R_TKT1	0	0	0	0	0
						R_THZPSN3	0	0	0	0	0								R_UAGCVT	0	0	0	0	0
						R_UAGPT3	0	0	0	0	0								R_HPPK2	0	0	0	0	0
						R_GLU5K	0	0	0	0	0								R_TALA	0	0	0	0	0
						R_A5PISO	0	0	0	0	0								R_ACODA	0	0	0	0	0
						R_USHD	0	0	0	0	0								R_G1SAT	0	0	0	0	0
						R_GLNS	0	0	0	0	0								R_ACONTa	0	0	0	0	0
						R_HISTP	0	0	0	0	0								R_ACONTb	0	0	0	0	0
						R_5DOAN	0	0	0	0	0								R_HMBS	0	0	0	0	0
						R_HMBS	0	0	0	0	0								R_Zn2tex	0	0	0	0	0
						R_TMPK	0	0	0	0	0								R_ACOTA	0	0	0	0	0
						R_TMPPP	0	0	0	0	0								R_METOX2s	0.162712	1	0.732664	1	0
						R_UPPDC1	0	0	0	0	0								R_GLYCLTt2rpp	0.162712	1	0.732664	1	0
						R_UPP3S	0	0	0	0	0								R_NNAM	0.162712	1	0.732664	1	0
						R_UMPK	0	0	0	0	0								R_METtex	0.162712	1	0.732664	1	0
						R_TMDS	0	0	0	0	0								R_MLTP1	0.162712	1	0.732664	1	0
						R_HISTD	0	0	0	0	0								R_NMNDA	0.162712	1	0.732664	1	0
						R_HBZOPT	0	0	0	0	0								R_MLTG5	0.162712	1	0.732664	1	0
						R_ACLS	0	0	0	0	0								R_METSOX2abcpp	0.162712	1	0.732664	1	0
						R_ACCOAC	0	0	0	0	0								R_METt3pp	0.162712	1	0.732664	1	0
						R_GLUTRS	0	0	0	0	0								R_NO3R1bpp	0.162712	1	0.732664	1	0
						R_THRD_L	0	0	0	0	0								R_NMNt7pp	0.162712	1	0.732664	1	0
						R_G5SADs	0	0	0	0	0								R_MLTGY1pp	0.162712	1	0.732664	1	0
						R_THDPS	0	0	0	0	0								R_MGSA	0.162712	1	0.732664	1	0
						R_THRS	0	0	0	0	0								R_MG2uabcpp	0.162712	1	0.732664	1	0
						R_G5SD	0	0	0	0	0								R_MG2tpp	0.162712	1	0.732664	1	0
						R_TDSK	0	0	0	0	0								R_NMNAT	0.162712	1	0.732664	1	0
						R_HCO3E	0	0	0	0	0								R_METGLCURtex	0.162712	1	0.732664	1	0
						R_GLUTRR	0	0	0	0	0								R_MLTGY2pp	0.162712	1	0.732664	1	0
						R_ACGK	0	0	0	0	0								R_GSPMDA	0.162712	1	0.732664	1	0
						R_ACGS	0	0	0	0	0								R_GSNtex	0.162712	1	0.732664	1	0
						R_ACHBS	0	0	0	0	0								R_METGLCURt2pp	0.162712	1	0.732664	1	0
						R_GLUR	0	0	0	0	0								R_GLYCLTDy	0.162712	1	0.732664	1	0
						R_GLUPRT	0	0	0	0	0								R_MLTGY3pp	0.162712	1	0.732664	1	0
						R_GRTT	0	0	0	0	0								R_GSNt3pp	0.162712	1	0.732664	1	0
						R_UHGADA	0	0	0	0	0								R_MLTGY4pp	0.162712	1	0.732664	1	0
						R_UPP3MT	0	0	0	0	0								R_NI2uabcpp	0.162712	1	0.732664	1	0
						R_GTPCII2	0	0	0	0	0								R_GTHS	0.162712	1	0.732664	1	0
						R_GTPCI	0	0	0	0	0								R_NMNtex	0.162712	1	0.732664	1	0
						R_3OAR140	0	0	0	0	0								R_GSNt2pp	0.162712	1	0.732664	1	0
						R_GF6PTA	0	0	0	0	0								R_GLYCLTDx	0.162712	1	0.732664	1	0
						R_UDCPDPS	0	0	0	0	0								R_METOX1s	0.162712	1	0.732664	1	0
						R_UAAGDS	0	0	0	0	0								R_MICITDr	0.162712	1	0.732664	1	0
						R_U23GAAT	0	0	0	0	0								R_GSPMDS	0.162712	1	0.732664	1	0
						R_UGMDDS	0	0	0	0	0								R_METabcpp	0.162712	1	0.732664	1	0
						R_G1SAT	0	0	0	0	0								R_MLDEP2pp	0.162712	1	0.732664	1	0
						R_TYRTA	0	0	0	0	0								R_MLDCP3App	0.162712	1	0.732664	1	0
						R_HPPK2	0	0	0	0	0								R_METSOX1abcpp	0.162712	1	0.732664	1	0
						R_UDCPDP	0	0	0	0	0								R_MLTG1	0.162712	1	0.732664	1	0
						R_UAGAAT	0	0	0	0	0								R_METSOXR1	0.162712	1	0.732664	1	0
						R_UAGCVT	0	0	0	0	0								R_METSOX2tex	0.162712	1	0.732664	1	0
						R_ACONTb	0	0	0	0	0								R_NO2tex	0.162712	1	0.732664	1	0
						R_ACONTa	0	0	0	0	0								R_METSOX1tex	0.162712	1	0.732664	1	0
						R_Zn2tex	0	0	0	0	0								R_GTHRDabc2pp	0.162712	1	0.732664	1	0
						R_ACODA	0	0	0	0	0								R_GLYCLTt4pp	0.162712	1	0.732664	1	0
						R_GK1	0	0	0	0	0								R_MLTG2	0.162712	1	0.732664	1	0
						R_G1PACT	0	0	0	0	0								R_MLDCP2Bpp	0.162712	1	0.732664	1	0
						R_UAPGR	0	0	0	0	0								R_MLDEP1pp	0.162712	1	0.732664	1	0
						R_UAMAS	0	0	0	0	0								R_NO2t2rpp	0.162712	1	0.732664	1	0
						R_UAGDP	0	0	0	0	0								R_GTHRDHpp	0.162712	1	0.732664	1	0
						R_TYRL	0	0	0	0	0								R_NMNPtpp	0.162712	1	0.732664	1	0
						R_3OAS140	0	0	0	0	0								R_MLDCP2App	0.162712	1	0.732664	1	0
						R_ACOTA	0	0	0	0	0								R_MLDCP1Bpp	0.162712	1	0.732664	1	0
						R_GRXR	0.576536	1	0.736434	1	0								R_NMNN	0.162712	1	0.732664	1	0
						R_MLTGY2pp	0.576536	1	0.736434	1	0								R_GTHPi	0.162712	1	0.732664	1	0
						R_GSNK	0.576536	1	0.736434	1	0								R_MLDCP1App	0.162712	1	0.732664	1	0
						R_MLTG3	0.576536	1	0.736434	1	0								R_MLTG3	0.162712	1	0.732664	1	0
						R_MLTG2	0.576536	1	0.736434	1	0								R_MINCYCtpp	0.162712	1	0.732664	1	0
						R_MLTG4	0.576536	1	0.736434	1	0								R_MINCYCtex	0.162712	1	0.732664	1	0
						R_NI2abcpp	0.576536	1	0.736434	1	0								R_MLTG4	0.162712	1	0.732664	1	0
						R_GSNt2pp	0.576536	1	0.736434	1	0								R_GTHOr	0.162712	1	0.732664	1	0
						R_MLTGY1pp	0.576536	1	0.736434	1	0								R_GTHRDabcpp	0.162712	1	0.732664	1	0
						R_MLTG5	0.576536	1	0.736434	1	0								R_METSOXR2	0.162712	1	0.732664	1	0
						R_MLDEP2pp	0.576536	1	0.736434	1	0								R_GTHRDtex	0.162712	1	0.732664	1	0
						R_MLDCP3App	0.576536	1	0.736434	1	0								R_NAtex	0.162712	1	0.732664	1	0
						R_MLDCP2App	0.576536	1	0.736434	1	0								R_GLYCLTtex	0.162712	1	0.732664	1	0
						R_MLDEP1pp	0.576536	1	0.736434	1	0								R_GLYt4pp	0.162712	1	0.732664	1	0
						R_GLYCLTDy	0.576536	1	0.736434	1	0								R_GLYtex	0.162712	1	0.732664	1	0
						R_GPDDA5pp	0.576536	1	0.736434	1	0								R_GLYtpp	0.162712	1	0.732664	1	0
						R_MLTG1	0.576536	1	0.736434	1	0								R_GMHEPAT	0.162712	1	0.732664	1	0
						R_MLDCP2Bpp	0.576536	1	0.736434	1	0								R_NDPK2	0.162712	1	0.732664	1	0
						R_NADPHXE	0.576536	1	0.736434	1	0								R_NDPK3	0.162712	1	0.732664	1	0
						R_GSNt3pp	0.576536	1	0.736434	1	0								R_GMHEPK	0.162712	1	0.732664	1	0
						R_METSOX1tex	0.576536	1	0.736434	1	0								R_NADHPO	0.162712	1	0.732664	1	0
						R_METSOX1abcpp	0.576536	1	0.736434	1	0								R_NADHHS	0.162712	1	0.732664	1	0
						R_NMNN	0.576536	1	0.736434	1	0								R_NDPK4	0.162712	1	0.732664	1	0
						R_NMNPtpp	0.576536	1	0.736434	1	0								R_NADHHR	0.162712	1	0.732664	1	0
						R_NMNt7pp	0.576536	1	0.736434	1	0								R_NADH9	0.162712	1	0.732664	1	0
						R_GTHRDHpp	0.576536	1	0.736434	1	0								R_NDPK5	0.162712	1	0.732664	1	0
						R_NMNtex	0.576536	1	0.736434	1	0								R_NADH5	0.162712	1	0.732664	1	0
						R_METOX2s	0.576536	1	0.736434	1	0								R_NADH18pp	0.162712	1	0.732664	1	0
						R_NNAM	0.576536	1	0.736434	1	0								R_GMHEPPA	0.162712	1	0.732664	1	0
						R_METOX1s	0.576536	1	0.736434	1	0								R_NADH17pp	0.162712	1	0.732664	1	0
						R_METGLCURtex	0.576536	1	0.736434	1	0								R_NADH16pp	0.162712	1	0.732664	1	0
						R_METGLCURt2pp	0.576536	1	0.736434	1	0								R_GMPR	0.162712	1	0.732664	1	0
						R_GLYCK2	0.576536	1	0.736434	1	0								R_NADH10	0.162712	1	0.732664	1	0
						R_METGLCUR	0.576536	1	0.736434	1	0								R_NADDP	0.162712	1	0.732664	1	0
						R_GLYCK	0.576536	1	0.736434	1	0								R_GLYt2pp	0.162712	1	0.732664	1	0
						R_MEPNtex	0.576536	1	0.736434	1	0								R_NACtpp	0.162712	1	0.732664	1	0
						R_NO2t2rpp	0.576536	1	0.736434	1	0								R_GLYOX3	0.162712	1	0.732664	1	0
						R_NO2tex	0.576536	1	0.736434	1	0								R_GLYOX	0.162712	1	0.732664	1	0
						R_MEPNabcpp	0.576536	1	0.736434	1	0								R_NAt3pp	0.162712	1	0.732664	1	0
						R_METSOX2abcpp	0.576536	1	0.736434	1	0								R_NAt3_2pp	0.162712	1	0.732664	1	0
						R_METSOX2tex	0.576536	1	0.736434	1	0								R_NAt3_1p5pp	0.162712	1	0.732664	1	0
						R_GTHPi	0.576536	1	0.736434	1	0								R_NAMNPP	0.162712	1	0.732664	1	0
						R_METSOXR1	0.576536	1	0.736434	1	0								R_NDP3	0.162712	1	0.732664	1	0
						R_MLDCP1Bpp	0.576536	1	0.736434	1	0								R_NADTRHD	0.162712	1	0.732664	1	0
						R_MLDCP1App	0.576536	1	0.736434	1	0								R_GLYCtex	0.162712	1	0.732664	1	0
						R_MINCYCtpp	0.576536	1	0.736434	1	0								R_NDP7	0.162712	1	0.732664	1	0
						R_MINCYCtex	0.576536	1	0.736434	1	0								R_NADPPPS	0.162712	1	0.732664	1	0
						R_MICITDr	0.576536	1	0.736434	1	0								R_NADPHXE	0.162712	1	0.732664	1	0
						R_MGSA	0.576536	1	0.736434	1	0								R_GLYCtpp	0.162712	1	0.732664	1	0
						R_MG2uabcpp	0.576536	1	0.736434	1	0								R_NADPHXD	0.162712	1	0.732664	1	0
						R_GSNtex	0.576536	1	0.736434	1	0								R_NADPHQR4	0.162712	1	0.732664	1	0
						R_GLYCLTDx	0.576536	1	0.736434	1	0								R_NADPHQR3	0.162712	1	0.732664	1	0
						R_NI2t3pp	0.576536	1	0.736434	1	0								R_NADPHQR2	0.162712	1	0.732664	1	0
						R_NHFRBO	0.576536	1	0.736434	1	0								R_NADPHHS	0.162712	1	0.732664	1	0
						R_GSPMDA	0.576536	1	0.736434	1	0								R_NDPK1	0.162712	1	0.732664	1	0
						R_METtex	0.576536	1	0.736434	1	0								R_NADPHHR	0.162712	1	0.732664	1	0
						R_METt3pp	0.576536	1	0.736434	1	0								R_NADN	0.162712	1	0.732664	1	0
						R_GSPMDS	0.576536	1	0.736434	1	0								R_GLYK	0.162712	1	0.732664	1	0
						R_GTHOr	0.576536	1	0.736434	1	0								R_NADHXE	0.162712	1	0.732664	1	0
						R_METabcpp	0.576536	1	0.736434	1	0								R_NADHXD	0.162712	1	0.732664	1	0
						R_NMNAT	0.576536	1	0.736434	1	0								R_MLTP2	0.162712	1	0.732664	1	0
						R_METSOXR2	0.576536	1	0.736434	1	0								R_NACtex	0.162712	1	0.732664	1	0
						R_NMNDA	0.576536	1	0.736434	1	0								R_GMPS2	0.162712	1	0.732664	1	0
						R_NI2uabcpp	0.576536	1	0.736434	1	0								R_GPDDA4pp	0.162712	1	0.732664	1	0
						R_MG2tpp	0.576536	1	0.736434	1	0								R_GPDDA5	0.162712	1	0.732664	1	0
						R_GLYCLTt4pp	0.576536	1	0.736434	1	0								R_MNLtex	0.162712	1	0.732664	1	0
						R_MLTGY3pp	0.576536	1	0.736434	1	0								R_MNLptspp	0.162712	1	0.732664	1	0
						R_NAt3pp	0.576536	1	0.736434	1	0								R_NHFRBO	0.162712	1	0.732664	1	0
						R_NAtex	0.576536	1	0.736434	1	0								R_NI2abcpp	0.162712	1	0.732664	1	0
						R_NADH9	0.576536	1	0.736434	1	0								R_MN6PP	0.162712	1	0.732664	1	0
						R_NADH5	0.576536	1	0.736434	1	0								R_GPDDA5pp	0.162712	1	0.732664	1	0
						R_NADH18pp	0.576536	1	0.736434	1	0								R_NI2t3pp	0.162712	1	0.732664	1	0
						R_GLYOX3	0.576536	1	0.736434	1	0								R_MN2tpp	0.162712	1	0.732664	1	0
						R_NADH17pp	0.576536	1	0.736434	1	0								R_MN2tipp	0.162712	1	0.732664	1	0
						R_NADH16pp	0.576536	1	0.736434	1	0								R_GRXR	0.162712	1	0.732664	1	0
						R_NADH10	0.576536	1	0.736434	1	0								R_MN2t3pp	0.162712	1	0.732664	1	0
						R_NAt3_2pp	0.576536	1	0.736434	1	0								R_GSNK	0.162712	1	0.732664	1	0
						R_GLYt2pp	0.576536	1	0.736434	1	0								R_GLYCTO2	0.162712	1	0.732664	1	0
						R_NADDP	0.576536	1	0.736434	1	0								R_MMM	0.162712	1	0.732664	1	0
						R_NACtpp	0.576536	1	0.736434	1	0								R_MMETtex	0.162712	1	0.732664	1	0
						R_NACtex	0.576536	1	0.736434	1	0								R_MMETt2pp	0.162712	1	0.732664	1	0
						R_N2Otpp	0.576536	1	0.736434	1	0								R_MMCD	0.162712	1	0.732664	1	0
						R_N2Otex	0.576536	1	0.736434	1	0								R_MLTP3	0.162712	1	0.732664	1	0
						R_MTHTHFSs	0.576536	1	0.736434	1	0								R_MNNH	0.162712	1	0.732664	1	0
						R_GLYtex	0.576536	1	0.736434	1	0								R_N2Otpp	0.162712	1	0.732664	1	0
						R_MTAN	0.576536	1	0.736434	1	0								R_GPDDA4	0.162712	1	0.732664	1	0
						R_GLYtpp	0.576536	1	0.736434	1	0								R_GPDDA3pp	0.162712	1	0.732664	1	0
						R_GLYt4pp	0.576536	1	0.736434	1	0								R_N2Otex	0.162712	1	0.732664	1	0
						R_NDP3	0.576536	1	0.736434	1	0								R_MTHTHFSs	0.162712	1	0.732664	1	0
						R_NADHHR	0.576536	1	0.736434	1	0								R_NDPK6	0.162712	1	0.732664	1	0
						R_NAMNPP	0.576536	1	0.736434	1	0								R_GMPtex	0.162712	1	0.732664	1	0
						R_NADPHQR4	0.576536	1	0.736434	1	0								R_MTAN	0.162712	1	0.732664	1	0
						R_NADPHQR3	0.576536	1	0.736434	1	0								R_MSO3tex	0.162712	1	0.732664	1	0
						R_NADPHQR2	0.576536	1	0.736434	1	0								R_MSO3abcpp	0.162712	1	0.732664	1	0
						R_NADPHHS	0.576536	1	0.736434	1	0								R_MSAR	0.162712	1	0.732664	1	0
						R_NADPHHR	0.576536	1	0.736434	1	0								R_NDPK7	0.162712	1	0.732664	1	0
						R_NADN	0.576536	1	0.736434	1	0								R_MPTG2	0.162712	1	0.732664	1	0
						R_GLYCTO2	0.576536	1	0.736434	1	0								R_MOX	0.162712	1	0.732664	1	0
						R_NADHXE	0.576536	1	0.736434	1	0								R_GNP	0.162712	1	0.732664	1	0
						R_NADHXD	0.576536	1	0.736434	1	0								R_NDPK8	0.162712	1	0.732664	1	0
						R_NAt3_1p5pp	0.576536	1	0.736434	1	0								R_GPDDA1	0.162712	1	0.732664	1	0
						R_NADPPPS	0.576536	1	0.736434	1	0								R_MOAT3C	0.162712	1	0.732664	1	0
						R_NADHHS	0.576536	1	0.736434	1	0								R_GLYCTO4	0.162712	1	0.732664	1	0
						R_GLYCTO3	0.576536	1	0.736434	1	0								R_GLYCTO3	0.162712	1	0.732664	1	0
						R_GLYCTO4	0.576536	1	0.736434	1	0								R_GPDDA1pp	0.162712	1	0.732664	1	0
						R_GLYCLTtex	0.576536	1	0.736434	1	0								R_GPDDA2	0.162712	1	0.732664	1	0
						R_NADTRHD	0.576536	1	0.736434	1	0								R_GPDDA2pp	0.162712	1	0.732664	1	0
						R_GLYCtex	0.576536	1	0.736434	1	0								R_MNt2pp	0.162712	1	0.732664	1	0
						R_GLYCtpp	0.576536	1	0.736434	1	0								R_GPDDA3	0.162712	1	0.732664	1	0
						R_GLYK	0.576536	1	0.736434	1	0								R_MAN6Pt6_2pp	0.162712	1	0.732664	1	0
						R_GLYOX	0.576536	1	0.736434	1	0								R_MEPNtex	0.162712	1	0.732664	1	0
						R_NADHPO	0.576536	1	0.736434	1	0								R_LALGP	0.162712	1	0.732664	1	0
						R_GPDDA5	0.576536	1	0.736434	1	0								R_LALDO3	0.162712	1	0.732664	1	0
						R_MSO3tex	0.576536	1	0.736434	1	0								R_LALDO2x	0.162712	1	0.732664	1	0
						R_MSAR	0.576536	1	0.736434	1	0								R_LALALGLUtpp	0.162712	1	0.732664	1	0
						R_GNP	0.576536	1	0.736434	1	0								R_LALALGLUtex	0.162712	1	0.732664	1	0
						R_GPDDA1	0.576536	1	0.736434	1	0								R_LALADGLUtpp	0.162712	1	0.732664	1	0
						R_MN2tipp	0.576536	1	0.736434	1	0								R_LALADGLUtex	0.162712	1	0.732664	1	0
						R_MN2t3pp	0.576536	1	0.736434	1	0								R_LADGMDH	0.162712	1	0.732664	1	0
						R_GPDDA1pp	0.576536	1	0.736434	1	0								R_LACZpp	0.162712	1	0.732664	1	0
						R_GPDDA2	0.576536	1	0.736434	1	0								R_LACZ	0.162712	1	0.732664	1	0
						R_MMM	0.576536	1	0.736434	1	0								R_Kt3pp	0.162712	1	0.732664	1	0
						R_MMETtex	0.576536	1	0.736434	1	0								R_LCADi	0.162712	1	0.732664	1	0
						R_GLYCLTt2rpp	0.576536	1	0.736434	1	0								R_HEPT2	0.162712	1	0.732664	1	0
						R_NADPHXD	0.576536	1	0.736434	1	0								R_KG6PDC	0.162712	1	0.732664	1	0
						R_GPDDA2pp	0.576536	1	0.736434	1	0								R_HEPT3	0.162712	1	0.732664	1	0
						R_GPDDA3	0.576536	1	0.736434	1	0								R_HEPT4	0.162712	1	0.732664	1	0
						R_GPDDA3pp	0.576536	1	0.736434	1	0								R_KAS15	0.162712	1	0.732664	1	0
						R_MMCD	0.576536	1	0.736434	1	0								R_KAS14	0.162712	1	0.732664	1	0
						R_GPDDA4	0.576536	1	0.736434	1	0								R_HEX1	0.162712	1	0.732664	1	0
						R_MLTP3	0.576536	1	0.736434	1	0								R_HEX4	0.162712	1	0.732664	1	0
						R_MLTP2	0.576536	1	0.736434	1	0								R_HEX7	0.162712	1	0.732664	1	0
						R_MLTP1	0.576536	1	0.736434	1	0								R_HEXt2rpp	0.162712	1	0.732664	1	0
						R_MLTGY4pp	0.576536	1	0.736434	1	0								R_ISETACtex	0.162712	1	0.732664	1	0
						R_GPDDA4pp	0.576536	1	0.736434	1	0								R_ISETACabcpp	0.162712	1	0.732664	1	0
						R_MMETt2pp	0.576536	1	0.736434	1	0								R_Kabcpp	0.162712	1	0.732664	1	0
						R_MSO3abcpp	0.576536	1	0.736434	1	0								R_HISabcpp	0.162712	1	0.732664	1	0
						R_MN6PP	0.576536	1	0.736434	1	0								R_LCARS	0.162712	1	0.732664	1	0
						R_MNLptspp	0.576536	1	0.736434	1	0								R_LCTSt3ipp	0.162712	1	0.732664	1	0
						R_MPTG2	0.576536	1	0.736434	1	0								R_LPLIPAL1E140pp	0.162712	1	0.732664	1	0
						R_GMHEPAT	0.576536	1	0.736434	1	0								R_LPLIPAL1E120pp	0.162712	1	0.732664	1	0
						R_MOX	0.576536	1	0.736434	1	0								R_LPLIPAL1A181pp	0.162712	1	0.732664	1	0
						R_NDP7	0.576536	1	0.736434	1	0								R_LPLIPAL1A180pp	0.162712	1	0.732664	1	0
						R_NDPK1	0.576536	1	0.736434	1	0								R_LPLIPAL1A161pp	0.162712	1	0.732664	1	0
						R_GMHEPK	0.576536	1	0.736434	1	0								R_LPLIPAL1A160pp	0.162712	1	0.732664	1	0
						R_GMHEPPA	0.576536	1	0.736434	1	0								R_LPLIPAL1A141pp	0.162712	1	0.732664	1	0
						R_NDPK2	0.576536	1	0.736434	1	0								R_LPLIPAL1A140pp	0.162712	1	0.732664	1	0
						R_MOAT3C	0.576536	1	0.736434	1	0								R_LPLIPAL1A120pp	0.162712	1	0.732664	1	0
						R_NDPK8	0.576536	1	0.736434	1	0								R_HCYSMT	0.162712	1	0.732664	1	0
						R_GMPR	0.576536	1	0.736434	1	0								R_HCYSMT2	0.162712	1	0.732664	1	0
						R_NDPK4	0.576536	1	0.736434	1	0								R_LCARSyi	0.162712	1	0.732664	1	0
						R_NDPK5	0.576536	1	0.736434	1	0								R_HEPK1	0.162712	1	0.732664	1	0
						R_GMPS2	0.576536	1	0.736434	1	0								R_LGTHL	0.162712	1	0.732664	1	0
						R_GMPtex	0.576536	1	0.736434	1	0								R_LEUtex	0.162712	1	0.732664	1	0
						R_NDPK6	0.576536	1	0.736434	1	0								R_LEUt3pp	0.162712	1	0.732664	1	0
						R_MNt2pp	0.576536	1	0.736434	1	0								R_LEUt2rpp	0.162712	1	0.732664	1	0
						R_NDPK7	0.576536	1	0.736434	1	0								R_LEUabcpp	0.162712	1	0.732664	1	0
						R_MNNH	0.576536	1	0.736434	1	0								R_HEPT1	0.162712	1	0.732664	1	0
						R_MNLtex	0.576536	1	0.736434	1	0								R_LDH_D2	0.162712	1	0.732664	1	0
						R_NDPK3	0.576536	1	0.736434	1	0								R_LDH_D	0.162712	1	0.732664	1	0
						R_HPYRI	0.576536	1	0.736434	1	0								R_LDGUNPD	0.162712	1	0.732664	1	0
						R_MALS	0.576536	1	0.736434	1	0								R_LCTStpp	0.162712	1	0.732664	1	0
						R_HCINNMtex	0.576536	1	0.736434	1	0								R_LCTStex	0.162712	1	0.732664	1	0
						R_LALALGLUtpp	0.576536	1	0.736434	1	0								R_HEPK2	0.162712	1	0.732664	1	0
						R_LALALGLUtex	0.576536	1	0.736434	1	0								R_IPDPS	0.162712	1	0.732664	1	0
						R_LALADGLUtpp	0.576536	1	0.736434	1	0								R_IPDDI	0.162712	1	0.732664	1	0
						R_LALADGLUtex	0.576536	1	0.736434	1	0								R_INStex	0.162712	1	0.732664	1	0
						R_LADGMDH	0.576536	1	0.736434	1	0								R_ICHORS_copy1	0.162712	1	0.732664	1	0
						R_LACZpp	0.576536	1	0.736434	1	0								R_HPPPNDO	0.162712	1	0.732664	1	0
						R_LACZ	0.576536	1	0.736434	1	0								R_I2FE2ST	0.162712	1	0.732664	1	0
						R_Kt3pp	0.576536	1	0.736434	1	0								R_HPPPNt2rpp	0.162712	1	0.732664	1	0
						R_Kabcpp	0.576536	1	0.736434	1	0								R_HPPPNtex	0.162712	1	0.732664	1	0
						R_KG6PDC	0.576536	1	0.736434	1	0								R_HPYRI	0.162712	1	0.732664	1	0
						R_KAS15	0.576536	1	0.736434	1	0								R_HPYRP	0.162712	1	0.732664	1	0
						R_KAS14	0.576536	1	0.736434	1	0								R_ICHORS_copy2	0.162712	1	0.732664	1	0
						R_HCYSMT	0.576536	1	0.736434	1	0								R_I2FE2SR	0.162712	1	0.732664	1	0
						R_HCYSMT2	0.576536	1	0.736434	1	0								R_HYXNtex	0.162712	1	0.732664	1	0
						R_HEPK1	0.576536	1	0.736434	1	0								R_HYPOE	0.162712	1	0.732664	1	0
						R_HEPK2	0.576536	1	0.736434	1	0								R_HYD3pp	0.162712	1	0.732664	1	0
						R_HEPT1	0.576536	1	0.736434	1	0								R_HYD2pp	0.162712	1	0.732664	1	0
						R_ISETACtex	0.576536	1	0.736434	1	0								R_HYD1pp	0.162712	1	0.732664	1	0
						R_ISETACabcpp	0.576536	1	0.736434	1	0								R_HXPRT	0.162712	1	0.732664	1	0
						R_HEPT2	0.576536	1	0.736434	1	0								R_HXCT	0.162712	1	0.732664	1	0
						R_HEPT3	0.576536	1	0.736434	1	0								R_HXAtex	0.162712	1	0.732664	1	0
						R_HEPT4	0.576536	1	0.736434	1	0								R_HXAND	0.162712	1	0.732664	1	0
						R_HCINNMt2rpp	0.576536	1	0.736434	1	0								R_HPYRRx	0.162712	1	0.732664	1	0
						R_LALDO2x	0.576536	1	0.736434	1	0								R_HPYRRy	0.162712	1	0.732664	1	0
						R_LALDO3	0.576536	1	0.736434	1	0								R_HYXNtpp	0.162712	1	0.732664	1	0
						R_LALGP	0.576536	1	0.736434	1	0								R_ICHORT	0.162712	1	0.732664	1	0
						R_LPLIPAL1A181pp	0.576536	1	0.736434	1	0								R_ICL	0.162712	1	0.732664	1	0
						R_LPLIPAL1A180pp	0.576536	1	0.736434	1	0								R_HOPNTAL	0.162712	1	0.732664	1	0
						R_LPLIPAL1A161pp	0.576536	1	0.736434	1	0								R_INSt3pp	0.162712	1	0.732664	1	0
						R_LPLIPAL1A160pp	0.576536	1	0.736434	1	0								R_INSt2pp	0.162712	1	0.732664	1	0
						R_LPLIPAL1A141pp	0.576536	1	0.736434	1	0								R_INSTtex	0.162712	1	0.732664	1	0
						R_LPLIPAL1A140pp	0.576536	1	0.736434	1	0								R_INSK	0.162712	1	0.732664	1	0
						R_LPLIPAL1A120pp	0.576536	1	0.736434	1	0								R_INSH	0.162712	1	0.732664	1	0
						R_LIPAabcpp	0.576536	1	0.736434	1	0								R_INOSTt4pp	0.162712	1	0.732664	1	0
						R_LGTHL	0.576536	1	0.736434	1	0								R_INOSTO	0.162712	1	0.732664	1	0
						R_LEUtex	0.576536	1	0.736434	1	0								R_INDOLEtex	0.162712	1	0.732664	1	0
						R_HACD8	0.576536	1	0.736434	1	0								R_INDOLEt2rpp	0.162712	1	0.732664	1	0
						R_HEX1	0.576536	1	0.736434	1	0								R_INDOLEt2pp	0.162712	1	0.732664	1	0
						R_HADPCOADH3	0.576536	1	0.736434	1	0								R_IMPtex	0.162712	1	0.732664	1	0
						R_LEUt2rpp	0.576536	1	0.736434	1	0								R_ILEtex	0.162712	1	0.732664	1	0
						R_LEUabcpp	0.576536	1	0.736434	1	0								R_ILEt3pp	0.162712	1	0.732664	1	0
						R_LDH_D2	0.576536	1	0.736434	1	0								R_HISt2rpp	0.162712	1	0.732664	1	0
						R_LDH_D	0.576536	1	0.736434	1	0								R_ILEt2rpp	0.162712	1	0.732664	1	0
						R_LDGUNPD	0.576536	1	0.736434	1	0								R_ILEabcpp	0.162712	1	0.732664	1	0
						R_LCTStpp	0.576536	1	0.736434	1	0								R_HIStex	0.162712	1	0.732664	1	0
						R_LCTStex	0.576536	1	0.736434	1	0								R_HKNDDH	0.162712	1	0.732664	1	0
						R_LCTSt3ipp	0.576536	1	0.736434	1	0								R_HKNTDH	0.162712	1	0.732664	1	0
						R_LCARSyi	0.576536	1	0.736434	1	0								R_HOMt2pp	0.162712	1	0.732664	1	0
						R_LCARS	0.576536	1	0.736434	1	0								R_HOMtex	0.162712	1	0.732664	1	0
						R_LCADi	0.576536	1	0.736434	1	0								R_IDONtex	0.162712	1	0.732664	1	0
						R_LEUt3pp	0.576536	1	0.736434	1	0								R_IDONt2rpp	0.162712	1	0.732664	1	0
						R_IPDPS	0.576536	1	0.736434	1	0								R_IDOND2	0.162712	1	0.732664	1	0
						R_IPDDI	0.576536	1	0.736434	1	0								R_IDOND	0.162712	1	0.732664	1	0
						R_INStex	0.576536	1	0.736434	1	0								R_HCINNMtex	0.162712	1	0.732664	1	0
						R_ICHORT	0.576536	1	0.736434	1	0								R_METGLCUR	0.162712	1	0.732664	1	0
						R_ICHORS_copy2	0.576536	1	0.736434	1	0								R_LPLIPAL1E141pp	0.162712	1	0.732664	1	0
						R_ICHORS_copy1	0.576536	1	0.736434	1	0								R_LPLIPAL1E161pp	0.162712	1	0.732664	1	0
						R_HOMt2pp	0.576536	1	0.736434	1	0								R_MCITS	0.162712	1	0.732664	1	0
						R_I2FE2ST	0.576536	1	0.736434	1	0								R_MCITL2	0.162712	1	0.732664	1	0
						R_I2FE2SR	0.576536	1	0.736434	1	0								R_MCITD	0.162712	1	0.732664	1	0
						R_HOMtex	0.576536	1	0.736434	1	0								R_GUAt2pp	0.162712	1	0.732664	1	0
						R_HYXNtpp	0.576536	1	0.736434	1	0								R_MANtex	0.162712	1	0.732664	1	0
						R_HYXNtex	0.576536	1	0.736434	1	0								R_MANptspp	0.162712	1	0.732664	1	0
						R_HYPOE	0.576536	1	0.736434	1	0								R_MANPGH	0.162712	1	0.732664	1	0
						R_HYD3pp	0.576536	1	0.736434	1	0								R_MANGLYCtex	0.162712	1	0.732664	1	0
						R_ICL	0.576536	1	0.736434	1	0								R_MANGLYCptspp	0.162712	1	0.732664	1	0
						R_HYD2pp	0.576536	1	0.736434	1	0								R_MANAO	0.162712	1	0.732664	1	0
						R_HXPRT	0.576536	1	0.736434	1	0								R_MAN6Ptex	0.162712	1	0.732664	1	0
						R_HXCT	0.576536	1	0.736434	1	0								R_MCTP1Bpp	0.162712	1	0.732664	1	0
						R_HXAtex	0.576536	1	0.736434	1	0								R_MAN6PI	0.162712	1	0.732664	1	0
						R_HXAND	0.576536	1	0.736434	1	0								R_MALtex	0.162712	1	0.732664	1	0
						R_HOPNTAL	0.576536	1	0.736434	1	0								R_MALt3pp	0.162712	1	0.732664	1	0
						R_HPPPNDO	0.576536	1	0.736434	1	0								R_MALt2_3pp	0.162712	1	0.732664	1	0
						R_HPPPNt2rpp	0.576536	1	0.736434	1	0								R_MALt2_2pp	0.162712	1	0.732664	1	0
						R_HPYRRy	0.576536	1	0.736434	1	0								R_MALS	0.162712	1	0.732664	1	0
						R_HPYRRx	0.576536	1	0.736434	1	0								R_MALDtex	0.162712	1	0.732664	1	0
						R_HPYRP	0.576536	1	0.736434	1	0								R_MALDt2_2pp	0.162712	1	0.732664	1	0
						R_HPPPNtex	0.576536	1	0.736434	1	0								R_MALDDH	0.162712	1	0.732664	1	0
						R_HYD1pp	0.576536	1	0.736434	1	0								R_GUAtex	0.162712	1	0.732664	1	0
						R_LPLIPAL1E120pp	0.576536	1	0.736434	1	0								R_MACPD	0.162712	1	0.732664	1	0
						R_HKNTDH	0.576536	1	0.736434	1	0								R_M1PD	0.162712	1	0.732664	1	0
						R_HKNDDH	0.576536	1	0.736434	1	0								R_MAN1PT2	0.162712	1	0.732664	1	0
						R_INSt3pp	0.576536	1	0.736434	1	0								R_GUAtpp	0.162712	1	0.732664	1	0
						R_INSt2pp	0.576536	1	0.736434	1	0								R_MCTP2App	0.162712	1	0.732664	1	0
						R_INSTtex	0.576536	1	0.736434	1	0								R_GUAPRT	0.162712	1	0.732664	1	0
						R_INSK	0.576536	1	0.736434	1	0								R_MEPNabcpp	0.162712	1	0.732664	1	0
						R_INSH	0.576536	1	0.736434	1	0								R_GTPDPDP	0.162712	1	0.732664	1	0
						R_INOSTt4pp	0.576536	1	0.736434	1	0								R_GTPDPK	0.162712	1	0.732664	1	0
						R_INOSTO	0.576536	1	0.736434	1	0								R_MELIBtex	0.162712	1	0.732664	1	0
						R_INDOLEtex	0.576536	1	0.736434	1	0								R_MELIBt3ipp	0.162712	1	0.732664	1	0
						R_INDOLEt2rpp	0.576536	1	0.736434	1	0								R_GTPHs	0.162712	1	0.732664	1	0
						R_INDOLEt2pp	0.576536	1	0.736434	1	0								R_MELIBt2pp	0.162712	1	0.732664	1	0
						R_IMPtex	0.576536	1	0.736434	1	0								R_ME2	0.162712	1	0.732664	1	0
						R_IDOND	0.576536	1	0.736434	1	0								R_ME1	0.162712	1	0.732664	1	0
						R_HEX4	0.576536	1	0.736434	1	0								R_MDDCP1pp	0.162712	1	0.732664	1	0
						R_ILEt3pp	0.576536	1	0.736434	1	0								R_GTPtex	0.162712	1	0.732664	1	0
						R_ILEt2rpp	0.576536	1	0.736434	1	0								R_MDH3	0.162712	1	0.732664	1	0
						R_ILEabcpp	0.576536	1	0.736434	1	0								R_MDH2	0.162712	1	0.732664	1	0
						R_HEX7	0.576536	1	0.736434	1	0								R_MDDEP4pp	0.162712	1	0.732664	1	0
						R_HEXt2rpp	0.576536	1	0.736434	1	0								R_MDDEP3pp	0.162712	1	0.732664	1	0
						R_HISabcpp	0.576536	1	0.736434	1	0								R_GUAD	0.162712	1	0.732664	1	0
						R_IDONtex	0.576536	1	0.736434	1	0								R_MDDEP2pp	0.162712	1	0.732664	1	0
						R_IDONt2rpp	0.576536	1	0.736434	1	0								R_MDDEP1pp	0.162712	1	0.732664	1	0
						R_IDOND2	0.576536	1	0.736434	1	0								R_MDDCP5pp	0.162712	1	0.732664	1	0
						R_HISt2rpp	0.576536	1	0.736434	1	0								R_MDDCP4pp	0.162712	1	0.732664	1	0
						R_HIStex	0.576536	1	0.736434	1	0								R_MDDCP3pp	0.162712	1	0.732664	1	0
						R_ILEtex	0.576536	1	0.736434	1	0								R_MDDCP2pp	0.162712	1	0.732664	1	0
						R_NO3R1bpp	0.576536	1	0.736434	1	0								R_GUACYC	0.162712	1	0.732664	1	0
						R_LPLIPAL1E140pp	0.576536	1	0.736434	1	0								R_GUI1	0.162712	1	0.732664	1	0
						R_LPLIPAL1E141pp	0.576536	1	0.736434	1	0								R_GUI2	0.162712	1	0.732664	1	0
						R_MANPGH	0.576536	1	0.736434	1	0								R_GUR1PPpp	0.162712	1	0.732664	1	0
						R_MANGLYCtex	0.576536	1	0.736434	1	0								R_LPLIPAL2E160	0.162712	1	0.732664	1	0
						R_MANGLYCptspp	0.576536	1	0.736434	1	0								R_LPLIPAL2E141	0.162712	1	0.732664	1	0
						R_MANAO	0.576536	1	0.736434	1	0								R_LPLIPAL2E140	0.162712	1	0.732664	1	0
						R_MAN6Ptex	0.576536	1	0.736434	1	0								R_LPLIPAL2E120	0.162712	1	0.732664	1	0
						R_MAN6Pt6_2pp	0.576536	1	0.736434	1	0								R_LPLIPAL2A181	0.162712	1	0.732664	1	0
						R_MAN6PI	0.576536	1	0.736434	1	0								R_LPLIPAL2A180	0.162712	1	0.732664	1	0
						R_MAN1PT2	0.576536	1	0.736434	1	0								R_LPLIPAL2A161	0.162712	1	0.732664	1	0
						R_MALtex	0.576536	1	0.736434	1	0								R_LPLIPAL2A160	0.162712	1	0.732664	1	0
						R_MALt3pp	0.576536	1	0.736434	1	0								R_LPLIPAL2A141	0.162712	1	0.732664	1	0
						R_MALt2_3pp	0.576536	1	0.736434	1	0								R_LPLIPAL2A140	0.162712	1	0.732664	1	0
						R_MANptspp	0.576536	1	0.736434	1	0								R_LPLIPAL2A120	0.162712	1	0.732664	1	0
						R_MALt2_2pp	0.576536	1	0.736434	1	0								R_LPLIPAL2E161	0.162712	1	0.732664	1	0
						R_MALDtex	0.576536	1	0.736434	1	0								R_LPLIPAL1G181pp	0.162712	1	0.732664	1	0
						R_MALDt2_2pp	0.576536	1	0.736434	1	0								R_HACD8	0.162712	1	0.732664	1	0
						R_MALDDH	0.576536	1	0.736434	1	0								R_LPLIPAL1G161pp	0.162712	1	0.732664	1	0
						R_GTPHs	0.576536	1	0.736434	1	0								R_HADPCOADH3	0.162712	1	0.732664	1	0
						R_MACPD	0.576536	1	0.736434	1	0								R_LPLIPAL1G160pp	0.162712	1	0.732664	1	0
						R_M1PD	0.576536	1	0.736434	1	0								R_LPLIPAL1G141pp	0.162712	1	0.732664	1	0
						R_L_LACtex	0.576536	1	0.736434	1	0								R_HCINNMt2rpp	0.162712	1	0.732664	1	0
						R_GTPtex	0.576536	1	0.736434	1	0								R_LPLIPAL1G140pp	0.162712	1	0.732664	1	0
						R_GUACYC	0.576536	1	0.736434	1	0								R_LPLIPAL1G120pp	0.162712	1	0.732664	1	0
						R_GUAD	0.576536	1	0.736434	1	0								R_LPLIPAL1E181pp	0.162712	1	0.732664	1	0
						R_GUAPRT	0.576536	1	0.736434	1	0								R_NO3R1pp	0.162712	1	0.732664	1	0
						R_GTPDPK	0.576536	1	0.736434	1	0								R_LPLIPAL1E180pp	0.162712	1	0.732664	1	0
						R_L_LACt2rpp	0.576536	1	0.736434	1	0								R_LPLIPAL1G180pp	0.162712	1	0.732664	1	0
						R_MANtex	0.576536	1	0.736434	1	0								R_LPLIPAL2E180	0.162712	1	0.732664	1	0
						R_MCITL2	0.576536	1	0.736434	1	0								R_LPLIPAL2E181	0.162712	1	0.732664	1	0
						R_MELIBtex	0.576536	1	0.736434	1	0								R_LPLIPAL2G120	0.162712	1	0.732664	1	0
						R_MELIBt3ipp	0.576536	1	0.736434	1	0								R_H2O2tex	0.162712	1	0.732664	1	0
						R_MELIBt2pp	0.576536	1	0.736434	1	0								R_L_LACtex	0.162712	1	0.732664	1	0
						R_GTHRDabc2pp	0.576536	1	0.736434	1	0								R_L_LACt2rpp	0.162712	1	0.732664	1	0
						R_GTHRDabcpp	0.576536	1	0.736434	1	0								R_L_LACD3	0.162712	1	0.732664	1	0
						R_GTHRDtex	0.576536	1	0.736434	1	0								R_L_LACD2	0.162712	1	0.732664	1	0
						R_ME2	0.576536	1	0.736434	1	0								R_LYXtex	0.162712	1	0.732664	1	0
						R_GTHS	0.576536	1	0.736434	1	0								R_LYXt2pp	0.162712	1	0.732664	1	0
						R_ME1	0.576536	1	0.736434	1	0								R_LYXI	0.162712	1	0.732664	1	0
						R_MDH3	0.576536	1	0.736434	1	0								R_LYStex	0.162712	1	0.732664	1	0
						R_MDH2	0.576536	1	0.736434	1	0								R_LYSt3pp	0.162712	1	0.732664	1	0
						R_MCITD	0.576536	1	0.736434	1	0								R_LYSt2pp	0.162712	1	0.732664	1	0
						R_MDDEP4pp	0.576536	1	0.736434	1	0								R_H2SO	0.162712	1	0.732664	1	0
						R_MDDEP2pp	0.576536	1	0.736434	1	0								R_LYSabcpp	0.162712	1	0.732664	1	0
						R_MDDEP1pp	0.576536	1	0.736434	1	0								R_LYSDC	0.162712	1	0.732664	1	0
						R_MDDCP5pp	0.576536	1	0.736434	1	0								R_LSERDHr	0.162712	1	0.732664	1	0
						R_MDDCP4pp	0.576536	1	0.736434	1	0								R_LPLIPAL2G181	0.162712	1	0.732664	1	0
						R_MDDCP3pp	0.576536	1	0.736434	1	0								R_LPLIPAL2G180	0.162712	1	0.732664	1	0
						R_MDDCP2pp	0.576536	1	0.736434	1	0								R_LPLIPAL2G161	0.162712	1	0.732664	1	0
						R_MDDCP1pp	0.576536	1	0.736434	1	0								R_LPLIPAL2G160	0.162712	1	0.732664	1	0
						R_MCTP2App	0.576536	1	0.736434	1	0								R_LPLIPAL2G141	0.162712	1	0.732664	1	0
						R_MCTP1Bpp	0.576536	1	0.736434	1	0								R_H2St1pp	0.162712	1	0.732664	1	0
						R_GTPDPDP	0.576536	1	0.736434	1	0								R_H2Stex	0.162712	1	0.732664	1	0
						R_MCITS	0.576536	1	0.736434	1	0								R_H2tex	0.162712	1	0.732664	1	0
						R_MDDEP3pp	0.576536	1	0.736434	1	0								R_H2tpp	0.162712	1	0.732664	1	0
						R_L_LACD3	0.576536	1	0.736434	1	0								R_LPLIPAL2G140	0.162712	1	0.732664	1	0
						R_LYXtex	0.576536	1	0.736434	1	0								R_LPLIPAL1E160pp	0.162712	1	0.732664	1	0
						R_LPLIPAL2E120	0.576536	1	0.736434	1	0								R_NO3R2bpp	0.162712	1	0.732664	1	0
						R_H2SO	0.576536	1	0.736434	1	0								R_PAPA140pp	0.162712	1	0.732664	1	0
						R_H2St1pp	0.576536	1	0.736434	1	0								R_NO3t7pp	0.162712	1	0.732664	1	0
						R_H2Stex	0.576536	1	0.736434	1	0								R_SKMtex	0.162712	1	0.732664	1	0
						R_H2tex	0.576536	1	0.736434	1	0								R_SKMt2pp	0.162712	1	0.732664	1	0
						R_LPLIPAL2A181	0.576536	1	0.736434	1	0								R_SHGO	0.162712	1	0.732664	1	0
						R_H2tpp	0.576536	1	0.736434	1	0								R_SHCHCS3	0.162712	1	0.732664	1	0
						R_LPLIPAL2A180	0.576536	1	0.736434	1	0								R_SGSAD	0.162712	1	0.732664	1	0
						R_LPLIPAL2A161	0.576536	1	0.736434	1	0								R_SGDS	0.162712	1	0.732664	1	0
						R_LPLIPAL2A160	0.576536	1	0.736434	1	0								R_SFGTHi	0.162712	1	0.732664	1	0
						R_LPLIPAL2A141	0.576536	1	0.736434	1	0								R_SERtpp	0.162712	1	0.732664	1	0
						R_LPLIPAL2E140	0.576536	1	0.736434	1	0								R_SERtex	0.162712	1	0.732664	1	0
						R_LPLIPAL2A140	0.576536	1	0.736434	1	0								R_SERt4pp	0.162712	1	0.732664	1	0
						R_LPLIPAL1G181pp	0.576536	1	0.736434	1	0								R_SERt2rpp	0.162712	1	0.732664	1	0
						R_LPLIPAL1G180pp	0.576536	1	0.736434	1	0								R_SERD_L	0.162712	1	0.732664	1	0
						R_LPLIPAL1G161pp	0.576536	1	0.736434	1	0								R_SERD_D	0.162712	1	0.732664	1	0
						R_LPLIPAL1G160pp	0.576536	1	0.736434	1	0								R_SO3tex	0.162712	1	0.732664	1	0
						R_LPLIPAL1G141pp	0.576536	1	0.736434	1	0								R_SERASr	0.162712	1	0.732664	1	0
						R_LPLIPAL1G140pp	0.576536	1	0.736434	1	0								R_SCYSDS	0.162712	1	0.732664	1	0
						R_LPLIPAL1G120pp	0.576536	1	0.736434	1	0								R_SBTtex	0.162712	1	0.732664	1	0
						R_LPLIPAL1E181pp	0.576536	1	0.736434	1	0								R_SBTptspp	0.162712	1	0.732664	1	0
						R_LPLIPAL1E180pp	0.576536	1	0.736434	1	0								R_SBTPD	0.162712	1	0.732664	1	0
						R_LPLIPAL1E161pp	0.576536	1	0.736434	1	0								R_SADH	0.162712	1	0.732664	1	0
						R_LPLIPAL1E160pp	0.576536	1	0.736434	1	0								R_S7PI	0.162712	1	0.732664	1	0
						R_LPLIPAL2A120	0.576536	1	0.736434	1	0								R_S4FE4ST	0.162712	1	0.732664	1	0
						R_L_LACD2	0.576536	1	0.736434	1	0								R_S4FE4SR	0.162712	1	0.732664	1	0
						R_LPLIPAL2E141	0.576536	1	0.736434	1	0								R_S2FE2ST	0.162712	1	0.732664	1	0
						R_LPLIPAL2E161	0.576536	1	0.736434	1	0								R_S2FE2SS2	0.162712	1	0.732664	1	0
						R_LYXt2pp	0.576536	1	0.736434	1	0								R_S2FE2SS	0.162712	1	0.732664	1	0
						R_GUAt2pp	0.576536	1	0.736434	1	0								R_S2FE2SR	0.162712	1	0.732664	1	0
						R_GUAtex	0.576536	1	0.736434	1	0								R_RPNTPH	0.162712	1	0.732664	1	0
						R_LYXI	0.576536	1	0.736434	1	0								R_SEPHCHCS	0.162712	1	0.732664	1	0
						R_LYStex	0.576536	1	0.736434	1	0								R_RPI	0.162712	1	0.732664	1	0
						R_LYSt3pp	0.576536	1	0.736434	1	0								R_SOTA	0.162712	1	0.732664	1	0
						R_LYSt2pp	0.576536	1	0.736434	1	0								R_SPMDt3pp	0.162712	1	0.732664	1	0
						R_LYSabcpp	0.576536	1	0.736434	1	0								R_TARTRtex	0.162712	1	0.732664	1	0
						R_LYSDC	0.576536	1	0.736434	1	0								R_TARTRt7pp	0.162712	1	0.732664	1	0
						R_GUAtpp	0.576536	1	0.736434	1	0								R_TARTRDtex	0.162712	1	0.732664	1	0
						R_LSERDHr	0.576536	1	0.736434	1	0								R_TARTD	0.162712	1	0.732664	1	0
						R_LPLIPAL2E160	0.576536	1	0.736434	1	0								R_TAGURr	0.162712	1	0.732664	1	0
						R_GUI1	0.576536	1	0.736434	1	0								R_T2DECAI	0.162712	1	0.732664	1	0
						R_LPLIPAL2G180	0.576536	1	0.736434	1	0								R_SULabcpp	0.162712	1	0.732664	1	0
						R_LPLIPAL2G161	0.576536	1	0.736434	1	0								R_SULFACtex	0.162712	1	0.732664	1	0
						R_LPLIPAL2G160	0.576536	1	0.736434	1	0								R_SULFACabcpp	0.162712	1	0.732664	1	0
						R_LPLIPAL2G141	0.576536	1	0.736434	1	0								R_SUCTARTtpp	0.162712	1	0.732664	1	0
						R_LPLIPAL2G140	0.576536	1	0.736434	1	0								R_SUCMALtpp	0.162712	1	0.732664	1	0
						R_LPLIPAL2G120	0.576536	1	0.736434	1	0								R_SUCFUMtpp	0.162712	1	0.732664	1	0
						R_GUI2	0.576536	1	0.736434	1	0								R_SUCCtex	0.162712	1	0.732664	1	0
						R_GUR1PPpp	0.576536	1	0.736434	1	0								R_SPMDabcpp	0.162712	1	0.732664	1	0
						R_H2O2tex	0.576536	1	0.736434	1	0								R_SUCCt2_3pp	0.162712	1	0.732664	1	0
						R_LPLIPAL2E181	0.576536	1	0.736434	1	0								R_SUCCt1pp	0.162712	1	0.732664	1	0
						R_LPLIPAL2E180	0.576536	1	0.736434	1	0								R_SUCBZS	0.162712	1	0.732664	1	0
						R_LPLIPAL2G181	0.576536	1	0.736434	1	0								R_SUCBZL	0.162712	1	0.732664	1	0
						R_NO3R1pp	0.576536	1	0.736434	1	0								R_SUCASPtpp	0.162712	1	0.732664	1	0
						R_PAPA160	0.576536	1	0.736434	1	0								R_SSALy	0.162712	1	0.732664	1	0
						R_NO3R2pp	0.576536	1	0.736434	1	0								R_SSALx	0.162712	1	0.732664	1	0
						R_SKMt2pp	0.576536	1	0.736434	1	0								R_SQtr	0.162712	1	0.732664	1	0
						R_SHGO	0.576536	1	0.736434	1	0								R_SQtex	0.162712	1	0.732664	1	0
						R_SHCHCS3	0.576536	1	0.736434	1	0								R_SQVOSI	0.162712	1	0.732664	1	0
						R_SGSAD	0.576536	1	0.736434	1	0								R_SPODMpp	0.162712	1	0.732664	1	0
						R_SGDS	0.576536	1	0.736434	1	0								R_SPMS	0.162712	1	0.732664	1	0
						R_SFGTHi	0.576536	1	0.736434	1	0								R_SPMDtex	0.162712	1	0.732664	1	0
						R_SERtpp	0.576536	1	0.736434	1	0								R_SUCCt2_2pp	0.162712	1	0.732664	1	0
						R_SERtex	0.576536	1	0.736434	1	0								R_RNTR4c2	0.162712	1	0.732664	1	0
						R_SERt4pp	0.576536	1	0.736434	1	0								R_RNDR4b	0.162712	1	0.732664	1	0
						R_SERt2rpp	0.576536	1	0.736434	1	0								R_RNDR4	0.162712	1	0.732664	1	0
						R_SERD_L	0.576536	1	0.736434	1	0								R_PYROX	0.162712	1	0.732664	1	0
						R_SERD_D	0.576536	1	0.736434	1	0								R_PYNP2r	0.162712	1	0.732664	1	0
						R_SERASr	0.576536	1	0.736434	1	0								R_PYK6	0.162712	1	0.732664	1	0
						R_SKMtex	0.576536	1	0.736434	1	0								R_PYK4	0.162712	1	0.732664	1	0
						R_SEPHCHCS	0.576536	1	0.736434	1	0								R_PYK3	0.162712	1	0.732664	1	0
						R_SBTtex	0.576536	1	0.736434	1	0								R_PYK2	0.162712	1	0.732664	1	0
						R_SBTptspp	0.576536	1	0.736434	1	0								R_PYK	0.162712	1	0.732664	1	0
						R_SBTPD	0.576536	1	0.736434	1	0								R_PYDXtpp	0.162712	1	0.732664	1	0
						R_SADH	0.576536	1	0.736434	1	0								R_PYDXtex	0.162712	1	0.732664	1	0
						R_S7PI	0.576536	1	0.736434	1	0								R_PYDXPP	0.162712	1	0.732664	1	0
						R_S4FE4ST	0.576536	1	0.736434	1	0								R_PYDXNtpp	0.162712	1	0.732664	1	0
						R_S4FE4SR	0.576536	1	0.736434	1	0								R_PYDXNtex	0.162712	1	0.732664	1	0
						R_S2FE2ST	0.576536	1	0.736434	1	0								R_PYDXNK	0.162712	1	0.732664	1	0
						R_S2FE2SS2	0.576536	1	0.736434	1	0								R_PYRt2rpp	0.162712	1	0.732664	1	0
						R_S2FE2SS	0.576536	1	0.736434	1	0								R_PYDXK	0.162712	1	0.732664	1	0
						R_S2FE2SR	0.576536	1	0.736434	1	0								R_PYDAMtex	0.162712	1	0.732664	1	0
						R_RPNTPH	0.576536	1	0.736434	1	0								R_PYDAMK	0.162712	1	0.732664	1	0
						R_RNTR4c2	0.576536	1	0.736434	1	0								R_PYAM5PO	0.162712	1	0.732664	1	0
						R_SCYSDS	0.576536	1	0.736434	1	0								R_PUNP7	0.162712	1	0.732664	1	0
						R_SO3tex	0.576536	1	0.736434	1	0								R_PUNP6	0.162712	1	0.732664	1	0
						R_SOTA	0.576536	1	0.736434	1	0								R_PUNP5	0.162712	1	0.732664	1	0
						R_SPMDabcpp	0.576536	1	0.736434	1	0								R_PUNP4	0.162712	1	0.732664	1	0
						R_TARTRtex	0.576536	1	0.736434	1	0								R_PUNP3	0.162712	1	0.732664	1	0
						R_TARTRt7pp	0.576536	1	0.736434	1	0								R_PUNP2	0.162712	1	0.732664	1	0
						R_TARTRDtex	0.576536	1	0.736434	1	0								R_PTRCtex	0.162712	1	0.732664	1	0
						R_TARTD	0.576536	1	0.736434	1	0								R_PTRCt2pp	0.162712	1	0.732664	1	0
						R_TAGURr	0.576536	1	0.736434	1	0								R_PTRCabcpp	0.162712	1	0.732664	1	0
						R_T2DECAI	0.576536	1	0.736434	1	0								R_PYDAMtpp	0.162712	1	0.732664	1	0
						R_SULabcpp	0.576536	1	0.736434	1	0								R_PYRtex	0.162712	1	0.732664	1	0
						R_SULFACtex	0.576536	1	0.736434	1	0								R_QMO2	0.162712	1	0.732664	1	0
						R_SULFACabcpp	0.576536	1	0.736434	1	0								R_QMO3	0.162712	1	0.732664	1	0
						R_SUCTARTtpp	0.576536	1	0.736434	1	0								R_RNDR3b	0.162712	1	0.732664	1	0
						R_SUCMALtpp	0.576536	1	0.736434	1	0								R_RNDR3	0.162712	1	0.732664	1	0
						R_SUCFUMtpp	0.576536	1	0.736434	1	0								R_RNDR2b	0.162712	1	0.732664	1	0
						R_SUCCtex	0.576536	1	0.736434	1	0								R_RNDR2	0.162712	1	0.732664	1	0
						R_SUCCt2_3pp	0.576536	1	0.736434	1	0								R_RNDR1b	0.162712	1	0.732664	1	0
						R_SUCCt2_2pp	0.576536	1	0.736434	1	0								R_RNDR1	0.162712	1	0.732664	1	0
						R_SUCCt1pp	0.576536	1	0.736434	1	0								R_RMPA	0.162712	1	0.732664	1	0
						R_SUCBZS	0.576536	1	0.736434	1	0								R_RMNtpp	0.162712	1	0.732664	1	0
						R_SUCBZL	0.576536	1	0.736434	1	0								R_RMNtex	0.162712	1	0.732664	1	0
						R_SUCASPtpp	0.576536	1	0.736434	1	0								R_RMK	0.162712	1	0.732664	1	0
						R_SSALy	0.576536	1	0.736434	1	0								R_RMI	0.162712	1	0.732664	1	0
						R_SSALx	0.576536	1	0.736434	1	0								R_RIBtex	0.162712	1	0.732664	1	0
						R_SQtr	0.576536	1	0.736434	1	0								R_RIBabcpp	0.162712	1	0.732664	1	0
						R_SQtex	0.576536	1	0.736434	1	0								R_RHAT1	0.162712	1	0.732664	1	0
						R_SQVOSI	0.576536	1	0.736434	1	0								R_RFAMPtpp	0.162712	1	0.732664	1	0
						R_SPODMpp	0.576536	1	0.736434	1	0								R_RFAMPtex	0.162712	1	0.732664	1	0
						R_SPMS	0.576536	1	0.736434	1	0								R_REPHACCOAI	0.162712	1	0.732664	1	0
						R_SPMDtex	0.576536	1	0.736434	1	0								R_RBP4E	0.162712	1	0.732664	1	0
						R_SPMDt3pp	0.576536	1	0.736434	1	0								R_RBK_L1	0.162712	1	0.732664	1	0
						R_RNTR3c2	0.576536	1	0.736434	1	0								R_RBK	0.162712	1	0.732664	1	0
						R_TARTt2_3pp	0.576536	1	0.736434	1	0								R_R5Ptex	0.162712	1	0.732664	1	0
						R_RNTR2c2	0.576536	1	0.736434	1	0								R_R5PPpp	0.162712	1	0.732664	1	0
						R_RNDR4b	0.576536	1	0.736434	1	0								R_R5PP	0.162712	1	0.732664	1	0
						R_PYRt2rpp	0.576536	1	0.736434	1	0								R_R1PK	0.162712	1	0.732664	1	0
						R_PYROX	0.576536	1	0.736434	1	0								R_R15BPK	0.162712	1	0.732664	1	0
						R_PYNP2r	0.576536	1	0.736434	1	0								R_QUINDHyi	0.162712	1	0.732664	1	0
						R_PYK6	0.576536	1	0.736434	1	0								R_QUINDH	0.162712	1	0.732664	1	0
						R_PYK4	0.576536	1	0.736434	1	0								R_QUIN2tpp	0.162712	1	0.732664	1	0
						R_PYK3	0.576536	1	0.736434	1	0								R_QUIN2tex	0.162712	1	0.732664	1	0
						R_PYK2	0.576536	1	0.736434	1	0								R_TARTt2_3pp	0.162712	1	0.732664	1	0
						R_PYK	0.576536	1	0.736434	1	0								R_TAUDO	0.162712	1	0.732664	1	0
						R_PYDXtpp	0.576536	1	0.736434	1	0								R_TAURabcpp	0.162712	1	0.732664	1	0
						R_PYDXtex	0.576536	1	0.736434	1	0								R_TAURtex	0.162712	1	0.732664	1	0
						R_PYDXPP	0.576536	1	0.736434	1	0								R_URIK2	0.162712	1	0.732664	1	0
						R_PYDXNtpp	0.576536	1	0.736434	1	0								R_URIK1	0.162712	1	0.732664	1	0
						R_PYDXNtex	0.576536	1	0.736434	1	0								R_URIH	0.162712	1	0.732664	1	0
						R_PYRtex	0.576536	1	0.736434	1	0								R_URIC	0.162712	1	0.732664	1	0
						R_PYDXNK	0.576536	1	0.736434	1	0								R_UREAtpp	0.162712	1	0.732664	1	0
						R_PYDAMtpp	0.576536	1	0.736434	1	0								R_UREAtex	0.162712	1	0.732664	1	0
						R_PYDAMtex	0.576536	1	0.736434	1	0								R_URDGLYCD	0.162712	1	0.732664	1	0
						R_PYDAMK	0.576536	1	0.736434	1	0								R_URAtpp	0.162712	1	0.732664	1	0
						R_PYAM5PO	0.576536	1	0.736434	1	0								R_URAtex	0.162712	1	0.732664	1	0
						R_PUNP7	0.576536	1	0.736434	1	0								R_URAt2pp	0.162712	1	0.732664	1	0
						R_PUNP6	0.576536	1	0.736434	1	0								R_URATEtpp	0.162712	1	0.732664	1	0
						R_PUNP5	0.576536	1	0.736434	1	0								R_URATEtex	0.162712	1	0.732664	1	0
						R_PUNP4	0.576536	1	0.736434	1	0								R_URACPAH	0.162712	1	0.732664	1	0
						R_PUNP3	0.576536	1	0.736434	1	0								R_URIt2pp_copy1	0.162712	1	0.732664	1	0
						R_PUNP2	0.576536	1	0.736434	1	0								R_UPPRT	0.162712	1	0.732664	1	0
						R_PTRCtex	0.576536	1	0.736434	1	0								R_UM4PL	0.162712	1	0.732664	1	0
						R_PTRCt2pp	0.576536	1	0.736434	1	0								R_UM4PCP	0.162712	1	0.732664	1	0
						R_PTRCabcpp	0.576536	1	0.736434	1	0								R_UM3PL	0.162712	1	0.732664	1	0
						R_PYDXK	0.576536	1	0.736434	1	0								R_UGLYCH	0.162712	1	0.732664	1	0
						R_QMO2	0.576536	1	0.736434	1	0								R_UGLT	0.162712	1	0.732664	1	0
						R_QMO3	0.576536	1	0.736434	1	0								R_UGLCURPpp	0.162712	1	0.732664	1	0
						R_QUIN2tex	0.576536	1	0.736434	1	0								R_UGCIAMH	0.162712	1	0.732664	1	0
						R_RNDR4	0.576536	1	0.736434	1	0								R_UDPGtex	0.162712	1	0.732664	1	0
						R_RNDR3b	0.576536	1	0.736434	1	0								R_UDPGPpp	0.162712	1	0.732664	1	0
						R_RNDR3	0.576536	1	0.736434	1	0								R_UDPGLCURtex	0.162712	1	0.732664	1	0
						R_RNDR2b	0.576536	1	0.736434	1	0								R_UDPGALtex	0.162712	1	0.732664	1	0
						R_RNDR2	0.576536	1	0.736434	1	0								R_UDPGALPpp	0.162712	1	0.732664	1	0
						R_RNDR1b	0.576536	1	0.736434	1	0								R_UDPG4E	0.162712	1	0.732664	1	0
						R_RNDR1	0.576536	1	0.736434	1	0								R_UMPtex	0.162712	1	0.732664	1	0
						R_RMPA	0.576536	1	0.736434	1	0								R_URIt2pp_copy2	0.162712	1	0.732664	1	0
						R_RMNtpp	0.576536	1	0.736434	1	0								R_URItex	0.162712	1	0.732664	1	0
						R_RMNtex	0.576536	1	0.736434	1	0								R_VALTA	0.162712	1	0.732664	1	0
						R_RMK	0.576536	1	0.736434	1	0								R_ZNabcpp	0.162712	1	0.732664	1	0
						R_RMI	0.576536	1	0.736434	1	0								R_ZN2t3pp	0.162712	1	0.732664	1	0
						R_RIBtex	0.576536	1	0.736434	1	0								R_ZN2abcpp	0.162712	1	0.732664	1	0
						R_RIBabcpp	0.576536	1	0.736434	1	0								R_XYLtex	0.162712	1	0.732664	1	0
						R_RHAT1	0.576536	1	0.736434	1	0								R_XYLt2pp	0.162712	1	0.732664	1	0
						R_RFAMPtpp	0.576536	1	0.736434	1	0								R_XYLabcpp	0.162712	1	0.732664	1	0
						R_RFAMPtex	0.576536	1	0.736434	1	0								R_XYLUtex	0.162712	1	0.732664	1	0
						R_REPHACCOAI	0.576536	1	0.736434	1	0								R_XYLUt2pp	0.162712	1	0.732664	1	0
						R_RBP4E	0.576536	1	0.736434	1	0								R_XYLK2	0.162712	1	0.732664	1	0
						R_RBK_L1	0.576536	1	0.736434	1	0								R_XYLK	0.162712	1	0.732664	1	0
						R_RBK	0.576536	1	0.736434	1	0								R_XYLI2	0.162712	1	0.732664	1	0
						R_R5Ptex	0.576536	1	0.736434	1	0								R_XYLI1	0.162712	1	0.732664	1	0
						R_R5PPpp	0.576536	1	0.736434	1	0								R_XTSNtex	0.162712	1	0.732664	1	0
						R_R5PP	0.576536	1	0.736434	1	0								R_XTSNt2rpp	0.162712	1	0.732664	1	0
						R_R1PK	0.576536	1	0.736434	1	0								R_XTSNH	0.162712	1	0.732664	1	0
						R_R15BPK	0.576536	1	0.736434	1	0								R_XPPT	0.162712	1	0.732664	1	0
						R_QUINDHyi	0.576536	1	0.736434	1	0								R_XMPtex	0.162712	1	0.732664	1	0
						R_QUINDH	0.576536	1	0.736434	1	0								R_XANtpp	0.162712	1	0.732664	1	0
						R_QUIN2tpp	0.576536	1	0.736434	1	0								R_XANtex	0.162712	1	0.732664	1	0
						R_RNTR1c2	0.576536	1	0.736434	1	0								R_XANt2pp	0.162712	1	0.732664	1	0
						R_PTRCTA	0.576536	1	0.736434	1	0								R_XAND	0.162712	1	0.732664	1	0
						R_TAUDO	0.576536	1	0.736434	1	0								R_X5PL3E	0.162712	1	0.732664	1	0
						R_TAURtex	0.576536	1	0.736434	1	0								R_VPAMTr	0.162712	1	0.732664	1	0
						R_URIK1	0.576536	1	0.736434	1	0								R_VALtex	0.162712	1	0.732664	1	0
						R_URIH	0.576536	1	0.736434	1	0								R_VALt3pp	0.162712	1	0.732664	1	0
						R_URIC	0.576536	1	0.736434	1	0								R_VALt2rpp	0.162712	1	0.732664	1	0
						R_UREAtpp	0.576536	1	0.736434	1	0								R_VALabcpp	0.162712	1	0.732664	1	0
						R_UREAtex	0.576536	1	0.736434	1	0								R_UDPACGALtex	0.162712	1	0.732664	1	0
						R_URDGLYCD	0.576536	1	0.736434	1	0								R_PTRCTA	0.162712	1	0.732664	1	0
						R_URAtpp	0.576536	1	0.736434	1	0								R_UDCPPtppi	0.162712	1	0.732664	1	0
						R_URAtex	0.576536	1	0.736434	1	0								R_UAG2E	0.162712	1	0.732664	1	0
						R_URAt2pp	0.576536	1	0.736434	1	0								R_TMAOR2pp	0.162712	1	0.732664	1	0
						R_URATEtpp	0.576536	1	0.736434	1	0								R_TMAOR1pp	0.162712	1	0.732664	1	0
						R_URATEtex	0.576536	1	0.736434	1	0								R_THYMtex	0.162712	1	0.732664	1	0
						R_URACPAH	0.576536	1	0.736434	1	0								R_THYMt3pp	0.162712	1	0.732664	1	0
						R_UPPRT	0.576536	1	0.736434	1	0								R_THRtex	0.162712	1	0.732664	1	0
						R_URIK2	0.576536	1	0.736434	1	0								R_THRt4pp	0.162712	1	0.732664	1	0
						R_UMPtex	0.576536	1	0.736434	1	0								R_THRt2rpp	0.162712	1	0.732664	1	0
						R_UM4PCP	0.576536	1	0.736434	1	0								R_THRt2pp	0.162712	1	0.732664	1	0
						R_UM3PL	0.576536	1	0.736434	1	0								R_THRabcpp	0.162712	1	0.732664	1	0
						R_UGLYCH	0.576536	1	0.736434	1	0								R_THRPtex	0.162712	1	0.732664	1	0
						R_UGLT	0.576536	1	0.736434	1	0								R_THRD	0.162712	1	0.732664	1	0
						R_UGLCURPpp	0.576536	1	0.736434	1	0								R_THRA2	0.162712	1	0.732664	1	0
						R_UGCIAMH	0.576536	1	0.736434	1	0								R_THRA	0.162712	1	0.732664	1	0
						R_UDPGtex	0.576536	1	0.736434	1	0								R_TMAOtex	0.162712	1	0.732664	1	0
						R_UDPGPpp	0.576536	1	0.736434	1	0								R_THMtex	0.162712	1	0.732664	1	0
						R_UDPGLCURtex	0.576536	1	0.736434	1	0								R_THMDtex	0.162712	1	0.732664	1	0
						R_UDPGALtex	0.576536	1	0.736434	1	0								R_THMDt2pp_copy2	0.162712	1	0.732664	1	0
						R_UDPGALPpp	0.576536	1	0.736434	1	0								R_THMDt2pp_copy1	0.162712	1	0.732664	1	0
						R_UDPG4E	0.576536	1	0.736434	1	0								R_THIORDXi	0.162712	1	0.732664	1	0
						R_UDPACGALtex	0.576536	1	0.736434	1	0								R_THFAT	0.162712	1	0.732664	1	0
						R_UM4PL	0.576536	1	0.736434	1	0								R_TGBPA	0.162712	1	0.732664	1	0
						R_URIt2pp_copy1	0.576536	1	0.736434	1	0								R_TDPGDH	0.162712	1	0.732664	1	0
						R_URIt2pp_copy2	0.576536	1	0.736434	1	0								R_TDPDRR	0.162712	1	0.732664	1	0
						R_URItex	0.576536	1	0.736434	1	0								R_TDPDRE	0.162712	1	0.732664	1	0
						R_ZNabcpp	0.576536	1	0.736434	1	0								R_TDPAGTA	0.162712	1	0.732664	1	0
						R_ZN2t3pp	0.576536	1	0.736434	1	0								R_TDPADGAT	0.162712	1	0.732664	1	0
						R_ZN2abcpp	0.576536	1	0.736434	1	0								R_TDP	0.162712	1	0.732664	1	0
						R_XYLtex	0.576536	1	0.736434	1	0								R_TCYNTtex	0.162712	1	0.732664	1	0
						R_XYLt2pp	0.576536	1	0.736434	1	0								R_THMabcpp	0.162712	1	0.732664	1	0
						R_XYLabcpp	0.576536	1	0.736434	1	0								R_TMAtex	0.162712	1	0.732664	1	0
						R_XYLUtex	0.576536	1	0.736434	1	0								R_TMDK1	0.162712	1	0.732664	1	0
						R_XYLUt2pp	0.576536	1	0.736434	1	0								R_TMDPP	0.162712	1	0.732664	1	0
						R_XYLK2	0.576536	1	0.736434	1	0								R_UACMAMO	0.162712	1	0.732664	1	0
						R_XYLK	0.576536	1	0.736434	1	0								R_UACGAMtex	0.162712	1	0.732664	1	0
						R_XYLI2	0.576536	1	0.736434	1	0								R_UACGAMPpp	0.162712	1	0.732664	1	0
						R_XYLI1	0.576536	1	0.736434	1	0								R_UACGALPpp	0.162712	1	0.732664	1	0
						R_XTSNtex	0.576536	1	0.736434	1	0								R_TYRtipp	0.162712	1	0.732664	1	0
						R_XTSNt2rpp	0.576536	1	0.736434	1	0								R_TYRtex	0.162712	1	0.732664	1	0
						R_XTSNH	0.576536	1	0.736434	1	0								R_TYRt2rpp	0.162712	1	0.732664	1	0
						R_XPPT	0.576536	1	0.736434	1	0								R_TYRPtex	0.162712	1	0.732664	1	0
						R_XMPtex	0.576536	1	0.736434	1	0								R_TYRPpp	0.162712	1	0.732664	1	0
						R_XANtpp	0.576536	1	0.736434	1	0								R_TYROXDApp	0.162712	1	0.732664	1	0
						R_XANtex	0.576536	1	0.736434	1	0								R_TYMtex	0.162712	1	0.732664	1	0
						R_XANt2pp	0.576536	1	0.736434	1	0								R_TTRCYCtpp	0.162712	1	0.732664	1	0
						R_XAND	0.576536	1	0.736434	1	0								R_TTRCYCtex	0.162712	1	0.732664	1	0
						R_X5PL3E	0.576536	1	0.736434	1	0								R_TSULtex	0.162712	1	0.732664	1	0
						R_VPAMTr	0.576536	1	0.736434	1	0								R_TRSARr	0.162712	1	0.732664	1	0
						R_VALtex	0.576536	1	0.736434	1	0								R_TRPtipp	0.162712	1	0.732664	1	0
						R_VALt3pp	0.576536	1	0.736434	1	0								R_TRPtex	0.162712	1	0.732664	1	0
						R_VALt2rpp	0.576536	1	0.736434	1	0								R_TRPt2rpp	0.162712	1	0.732664	1	0
						R_VALabcpp	0.576536	1	0.736434	1	0								R_TRPS2	0.162712	1	0.732664	1	0
						R_VALTA	0.576536	1	0.736434	1	0								R_TRPS1	0.162712	1	0.732664	1	0
						R_UDCPPtppi	0.576536	1	0.736434	1	0								R_TREtex	0.162712	1	0.732664	1	0
						R_TAURabcpp	0.576536	1	0.736434	1	0								R_TREptspp	0.162712	1	0.732664	1	0
						R_UDCPDPpp	0.576536	1	0.736434	1	0								R_TREHpp	0.162712	1	0.732664	1	0
						R_UACMAMO	0.576536	1	0.736434	1	0								R_TREH	0.162712	1	0.732664	1	0
						R_TMAOR1pp	0.576536	1	0.736434	1	0								R_TRE6PS	0.162712	1	0.732664	1	0
						R_THYMtex	0.576536	1	0.736434	1	0								R_TRE6PP	0.162712	1	0.732664	1	0
						R_THYMt3pp	0.576536	1	0.736434	1	0								R_TRE6PH	0.162712	1	0.732664	1	0
						R_THRtex	0.576536	1	0.736434	1	0								R_TRDR	0.162712	1	0.732664	1	0
						R_THRt4pp	0.576536	1	0.736434	1	0								R_TMK	0.162712	1	0.732664	1	0
						R_THRt2rpp	0.576536	1	0.736434	1	0								R_UDCPDPpp	0.162712	1	0.732664	1	0
						R_THRt2pp	0.576536	1	0.736434	1	0								R_PTRCORNt7pp	0.162712	1	0.732664	1	0
						R_THRabcpp	0.576536	1	0.736434	1	0								R_PTHRpp	0.162712	1	0.732664	1	0
						R_THRPtex	0.576536	1	0.736434	1	0								R_PTA2	0.162712	1	0.732664	1	0
						R_THRD	0.576536	1	0.736434	1	0								R_PAPA160pp	0.162712	1	0.732664	1	0
						R_THRA2	0.576536	1	0.736434	1	0								R_PAPA160	0.162712	1	0.732664	1	0
						R_THRA	0.576536	1	0.736434	1	0								R_PAPA141pp	0.162712	1	0.732664	1	0
						R_THMtex	0.576536	1	0.736434	1	0								R_PAPA141	0.162712	1	0.732664	1	0
						R_TMAOR2pp	0.576536	1	0.736434	1	0								R_PAPA140	0.162712	1	0.732664	1	0
						R_THMabcpp	0.576536	1	0.736434	1	0								R_PAPA120pp	0.162712	1	0.732664	1	0
						R_THMDt2pp_copy2	0.576536	1	0.736434	1	0								R_PAPA120	0.162712	1	0.732664	1	0
						R_THMDt2pp_copy1	0.576536	1	0.736434	1	0								R_PACOAT	0.162712	1	0.732664	1	0
						R_THIORDXi	0.576536	1	0.736434	1	0								R_PACCOAL	0.162712	1	0.732664	1	0
						R_THFAT	0.576536	1	0.736434	1	0								R_PACCOAE	0.162712	1	0.732664	1	0
						R_THD2pp	0.576536	1	0.736434	1	0								R_PACALDtex	0.162712	1	0.732664	1	0
						R_TGBPA	0.576536	1	0.736434	1	0								R_PACALDt2rpp	0.162712	1	0.732664	1	0
						R_TDPGDH	0.576536	1	0.736434	1	0								R_PA181abcpp	0.162712	1	0.732664	1	0
						R_TDPDRR	0.576536	1	0.736434	1	0								R_PAPA161	0.162712	1	0.732664	1	0
						R_TDPDRE	0.576536	1	0.736434	1	0								R_PA180abcpp	0.162712	1	0.732664	1	0
						R_TDPAGTA	0.576536	1	0.736434	1	0								R_PA160abcpp	0.162712	1	0.732664	1	0
						R_TDPADGAT	0.576536	1	0.736434	1	0								R_PA141abcpp	0.162712	1	0.732664	1	0
						R_TDP	0.576536	1	0.736434	1	0								R_PA140abcpp	0.162712	1	0.732664	1	0
						R_TCYNTtex	0.576536	1	0.736434	1	0								R_PA120abcpp	0.162712	1	0.732664	1	0
						R_THMDtex	0.576536	1	0.736434	1	0								R_P5CD	0.162712	1	0.732664	1	0
						R_TMAOtex	0.576536	1	0.736434	1	0								R_OXDHCOAT	0.162712	1	0.732664	1	0
						R_TMAtex	0.576536	1	0.736434	1	0								R_OXCOAHDH	0.162712	1	0.732664	1	0
						R_TMDK1	0.576536	1	0.736434	1	0								R_OXCDC	0.162712	1	0.732664	1	0
						R_UACGAMtex	0.576536	1	0.736434	1	0								R_OXAMTC	0.162712	1	0.732664	1	0
						R_UACGAMPpp	0.576536	1	0.736434	1	0								R_OROTtex	0.162712	1	0.732664	1	0
						R_UACGALPpp	0.576536	1	0.736434	1	0								R_OROTt2_2pp	0.162712	1	0.732664	1	0
						R_TYRtipp	0.576536	1	0.736434	1	0								R_ORNtex	0.162712	1	0.732664	1	0
						R_TYRtex	0.576536	1	0.736434	1	0								R_ORNabcpp	0.162712	1	0.732664	1	0
						R_TYRt2rpp	0.576536	1	0.736434	1	0								R_PA161abcpp	0.162712	1	0.732664	1	0
						R_TYRPtex	0.576536	1	0.736434	1	0								R_PAPA161pp	0.162712	1	0.732664	1	0
						R_TYRPpp	0.576536	1	0.736434	1	0								R_PAPA180	0.162712	1	0.732664	1	0
						R_TYROXDApp	0.576536	1	0.736434	1	0								R_PAPA180pp	0.162712	1	0.732664	1	0
						R_TYMtex	0.576536	1	0.736434	1	0								R_PG181abcpp	0.162712	1	0.732664	1	0
						R_TTRCYCtpp	0.576536	1	0.736434	1	0								R_PG180abcpp	0.162712	1	0.732664	1	0
						R_TTRCYCtex	0.576536	1	0.736434	1	0								R_PG161abcpp	0.162712	1	0.732664	1	0
						R_TSULtex	0.576536	1	0.736434	1	0								R_PG160abcpp	0.162712	1	0.732664	1	0
						R_TRSARr	0.576536	1	0.736434	1	0								R_PG141abcpp	0.162712	1	0.732664	1	0
						R_TRPtipp	0.576536	1	0.736434	1	0								R_PG140abcpp	0.162712	1	0.732664	1	0
						R_TRPtex	0.576536	1	0.736434	1	0								R_PG120abcpp	0.162712	1	0.732664	1	0
						R_TRPt2rpp	0.576536	1	0.736434	1	0								R_PFL	0.162712	1	0.732664	1	0
						R_TRPS2	0.576536	1	0.736434	1	0								R_PFK_3	0.162712	1	0.732664	1	0
						R_TRPS1	0.576536	1	0.736434	1	0								R_PFK_2	0.162712	1	0.732664	1	0
						R_TREtex	0.576536	1	0.736434	1	0								R_PFK	0.162712	1	0.732664	1	0
						R_TREptspp	0.576536	1	0.736434	1	0								R_PETNT181pp	0.162712	1	0.732664	1	0
						R_TREHpp	0.576536	1	0.736434	1	0								R_PETNT161pp	0.162712	1	0.732664	1	0
						R_TREH	0.576536	1	0.736434	1	0								R_PEAMNtex	0.162712	1	0.732664	1	0
						R_TRE6PS	0.576536	1	0.736434	1	0								R_PEAMNOpp	0.162712	1	0.732664	1	0
						R_TRE6PP	0.576536	1	0.736434	1	0								R_PE181abcpp	0.162712	1	0.732664	1	0
						R_TRE6PH	0.576536	1	0.736434	1	0								R_PE180abcpp	0.162712	1	0.732664	1	0
						R_TRDR	0.576536	1	0.736434	1	0								R_PE141abcpp	0.162712	1	0.732664	1	0
						R_TMK	0.576536	1	0.736434	1	0								R_PE140abcpp	0.162712	1	0.732664	1	0
						R_TMDPP	0.576536	1	0.736434	1	0								R_PE120abcpp	0.162712	1	0.732664	1	0
						R_UAG2E	0.576536	1	0.736434	1	0								R_PDXPP	0.162712	1	0.732664	1	0
						R_NO3R2bpp	0.576536	1	0.736434	1	0								R_PDX5POi	0.162712	1	0.732664	1	0
						R_PTRCORNt7pp	0.576536	1	0.736434	1	0								R_PDX5PO2	0.162712	1	0.732664	1	0
						R_PTA2	0.576536	1	0.736434	1	0								R_PDE4	0.162712	1	0.732664	1	0
						R_GLYCDx	0.576536	1	0.736434	1	0								R_PDE1	0.162712	1	0.732664	1	0
						R_PAPA141pp	0.576536	1	0.736434	1	0								R_PAPSR2	0.162712	1	0.732664	1	0
						R_PAPA141	0.576536	1	0.736434	1	0								R_PAPSR	0.162712	1	0.732664	1	0
						R_PAPA140pp	0.576536	1	0.736434	1	0								R_PAPA181pp	0.162712	1	0.732664	1	0
						R_PAPA140	0.576536	1	0.736434	1	0								R_PAPA181	0.162712	1	0.732664	1	0
						R_PAPA120pp	0.576536	1	0.736434	1	0								R_ORNDC	0.162712	1	0.732664	1	0
						R_PAPA120	0.576536	1	0.736434	1	0								R_PGI	0.162712	1	0.732664	1	0
						R_PACOAT	0.576536	1	0.736434	1	0								R_OPHHXy	0.162712	1	0.732664	1	0
						R_PACCOAL	0.576536	1	0.736434	1	0								R_OP4ENH	0.162712	1	0.732664	1	0
						R_PACCOAE	0.576536	1	0.736434	1	0								R_NTD8	0.162712	1	0.732664	1	0
						R_PACALDtex	0.576536	1	0.736434	1	0								R_NTD7pp	0.162712	1	0.732664	1	0
						R_PACALDt2rpp	0.576536	1	0.736434	1	0								R_NTD7	0.162712	1	0.732664	1	0
						R_PA181abcpp	0.576536	1	0.736434	1	0								R_NTD6pp	0.162712	1	0.732664	1	0
						R_PAPA160pp	0.576536	1	0.736434	1	0								R_NTD6	0.162712	1	0.732664	1	0
						R_PA180abcpp	0.576536	1	0.736434	1	0								R_NTD5pp	0.162712	1	0.732664	1	0
						R_PA160abcpp	0.576536	1	0.736434	1	0								R_NTD5	0.162712	1	0.732664	1	0
						R_PA141abcpp	0.576536	1	0.736434	1	0								R_NTD4pp	0.162712	1	0.732664	1	0
						R_PA140abcpp	0.576536	1	0.736434	1	0								R_NTD4	0.162712	1	0.732664	1	0
						R_PA120abcpp	0.576536	1	0.736434	1	0								R_NTD3pp	0.162712	1	0.732664	1	0
						R_P5CD	0.576536	1	0.736434	1	0								R_NTD3	0.162712	1	0.732664	1	0
						R_OXDHCOAT	0.576536	1	0.736434	1	0								R_NTD2pp	0.162712	1	0.732664	1	0
						R_OXCOAHDH	0.576536	1	0.736434	1	0								R_NTD2	0.162712	1	0.732664	1	0
						R_OXCDC	0.576536	1	0.736434	1	0								R_NTD8pp	0.162712	1	0.732664	1	0
						R_OXAMTC	0.576536	1	0.736434	1	0								R_NTD1pp	0.162712	1	0.732664	1	0
						R_OROTtex	0.576536	1	0.736434	1	0								R_NTD12	0.162712	1	0.732664	1	0
						R_OROTt2_2pp	0.576536	1	0.736434	1	0								R_NTD11pp	0.162712	1	0.732664	1	0
						R_ORNtex	0.576536	1	0.736434	1	0								R_NTD11	0.162712	1	0.732664	1	0
						R_ORNabcpp	0.576536	1	0.736434	1	0								R_NTD10pp	0.162712	1	0.732664	1	0
						R_PA161abcpp	0.576536	1	0.736434	1	0								R_NTD10	0.162712	1	0.732664	1	0
						R_PAPA161	0.576536	1	0.736434	1	0								R_NTD1	0.162712	1	0.732664	1	0
						R_PAPA161pp	0.576536	1	0.736434	1	0								R_NOtpp	0.162712	1	0.732664	1	0
						R_PAPA180	0.576536	1	0.736434	1	0								R_NOtex	0.162712	1	0.732664	1	0
						R_PG181abcpp	0.576536	1	0.736434	1	0								R_NOVBCNtpp	0.162712	1	0.732664	1	0
						R_PG180abcpp	0.576536	1	0.736434	1	0								R_NOVBCNtex	0.162712	1	0.732664	1	0
						R_PG161abcpp	0.576536	1	0.736434	1	0								R_NODOy	0.162712	1	0.732664	1	0
						R_PG160abcpp	0.576536	1	0.736434	1	0								R_NODOx	0.162712	1	0.732664	1	0
						R_PG141abcpp	0.576536	1	0.736434	1	0								R_NO3tex	0.162712	1	0.732664	1	0
						R_PG140abcpp	0.576536	1	0.736434	1	0								R_NTD12pp	0.162712	1	0.732664	1	0
						R_PG120abcpp	0.576536	1	0.736434	1	0								R_NTD9	0.162712	1	0.732664	1	0
						R_PFL	0.576536	1	0.736434	1	0								R_NTD9pp	0.162712	1	0.732664	1	0
						R_PFK_3	0.576536	1	0.736434	1	0								R_NTP1	0.162712	1	0.732664	1	0
						R_PFK_2	0.576536	1	0.736434	1	0								R_OMPHHXy	0.162712	1	0.732664	1	0
						R_PFK	0.576536	1	0.736434	1	0								R_OMMBLHXy	0.162712	1	0.732664	1	0
						R_PETNT181pp	0.576536	1	0.736434	1	0								R_OMMBLHX3	0.162712	1	0.732664	1	0
						R_PETNT161pp	0.576536	1	0.736434	1	0								R_OMBZLM	0.162712	1	0.732664	1	0
						R_PEAMNtex	0.576536	1	0.736434	1	0								R_OHPHM	0.162712	1	0.732664	1	0
						R_PEAMNOpp	0.576536	1	0.736434	1	0								R_OCTAtex	0.162712	1	0.732664	1	0
						R_PE181abcpp	0.576536	1	0.736434	1	0								R_OBTFL	0.162712	1	0.732664	1	0
						R_PE180abcpp	0.576536	1	0.736434	1	0								R_OAADC	0.162712	1	0.732664	1	0
						R_PE141abcpp	0.576536	1	0.736434	1	0								R_O2Stex	0.162712	1	0.732664	1	0
						R_PE140abcpp	0.576536	1	0.736434	1	0								R_NTRIR4pp	0.162712	1	0.732664	1	0
						R_PE120abcpp	0.576536	1	0.736434	1	0								R_NTRIR3pp	0.162712	1	0.732664	1	0
						R_PDXPP	0.576536	1	0.736434	1	0								R_NTRIR2x	0.162712	1	0.732664	1	0
						R_PDX5POi	0.576536	1	0.736434	1	0								R_NTPTP2	0.162712	1	0.732664	1	0
						R_PDE4	0.576536	1	0.736434	1	0								R_NTPTP1	0.162712	1	0.732664	1	0
						R_PDE1	0.576536	1	0.736434	1	0								R_NTPP9	0.162712	1	0.732664	1	0
						R_PAPSR2	0.576536	1	0.736434	1	0								R_NTPP8	0.162712	1	0.732664	1	0
						R_PAPSR	0.576536	1	0.736434	1	0								R_NTPP7	0.162712	1	0.732664	1	0
						R_PAPA181pp	0.576536	1	0.736434	1	0								R_NTPP6	0.162712	1	0.732664	1	0
						R_PAPA181	0.576536	1	0.736434	1	0								R_NTPP5	0.162712	1	0.732664	1	0
						R_PAPA180pp	0.576536	1	0.736434	1	0								R_NTPP4	0.162712	1	0.732664	1	0
						R_ORNDC	0.576536	1	0.736434	1	0								R_NTPP3	0.162712	1	0.732664	1	0
						R_PGI	0.576536	1	0.736434	1	0								R_NTPP2	0.162712	1	0.732664	1	0
						R_OPHHXy	0.576536	1	0.736434	1	0								R_NTPP11	0.162712	1	0.732664	1	0
						R_OMPHHXy	0.576536	1	0.736434	1	0								R_NTPP10	0.162712	1	0.732664	1	0
						R_NTD7pp	0.576536	1	0.736434	1	0								R_NTPP1	0.162712	1	0.732664	1	0
						R_NTD7	0.576536	1	0.736434	1	0								R_NTP5	0.162712	1	0.732664	1	0
						R_NTD6pp	0.576536	1	0.736434	1	0								R_NTP3pp	0.162712	1	0.732664	1	0
						R_NTD6	0.576536	1	0.736434	1	0								R_NTP3	0.162712	1	0.732664	1	0
						R_NTD5pp	0.576536	1	0.736434	1	0								R_NTP10	0.162712	1	0.732664	1	0
						R_NTD5	0.576536	1	0.736434	1	0								R_NO3R2pp	0.162712	1	0.732664	1	0
						R_NTD4pp	0.576536	1	0.736434	1	0								R_PGL	0.162712	1	0.732664	1	0
						R_NTD4	0.576536	1	0.736434	1	0								R_PGP120abcpp	0.162712	1	0.732664	1	0
						R_NTD3pp	0.576536	1	0.736434	1	0								R_PPK2	0.162712	1	0.732664	1	0
						R_NTD3	0.576536	1	0.736434	1	0								R_PPK	0.162712	1	0.732664	1	0
						R_NTD2pp	0.576536	1	0.736434	1	0								R_PPGPPDP	0.162712	1	0.732664	1	0
						R_NTD2	0.576536	1	0.736434	1	0								R_PPDOy	0.162712	1	0.732664	1	0
						R_NTD1pp	0.576536	1	0.736434	1	0								R_PPCSCT	0.162712	1	0.732664	1	0
						R_NTD8	0.576536	1	0.736434	1	0								R_PPCK	0.162712	1	0.732664	1	0
						R_NTD12pp	0.576536	1	0.736434	1	0								R_PPAtex	0.162712	1	0.732664	1	0
						R_NTD11pp	0.576536	1	0.736434	1	0								R_PPAt4pp	0.162712	1	0.732664	1	0
						R_NTD11	0.576536	1	0.736434	1	0								R_PPALtpp	0.162712	1	0.732664	1	0
						R_NTD10pp	0.576536	1	0.736434	1	0								R_PPALtex	0.162712	1	0.732664	1	0
						R_NTD10	0.576536	1	0.736434	1	0								R_PPAKr	0.162712	1	0.732664	1	0
						R_NTD1	0.576536	1	0.736434	1	0								R_PPA2	0.162712	1	0.732664	1	0
						R_NOtpp	0.576536	1	0.736434	1	0								R_POX	0.162712	1	0.732664	1	0
						R_NOtex	0.576536	1	0.736434	1	0								R_POAACR	0.162712	1	0.732664	1	0
						R_NOVBCNtpp	0.576536	1	0.736434	1	0								R_PNTOt4pp	0.162712	1	0.732664	1	0
						R_NOVBCNtex	0.576536	1	0.736434	1	0								R_PMANM	0.162712	1	0.732664	1	0
						R_NODOy	0.576536	1	0.736434	1	0								R_PLIPA2G181pp	0.162712	1	0.732664	1	0
						R_NODOx	0.576536	1	0.736434	1	0								R_PLIPA2G180pp	0.162712	1	0.732664	1	0
						R_NO3tex	0.576536	1	0.736434	1	0								R_PLIPA2G161pp	0.162712	1	0.732664	1	0
						R_NO3t7pp	0.576536	1	0.736434	1	0								R_PLIPA2G160pp	0.162712	1	0.732664	1	0
						R_NTD12	0.576536	1	0.736434	1	0								R_PLIPA2G141pp	0.162712	1	0.732664	1	0
						R_NTD8pp	0.576536	1	0.736434	1	0								R_PLIPA2G140pp	0.162712	1	0.732664	1	0
						R_NTD9	0.576536	1	0.736434	1	0								R_PLIPA2G120pp	0.162712	1	0.732664	1	0
						R_NTD9pp	0.576536	1	0.736434	1	0								R_PLIPA2E181pp	0.162712	1	0.732664	1	0
						R_OMMBLHXy	0.576536	1	0.736434	1	0								R_PLIPA2E180pp	0.162712	1	0.732664	1	0
						R_OMMBLHX3	0.576536	1	0.736434	1	0								R_PLIPA2E161pp	0.162712	1	0.732664	1	0
						R_OMBZLM	0.576536	1	0.736434	1	0								R_PLIPA2E160pp	0.162712	1	0.732664	1	0
						R_OHPHM	0.576536	1	0.736434	1	0								R_PNTOtex	0.162712	1	0.732664	1	0
						R_OCTAtex	0.576536	1	0.736434	1	0								R_PPM2	0.162712	1	0.732664	1	0
						R_OBTFL	0.576536	1	0.736434	1	0								R_PPPGO	0.162712	1	0.732664	1	0
						R_OAADC	0.576536	1	0.736434	1	0								R_PSSA181	0.162712	1	0.732664	1	0
						R_O2Stex	0.576536	1	0.736434	1	0								R_PSSA180	0.162712	1	0.732664	1	0
						R_NTRIR4pp	0.576536	1	0.736434	1	0								R_PSSA141	0.162712	1	0.732664	1	0
						R_NTRIR3pp	0.576536	1	0.736434	1	0								R_PSSA140	0.162712	1	0.732664	1	0
						R_NTRIR2x	0.576536	1	0.736434	1	0								R_PSSA120	0.162712	1	0.732664	1	0
						R_NTPTP2	0.576536	1	0.736434	1	0								R_PSP_Lpp	0.162712	1	0.732664	1	0
						R_NTPTP1	0.576536	1	0.736434	1	0								R_PSERtex	0.162712	1	0.732664	1	0
						R_NTPP9	0.576536	1	0.736434	1	0								R_PSD181	0.162712	1	0.732664	1	0
						R_NTPP8	0.576536	1	0.736434	1	0								R_PSD180	0.162712	1	0.732664	1	0
						R_NTPP7	0.576536	1	0.736434	1	0								R_PSD141	0.162712	1	0.732664	1	0
						R_NTPP6	0.576536	1	0.736434	1	0								R_PSD140	0.162712	1	0.732664	1	0
						R_NTPP5	0.576536	1	0.736434	1	0								R_PSD120	0.162712	1	0.732664	1	0
						R_NTPP4	0.576536	1	0.736434	1	0								R_PSCLYStex	0.162712	1	0.732664	1	0
						R_NTPP3	0.576536	1	0.736434	1	0								R_PSCLYSt2pp	0.162712	1	0.732664	1	0
						R_NTPP2	0.576536	1	0.736434	1	0								R_PRPPS	0.162712	1	0.732664	1	0
						R_NTPP11	0.576536	1	0.736434	1	0								R_PROtex	0.162712	1	0.732664	1	0
						R_NTPP10	0.576536	1	0.736434	1	0								R_PROt4pp	0.162712	1	0.732664	1	0
						R_NTPP1	0.576536	1	0.736434	1	0								R_PROt2rpp	0.162712	1	0.732664	1	0
						R_NTP5	0.576536	1	0.736434	1	0								R_PROabcpp	0.162712	1	0.732664	1	0
						R_NTP3pp	0.576536	1	0.736434	1	0								R_PROGLYtex	0.162712	1	0.732664	1	0
						R_NTP3	0.576536	1	0.736434	1	0								R_PROGLYabcpp	0.162712	1	0.732664	1	0
						R_NTP10	0.576536	1	0.736434	1	0								R_PROD3	0.162712	1	0.732664	1	0
						R_NTP1	0.576536	1	0.736434	1	0								R_PRCPD	0.162712	1	0.732664	1	0
						R_OP4ENH	0.576536	1	0.736434	1	0								R_PPTtex	0.162712	1	0.732664	1	0
						R_PTHRpp	0.576536	1	0.736434	1	0								R_PPTHpp	0.162712	1	0.732664	1	0
						R_PGL	0.576536	1	0.736434	1	0								R_PPS	0.162712	1	0.732664	1	0
						R_PGP120abcpp	0.576536	1	0.736434	1	0								R_PPPNtex	0.162712	1	0.732664	1	0
						R_PPGPPDP	0.576536	1	0.736434	1	0								R_PPPNt2rpp	0.162712	1	0.732664	1	0
						R_PPDOy	0.576536	1	0.736434	1	0								R_PPPNDO	0.162712	1	0.732664	1	0
						R_PPCSCT	0.576536	1	0.736434	1	0								R_PLIPA2E141pp	0.162712	1	0.732664	1	0
						R_PPCK	0.576536	1	0.736434	1	0								R_PGMT	0.162712	1	0.732664	1	0
						R_PPAtex	0.576536	1	0.736434	1	0								R_PLIPA2E140pp	0.162712	1	0.732664	1	0
						R_PPAt4pp	0.576536	1	0.736434	1	0								R_PLIPA2A181pp	0.162712	1	0.732664	1	0
						R_PPALtpp	0.576536	1	0.736434	1	0								R_PHEMEabcpp	0.162712	1	0.732664	1	0
						R_PPALtex	0.576536	1	0.736434	1	0								R_PGSA181	0.162712	1	0.732664	1	0
						R_PPAKr	0.576536	1	0.736434	1	0								R_PGSA180	0.162712	1	0.732664	1	0
						R_PPA2	0.576536	1	0.736434	1	0								R_PGSA161	0.162712	1	0.732664	1	0
						R_POX	0.576536	1	0.736434	1	0								R_PGSA160	0.162712	1	0.732664	1	0
						R_POR5	0.576536	1	0.736434	1	0								R_PGSA141	0.162712	1	0.732664	1	0
						R_PPK	0.576536	1	0.736434	1	0								R_PGSA140	0.162712	1	0.732664	1	0
						R_POAACR	0.576536	1	0.736434	1	0								R_PGSA120	0.162712	1	0.732664	1	0
						R_PNTOt4pp	0.576536	1	0.736434	1	0								R_PGPP181pp	0.162712	1	0.732664	1	0
						R_PMANM	0.576536	1	0.736434	1	0								R_PGPP181	0.162712	1	0.732664	1	0
						R_PLIPA2G181pp	0.576536	1	0.736434	1	0								R_PGPP180pp	0.162712	1	0.732664	1	0
						R_PLIPA2G180pp	0.576536	1	0.736434	1	0								R_PGPP180	0.162712	1	0.732664	1	0
						R_PLIPA2G161pp	0.576536	1	0.736434	1	0								R_PGPP161pp	0.162712	1	0.732664	1	0
						R_PLIPA2G160pp	0.576536	1	0.736434	1	0								R_PHEMEtiex	0.162712	1	0.732664	1	0
						R_PLIPA2G141pp	0.576536	1	0.736434	1	0								R_PGPP161	0.162712	1	0.732664	1	0
						R_PLIPA2G140pp	0.576536	1	0.736434	1	0								R_PGPP160	0.162712	1	0.732664	1	0
						R_PLIPA2G120pp	0.576536	1	0.736434	1	0								R_PGPP141pp	0.162712	1	0.732664	1	0
						R_PLIPA2E181pp	0.576536	1	0.736434	1	0								R_PGPP141	0.162712	1	0.732664	1	0
						R_PLIPA2E180pp	0.576536	1	0.736434	1	0								R_PGPP140pp	0.162712	1	0.732664	1	0
						R_PLIPA2E161pp	0.576536	1	0.736434	1	0								R_PGPP140	0.162712	1	0.732664	1	0
						R_PLIPA2E160pp	0.576536	1	0.736434	1	0								R_PGPP120pp	0.162712	1	0.732664	1	0
						R_PNTOtex	0.576536	1	0.736434	1	0								R_PGPP120	0.162712	1	0.732664	1	0
						R_PPK2	0.576536	1	0.736434	1	0								R_PGP181abcpp	0.162712	1	0.732664	1	0
						R_PPM2	0.576536	1	0.736434	1	0								R_PGP180abcpp	0.162712	1	0.732664	1	0
						R_PPPGO	0.576536	1	0.736434	1	0								R_PGP161abcpp	0.162712	1	0.732664	1	0
						R_PSSA181	0.576536	1	0.736434	1	0								R_PGP160abcpp	0.162712	1	0.732664	1	0
						R_PSSA180	0.576536	1	0.736434	1	0								R_PGP141abcpp	0.162712	1	0.732664	1	0
						R_PSSA141	0.576536	1	0.736434	1	0								R_PGP140abcpp	0.162712	1	0.732664	1	0
						R_PSSA140	0.576536	1	0.736434	1	0								R_PGPP160pp	0.162712	1	0.732664	1	0
						R_PSSA120	0.576536	1	0.736434	1	0								R_PHEt2rpp	0.162712	1	0.732664	1	0
						R_PSP_Lpp	0.576536	1	0.736434	1	0								R_PHEtex	0.162712	1	0.732664	1	0
						R_PSERtex	0.576536	1	0.736434	1	0								R_PHEtipp	0.162712	1	0.732664	1	0
						R_PSD181	0.576536	1	0.736434	1	0								R_PLIPA2A180pp	0.162712	1	0.732664	1	0
						R_PSD180	0.576536	1	0.736434	1	0								R_PLIPA2A161pp	0.162712	1	0.732664	1	0
						R_PSD141	0.576536	1	0.736434	1	0								R_PLIPA2A160pp	0.162712	1	0.732664	1	0
						R_PSD140	0.576536	1	0.736434	1	0								R_PLIPA2A141pp	0.162712	1	0.732664	1	0
						R_PSD120	0.576536	1	0.736434	1	0								R_PLIPA2A140pp	0.162712	1	0.732664	1	0
						R_PSCLYStex	0.576536	1	0.736434	1	0								R_PLIPA2A120pp	0.162712	1	0.732664	1	0
						R_PSCLYSt2pp	0.576536	1	0.736434	1	0								R_PLIPA1G181pp	0.162712	1	0.732664	1	0
						R_PRPPS	0.576536	1	0.736434	1	0								R_PLIPA1G180pp	0.162712	1	0.732664	1	0
						R_PROtex	0.576536	1	0.736434	1	0								R_PLIPA1G161pp	0.162712	1	0.732664	1	0
						R_PROt4pp	0.576536	1	0.736434	1	0								R_PLIPA1G160pp	0.162712	1	0.732664	1	0
						R_PROt2rpp	0.576536	1	0.736434	1	0								R_PLIPA1G141pp	0.162712	1	0.732664	1	0
						R_PROabcpp	0.576536	1	0.736434	1	0								R_PLIPA1G140pp	0.162712	1	0.732664	1	0
						R_PROGLYtex	0.576536	1	0.736434	1	0								R_PLIPA1G120pp	0.162712	1	0.732664	1	0
						R_PROGLYabcpp	0.576536	1	0.736434	1	0								R_PLIPA1E181pp	0.162712	1	0.732664	1	0
						R_PROD3	0.576536	1	0.736434	1	0								R_PLIPA1E180pp	0.162712	1	0.732664	1	0
						R_PRCPD	0.576536	1	0.736434	1	0								R_PLIPA1E161pp	0.162712	1	0.732664	1	0
						R_PPTtex	0.576536	1	0.736434	1	0								R_PLIPA1E160pp	0.162712	1	0.732664	1	0
						R_PPTHpp	0.576536	1	0.736434	1	0								R_PLIPA1E141pp	0.162712	1	0.732664	1	0
						R_PPS	0.576536	1	0.736434	1	0								R_PLIPA1E140pp	0.162712	1	0.732664	1	0
						R_PPPNtex	0.576536	1	0.736434	1	0								R_PLIPA1E120pp	0.162712	1	0.732664	1	0
						R_PPPNt2rpp	0.576536	1	0.736434	1	0								R_PLIPA1A181pp	0.162712	1	0.732664	1	0
						R_PPPNDO	0.576536	1	0.736434	1	0								R_PLIPA1A180pp	0.162712	1	0.732664	1	0
						R_PLIPA2E141pp	0.576536	1	0.736434	1	0								R_PLIPA1A161pp	0.162712	1	0.732664	1	0
						R_PGMT	0.576536	1	0.736434	1	0								R_PLIPA1A160pp	0.162712	1	0.732664	1	0
						R_PLIPA2E140pp	0.576536	1	0.736434	1	0								R_PLIPA1A141pp	0.162712	1	0.732664	1	0
						R_PLIPA2A181pp	0.576536	1	0.736434	1	0								R_PLIPA1A140pp	0.162712	1	0.732664	1	0
						R_PHEMEabcpp	0.576536	1	0.736434	1	0								R_PLIPA1A120pp	0.162712	1	0.732664	1	0
						R_PGSA181	0.576536	1	0.736434	1	0								R_PIuabcpp	0.162712	1	0.732664	1	0
						R_PGSA180	0.576536	1	0.736434	1	0								R_PItpp	0.162712	1	0.732664	1	0
						R_PGSA161	0.576536	1	0.736434	1	0								R_PLIPA2E120pp	0.162712	1	0.732664	1	0
						R_PGSA160	0.576536	1	0.736434	1	0								R_GLYCK2	0.162712	1	0.732664	1	0
						R_PGSA141	0.576536	1	0.736434	1	0								R_12DGR120tipp	0.162712	1	0.732664	1	0
						R_PGSA140	0.576536	1	0.736434	1	0								R_GLYCDx	0.162712	1	0.732664	1	0
						R_PGSA120	0.576536	1	0.736434	1	0								R_CLPNH141pp	0.162712	1	0.732664	1	0
						R_PGPP181pp	0.576536	1	0.736434	1	0								R_CLPNH140pp	0.162712	1	0.732664	1	0
						R_PGPP181	0.576536	1	0.736434	1	0								R_CLPNH120pp	0.162712	1	0.732664	1	0
						R_PGPP180pp	0.576536	1	0.736434	1	0								R_CITtex	0.162712	1	0.732664	1	0
						R_PGPP180	0.576536	1	0.736434	1	0								R_CITt7pp	0.162712	1	0.732664	1	0
						R_PGPP161pp	0.576536	1	0.736434	1	0								R_CITt3pp	0.162712	1	0.732664	1	0
						R_PHEMEtiex	0.576536	1	0.736434	1	0								R_CITL	0.162712	1	0.732664	1	0
						R_PGPP161	0.576536	1	0.736434	1	0								R_CHOLD	0.162712	1	0.732664	1	0
						R_PGPP160	0.576536	1	0.736434	1	0								R_CHLtex	0.162712	1	0.732664	1	0
						R_PGPP141pp	0.576536	1	0.736434	1	0								R_CHLt3pp	0.162712	1	0.732664	1	0
						R_PGPP141	0.576536	1	0.736434	1	0								R_CHLt2pp	0.162712	1	0.732664	1	0
						R_PGPP140pp	0.576536	1	0.736434	1	0								R_CHLabcpp	0.162712	1	0.732664	1	0
						R_PGPP140	0.576536	1	0.736434	1	0								R_CH4tex	0.162712	1	0.732664	1	0
						R_PGPP120pp	0.576536	1	0.736434	1	0								R_CH4t2pp	0.162712	1	0.732664	1	0
						R_PGPP120	0.576536	1	0.736434	1	0								R_CLPNH160pp	0.162712	1	0.732664	1	0
						R_PGP181abcpp	0.576536	1	0.736434	1	0								R_CGLYtex	0.162712	1	0.732664	1	0
						R_PGP180abcpp	0.576536	1	0.736434	1	0								R_CDPPH	0.162712	1	0.732664	1	0
						R_PGP161abcpp	0.576536	1	0.736434	1	0								R_CDGUNPD	0.162712	1	0.732664	1	0
						R_PGP160abcpp	0.576536	1	0.736434	1	0								R_CDAPPA181	0.162712	1	0.732664	1	0
						R_PGP141abcpp	0.576536	1	0.736434	1	0								R_CDAPPA180	0.162712	1	0.732664	1	0
						R_PGP140abcpp	0.576536	1	0.736434	1	0								R_CDAPPA161	0.162712	1	0.732664	1	0
						R_PGPP160pp	0.576536	1	0.736434	1	0								R_CDAPPA160	0.162712	1	0.732664	1	0
						R_PHEt2rpp	0.576536	1	0.736434	1	0								R_CDAPPA141	0.162712	1	0.732664	1	0
						R_PHEtex	0.576536	1	0.736434	1	0								R_CDAPPA140	0.162712	1	0.732664	1	0
						R_PHEtipp	0.576536	1	0.736434	1	0								R_CDAPPA120	0.162712	1	0.732664	1	0
						R_PLIPA2A180pp	0.576536	1	0.736434	1	0								R_CD2tpp	0.162712	1	0.732664	1	0
						R_PLIPA2A161pp	0.576536	1	0.736434	1	0								R_CD2tex	0.162712	1	0.732664	1	0
						R_PLIPA2A160pp	0.576536	1	0.736434	1	0								R_CD2t3pp	0.162712	1	0.732664	1	0
						R_PLIPA2A141pp	0.576536	1	0.736434	1	0								R_CD2abcpp	0.162712	1	0.732664	1	0
						R_PLIPA2A140pp	0.576536	1	0.736434	1	0								R_CBPS	0.162712	1	0.732664	1	0
						R_PLIPA2A120pp	0.576536	1	0.736434	1	0								R_CGLYabcpp	0.162712	1	0.732664	1	0
						R_PLIPA1G181pp	0.576536	1	0.736434	1	0								R_CLPNH161pp	0.162712	1	0.732664	1	0
						R_PLIPA1G180pp	0.576536	1	0.736434	1	0								R_CLPNH180pp	0.162712	1	0.732664	1	0
						R_PLIPA1G161pp	0.576536	1	0.736434	1	0								R_CLPNH181pp	0.162712	1	0.732664	1	0
						R_PLIPA1G160pp	0.576536	1	0.736434	1	0								R_CRNDCAL2	0.162712	1	0.732664	1	0
						R_PLIPA1G141pp	0.576536	1	0.736434	1	0								R_CRNCDH	0.162712	1	0.732664	1	0
						R_PLIPA1G140pp	0.576536	1	0.736434	1	0								R_CRNCBCT	0.162712	1	0.732664	1	0
						R_PLIPA1G120pp	0.576536	1	0.736434	1	0								R_CRNCAR	0.162712	1	0.732664	1	0
						R_PLIPA1E181pp	0.576536	1	0.736434	1	0								R_CRNCAL2	0.162712	1	0.732664	1	0
						R_PLIPA1E180pp	0.576536	1	0.736434	1	0								R_CPPPGO2	0.162712	1	0.732664	1	0
						R_PLIPA1E161pp	0.576536	1	0.736434	1	0								R_CPL	0.162712	1	0.732664	1	0
						R_PLIPA1E160pp	0.576536	1	0.736434	1	0								R_CPGNtonex	0.162712	1	0.732664	1	0
						R_PLIPA1E141pp	0.576536	1	0.736434	1	0								R_CPGNexs	0.162712	1	0.732664	1	0
						R_PLIPA1E140pp	0.576536	1	0.736434	1	0								R_CPGNabcpp	0.162712	1	0.732664	1	0
						R_PLIPA1E120pp	0.576536	1	0.736434	1	0								R_CPGNUtpp	0.162712	1	0.732664	1	0
						R_PLIPA1A181pp	0.576536	1	0.736434	1	0								R_CPGNUtex	0.162712	1	0.732664	1	0
						R_PLIPA1A180pp	0.576536	1	0.736434	1	0								R_CPGNR3	0.162712	1	0.732664	1	0
						R_PLIPA1A161pp	0.576536	1	0.736434	1	0								R_CPGNR2	0.162712	1	0.732664	1	0
						R_PLIPA1A160pp	0.576536	1	0.736434	1	0								R_CPGNR1	0.162712	1	0.732664	1	0
						R_PLIPA1A141pp	0.576536	1	0.736434	1	0								R_COLIPAabcpp	0.162712	1	0.732664	1	0
						R_PLIPA1A140pp	0.576536	1	0.736434	1	0								R_COBALT2t3pp	0.162712	1	0.732664	1	0
						R_PLIPA1A120pp	0.576536	1	0.736434	1	0								R_CLPNS120pp	0.162712	1	0.732664	1	0
						R_PIuabcpp	0.576536	1	0.736434	1	0								R_CLPNS140pp	0.162712	1	0.732664	1	0
						R_PItpp	0.576536	1	0.736434	1	0								R_CLPNS141pp	0.162712	1	0.732664	1	0
						R_PLIPA2E120pp	0.576536	1	0.736434	1	0								R_CLPNS160pp	0.162712	1	0.732664	1	0
						R_GLYCAtex	0.576536	1	0.736434	1	0								R_CLPNS161pp	0.162712	1	0.732664	1	0
						R_12DGR120tipp	0.576536	1	0.736434	1	0								R_CLPNS180pp	0.162712	1	0.732664	1	0
						R_GLYC3Ptex	0.576536	1	0.736434	1	0								R_CBMD	0.162712	1	0.732664	1	0
						R_CLPNH161pp	0.576536	1	0.736434	1	0								R_CLPNS181pp	0.162712	1	0.732664	1	0
						R_CLPNH160pp	0.576536	1	0.736434	1	0								R_CLtipp	0.162712	1	0.732664	1	0
						R_CLPNH141pp	0.576536	1	0.736434	1	0								R_CMPN	0.162712	1	0.732664	1	0
						R_CLPNH140pp	0.576536	1	0.736434	1	0								R_CMPtex	0.162712	1	0.732664	1	0
						R_CLPNH120pp	0.576536	1	0.736434	1	0								R_CMtex	0.162712	1	0.732664	1	0
						R_CITtex	0.576536	1	0.736434	1	0								R_CMtpp	0.162712	1	0.732664	1	0
						R_CITt7pp	0.576536	1	0.736434	1	0								R_COBALT2abcpp	0.162712	1	0.732664	1	0
						R_CITt3pp	0.576536	1	0.736434	1	0								R_CRNDabcpp	0.162712	1	0.732664	1	0
						R_CITL	0.576536	1	0.736434	1	0								R_CAT	0.162712	1	0.732664	1	0
						R_CHOLD	0.576536	1	0.736434	1	0								R_CA2t3pp	0.162712	1	0.732664	1	0
						R_CHLtex	0.576536	1	0.736434	1	0								R_ARGtex	0.162712	1	0.732664	1	0
						R_CHLt3pp	0.576536	1	0.736434	1	0								R_ARGt3pp	0.162712	1	0.732664	1	0
						R_CHLt2pp	0.576536	1	0.736434	1	0								R_ARGabcpp	0.162712	1	0.732664	1	0
						R_CHLabcpp	0.576536	1	0.736434	1	0								R_ARGORNt7pp	0.162712	1	0.732664	1	0
						R_CLPNH180pp	0.576536	1	0.736434	1	0								R_ARGDCpp	0.162712	1	0.732664	1	0
						R_CH4tex	0.576536	1	0.736434	1	0								R_ARGDC	0.162712	1	0.732664	1	0
						R_CGLYtex	0.576536	1	0.736434	1	0								R_ARGAGMt7pp	0.162712	1	0.732664	1	0
						R_CGLYabcpp	0.576536	1	0.736434	1	0								R_ARBtex	0.162712	1	0.732664	1	0
						R_CDPPH	0.576536	1	0.736434	1	0								R_ARBt3ipp	0.162712	1	0.732664	1	0
						R_CDGUNPD	0.576536	1	0.736434	1	0								R_ARBt2rpp	0.162712	1	0.732664	1	0
						R_CDAPPA181	0.576536	1	0.736434	1	0								R_ARBabcpp	0.162712	1	0.732664	1	0
						R_CDAPPA180	0.576536	1	0.736434	1	0								R_ARBTNtpp	0.162712	1	0.732664	1	0
						R_CDAPPA161	0.576536	1	0.736434	1	0								R_ARBTNtonex	0.162712	1	0.732664	1	0
						R_CDAPPA160	0.576536	1	0.736434	1	0								R_ARBTNtex	0.162712	1	0.732664	1	0
						R_CDAPPA141	0.576536	1	0.736434	1	0								R_ARMEPNS	0.162712	1	0.732664	1	0
						R_CDAPPA140	0.576536	1	0.736434	1	0								R_ARBTNexs	0.162712	1	0.732664	1	0
						R_CDAPPA120	0.576536	1	0.736434	1	0								R_ARBTNR3	0.162712	1	0.732664	1	0
						R_CD2tpp	0.576536	1	0.736434	1	0								R_ARBTNR2	0.162712	1	0.732664	1	0
						R_CD2tex	0.576536	1	0.736434	1	0								R_ARBTNR1	0.162712	1	0.732664	1	0
						R_CD2t3pp	0.576536	1	0.736434	1	0								R_ARAI	0.162712	1	0.732664	1	0
						R_CH4t2pp	0.576536	1	0.736434	1	0								R_APH181	0.162712	1	0.732664	1	0
						R_CLPNH181pp	0.576536	1	0.736434	1	0								R_APH180	0.162712	1	0.732664	1	0
						R_CLPNS120pp	0.576536	1	0.736434	1	0								R_APH161	0.162712	1	0.732664	1	0
						R_CLPNS140pp	0.576536	1	0.736434	1	0								R_APH160	0.162712	1	0.732664	1	0
						R_CRNDtex	0.576536	1	0.736434	1	0								R_APH141	0.162712	1	0.732664	1	0
						R_CRNDt2rpp	0.576536	1	0.736434	1	0								R_APH140	0.162712	1	0.732664	1	0
						R_CRNDabcpp	0.576536	1	0.736434	1	0								R_APH120	0.162712	1	0.732664	1	0
						R_CRNDCAL2	0.576536	1	0.736434	1	0								R_APG3PAT181	0.162712	1	0.732664	1	0
						R_CRNCDH	0.576536	1	0.736434	1	0								R_APG3PAT180	0.162712	1	0.732664	1	0
						R_CRNCBCT	0.576536	1	0.736434	1	0								R_APG3PAT161	0.162712	1	0.732664	1	0
						R_CRNCAR	0.576536	1	0.736434	1	0								R_ARBTNabcpp	0.162712	1	0.732664	1	0
						R_CRNCAL2	0.576536	1	0.736434	1	0								R_ASCBPL	0.162712	1	0.732664	1	0
						R_CPPPGO2	0.576536	1	0.736434	1	0								R_ASCBptspp	0.162712	1	0.732664	1	0
						R_CPL	0.576536	1	0.736434	1	0								R_ASCBtex	0.162712	1	0.732664	1	0
						R_CPGNtonex	0.576536	1	0.736434	1	0								R_BUTtex	0.162712	1	0.732664	1	0
						R_CPGNexs	0.576536	1	0.736434	1	0								R_BUTt2rpp	0.162712	1	0.732664	1	0
						R_CPGNabcpp	0.576536	1	0.736434	1	0								R_BUTSO3tex	0.162712	1	0.732664	1	0
						R_CPGNUtpp	0.576536	1	0.736434	1	0								R_BUTSO3abcpp	0.162712	1	0.732664	1	0
						R_CPGNUtex	0.576536	1	0.736434	1	0								R_BUTCT	0.162712	1	0.732664	1	0
						R_CPGNR3	0.576536	1	0.736434	1	0								R_BTNtex	0.162712	1	0.732664	1	0
						R_CPGNR2	0.576536	1	0.736434	1	0								R_BTNt2ipp	0.162712	1	0.732664	1	0
						R_CLPNS141pp	0.576536	1	0.736434	1	0								R_BETALDHy	0.162712	1	0.732664	1	0
						R_CLPNS160pp	0.576536	1	0.736434	1	0								R_BETALDHx	0.162712	1	0.732664	1	0
						R_CLPNS161pp	0.576536	1	0.736434	1	0								R_BALAtex	0.162712	1	0.732664	1	0
						R_CLPNS180pp	0.576536	1	0.736434	1	0								R_BALAt2pp	0.162712	1	0.732664	1	0
						R_CLPNS181pp	0.576536	1	0.736434	1	0								R_ATPM	0.162712	1	0.732664	1	0
						R_CLtipp	0.576536	1	0.736434	1	0								R_ATPHs	0.162712	1	0.732664	1	0
						R_CD2abcpp	0.576536	1	0.736434	1	0								R_ATHRDHr	0.162712	1	0.732664	1	0
						R_CMPN	0.576536	1	0.736434	1	0								R_AST	0.162712	1	0.732664	1	0
						R_CMtex	0.576536	1	0.736434	1	0								R_ASPtpp	0.162712	1	0.732664	1	0
						R_CMtpp	0.576536	1	0.736434	1	0								R_ASPtex	0.162712	1	0.732664	1	0
						R_COBALT2abcpp	0.576536	1	0.736434	1	0								R_ASNN	0.162712	1	0.732664	1	0
						R_COBALT2t3pp	0.576536	1	0.736434	1	0								R_ASNNpp	0.162712	1	0.732664	1	0
						R_COLIPAabcpp	0.576536	1	0.736434	1	0								R_ASNS1	0.162712	1	0.732664	1	0
						R_CPGNR1	0.576536	1	0.736434	1	0								R_ASNt2rpp	0.162712	1	0.732664	1	0
						R_CMPtex	0.576536	1	0.736434	1	0								R_ASNtex	0.162712	1	0.732664	1	0
						R_CBPS	0.576536	1	0.736434	1	0								R_ASPO3	0.162712	1	0.732664	1	0
						R_CBMD	0.576536	1	0.736434	1	0								R_CADVtpp	0.162712	1	0.732664	1	0
						R_CAT	0.576536	1	0.736434	1	0								R_ASPO4	0.162712	1	0.732664	1	0
						R_ASCBPL	0.576536	1	0.736434	1	0								R_ASPO6	0.162712	1	0.732664	1	0
						R_ARMEPNS	0.576536	1	0.736434	1	0								R_ASPT	0.162712	1	0.732664	1	0
						R_ARGtex	0.576536	1	0.736434	1	0								R_ASPabcpp	0.162712	1	0.732664	1	0
						R_ARGt3pp	0.576536	1	0.736434	1	0								R_ASPt2_2pp	0.162712	1	0.732664	1	0
						R_ARGabcpp	0.576536	1	0.736434	1	0								R_ASPt2_3pp	0.162712	1	0.732664	1	0
						R_ARGORNt7pp	0.576536	1	0.736434	1	0								R_ASPt2pp	0.162712	1	0.732664	1	0
						R_ARGDCpp	0.576536	1	0.736434	1	0								R_ASPO5	0.162712	1	0.732664	1	0
						R_ARGDC	0.576536	1	0.736434	1	0								R_CRNDt2rpp	0.162712	1	0.732664	1	0
						R_ARGAGMt7pp	0.576536	1	0.736434	1	0								R_CRNDtex	0.162712	1	0.732664	1	0
						R_ARBtex	0.576536	1	0.736434	1	0								R_CRNabcpp	0.162712	1	0.732664	1	0
						R_ARBt3ipp	0.576536	1	0.736434	1	0								R_DMQMT	0.162712	1	0.732664	1	0
						R_ARBt2rpp	0.576536	1	0.736434	1	0								R_DMPPS	0.162712	1	0.732664	1	0
						R_ARBabcpp	0.576536	1	0.736434	1	0								R_DINStex	0.162712	1	0.732664	1	0
						R_ARBTNtpp	0.576536	1	0.736434	1	0								R_DINSt2pp	0.162712	1	0.732664	1	0
						R_ARBTNtonex	0.576536	1	0.736434	1	0								R_DIMPtex	0.162712	1	0.732664	1	0
						R_ARBTNtex	0.576536	1	0.736434	1	0								R_DHPTDCs2	0.162712	1	0.732664	1	0
						R_ARBTNexs	0.576536	1	0.736434	1	0								R_DHPStr	0.162712	1	0.732664	1	0
						R_APG3PAT180	0.576536	1	0.736434	1	0								R_DHPStex	0.162712	1	0.732664	1	0
						R_APG3PAT181	0.576536	1	0.736434	1	0								R_DHPPD	0.162712	1	0.732664	1	0
						R_APH120	0.576536	1	0.736434	1	0								R_DHORDfum	0.162712	1	0.732664	1	0
						R_APH140	0.576536	1	0.736434	1	0								R_DHORD5	0.162712	1	0.732664	1	0
						R_APH141	0.576536	1	0.736434	1	0								R_DHORD2	0.162712	1	0.732664	1	0
						R_APH160	0.576536	1	0.736434	1	0								R_DHNCOAT	0.162712	1	0.732664	1	0
						R_ASCBptspp	0.576536	1	0.736434	1	0								R_DHNCOAS	0.162712	1	0.732664	1	0
						R_APH161	0.576536	1	0.736434	1	0								R_DMSOR1pp	0.162712	1	0.732664	1	0
						R_APH181	0.576536	1	0.736434	1	0								R_DHNAOT4	0.162712	1	0.732664	1	0
						R_ARAI	0.576536	1	0.736434	1	0								R_DHCINDO	0.162712	1	0.732664	1	0
						R_ARBTNR1	0.576536	1	0.736434	1	0								R_DHBSH	0.162712	1	0.732664	1	0
						R_ARBTNR2	0.576536	1	0.736434	1	0								R_DHBS	0.162712	1	0.732664	1	0
						R_ARBTNR3	0.576536	1	0.736434	1	0								R_DHBD	0.162712	1	0.732664	1	0
						R_ARBTNabcpp	0.576536	1	0.736434	1	0								R_DHAtpp	0.162712	1	0.732664	1	0
						R_APH180	0.576536	1	0.736434	1	0								R_DHAtex	0.162712	1	0.732664	1	0
						R_CRNabcpp	0.576536	1	0.736434	1	0								R_DHAPT	0.162712	1	0.732664	1	0
						R_ASCBtex	0.576536	1	0.736434	1	0								R_DHACOAH	0.162712	1	0.732664	1	0
						R_ASNNpp	0.576536	1	0.736434	1	0								R_DGUNC	0.162712	1	0.732664	1	0
						R_CADVtpp	0.576536	1	0.736434	1	0								R_DGSNtex	0.162712	1	0.732664	1	0
						R_CA2t3pp	0.576536	1	0.736434	1	0								R_DGSNt2pp	0.162712	1	0.732664	1	0
						R_BUTtex	0.576536	1	0.736434	1	0								R_DGMPtex	0.162712	1	0.732664	1	0
						R_BUTt2rpp	0.576536	1	0.736434	1	0								R_DGK1	0.162712	1	0.732664	1	0
						R_BUTSO3tex	0.576536	1	0.736434	1	0								R_DDPGALA	0.162712	1	0.732664	1	0
						R_BUTSO3abcpp	0.576536	1	0.736434	1	0								R_DHGLYH	0.162712	1	0.732664	1	0
						R_BUTCT	0.576536	1	0.736434	1	0								R_DMSOR2pp	0.162712	1	0.732664	1	0
						R_BTNtex	0.576536	1	0.736434	1	0								R_DMSOtex	0.162712	1	0.732664	1	0
						R_BTNt2ipp	0.576536	1	0.736434	1	0								R_DMStex	0.162712	1	0.732664	1	0
						R_BETALDHy	0.576536	1	0.736434	1	0								R_EAR140y	0.162712	1	0.732664	1	0
						R_BETALDHx	0.576536	1	0.736434	1	0								R_EAR140x	0.162712	1	0.732664	1	0
						R_BALAtex	0.576536	1	0.736434	1	0								R_EAR121y	0.162712	1	0.732664	1	0
						R_BALAt2pp	0.576536	1	0.736434	1	0								R_EAR121x	0.162712	1	0.732664	1	0
						R_ATPM	0.576536	1	0.736434	1	0								R_EAR120y	0.162712	1	0.732664	1	0
						R_ATPHs	0.576536	1	0.736434	1	0								R_EAR120x	0.162712	1	0.732664	1	0
						R_ATHRDHr	0.576536	1	0.736434	1	0								R_EAR100y	0.162712	1	0.732664	1	0
						R_AST	0.576536	1	0.736434	1	0								R_EAR100x	0.162712	1	0.732664	1	0
						R_ASNS1	0.576536	1	0.736434	1	0								R_D_LACtex	0.162712	1	0.732664	1	0
						R_ASNt2rpp	0.576536	1	0.736434	1	0								R_D_LACt2pp	0.162712	1	0.732664	1	0
						R_ASNtex	0.576536	1	0.736434	1	0								R_DXYLTD	0.162712	1	0.732664	1	0
						R_ASPO3	0.576536	1	0.736434	1	0								R_DXYLONtpp	0.162712	1	0.732664	1	0
						R_ASPO4	0.576536	1	0.736434	1	0								R_DXYLONtex	0.162712	1	0.732664	1	0
						R_ASPO5	0.576536	1	0.736434	1	0								R_DUTPDP	0.162712	1	0.732664	1	0
						R_ASNN	0.576536	1	0.736434	1	0								R_DURItex	0.162712	1	0.732664	1	0
						R_ASPO6	0.576536	1	0.736434	1	0								R_DURIt2pp	0.162712	1	0.732664	1	0
						R_ASPabcpp	0.576536	1	0.736434	1	0								R_DURIPP	0.162712	1	0.732664	1	0
						R_ASPt2_2pp	0.576536	1	0.736434	1	0								R_DM_aacald_c	0.162712	1	0.732664	1	0
						R_ASPt2_3pp	0.576536	1	0.736434	1	0								R_DM_mththf_c	0.162712	1	0.732664	1	0
						R_ASPt2pp	0.576536	1	0.736434	1	0								R_DM_oxam_c	0.162712	1	0.732664	1	0
						R_ASPtex	0.576536	1	0.736434	1	0								R_DOPAtex	0.162712	1	0.732664	1	0
						R_ASPtpp	0.576536	1	0.736434	1	0								R_DOXRBCNtex	0.162712	1	0.732664	1	0
						R_ASPT	0.576536	1	0.736434	1	0								R_DOXRBCNtpp	0.162712	1	0.732664	1	0
						R_APG3PAT161	0.576536	1	0.736434	1	0								R_DDGLK	0.162712	1	0.732664	1	0
						R_CRNt2rpp	0.576536	1	0.736434	1	0								R_DRPA	0.162712	1	0.732664	1	0
						R_CRNtex	0.576536	1	0.736434	1	0								R_DSERt2pp	0.162712	1	0.732664	1	0
						R_DMSOtex	0.576536	1	0.736434	1	0								R_DSERtex	0.162712	1	0.732664	1	0
						R_DMSOR2pp	0.576536	1	0.736434	1	0								R_DTARTD	0.162712	1	0.732664	1	0
						R_DMSOR1pp	0.576536	1	0.736434	1	0								R_DTMPtex	0.162712	1	0.732664	1	0
						R_DMQMT	0.576536	1	0.736434	1	0								R_DUMPtex	0.162712	1	0.732664	1	0
						R_DMPPS	0.576536	1	0.736434	1	0								R_DURIK1	0.162712	1	0.732664	1	0
						R_DINStex	0.576536	1	0.736434	1	0								R_DSERDHr	0.162712	1	0.732664	1	0
						R_DINSt2pp	0.576536	1	0.736434	1	0								R_DDGLCNtex	0.162712	1	0.732664	1	0
						R_DIMPtex	0.576536	1	0.736434	1	0								R_DDGLCNt2rpp	0.162712	1	0.732664	1	0
						R_DHPTDCs2	0.576536	1	0.736434	1	0								R_DDGALK	0.162712	1	0.732664	1	0
						R_DHPStr	0.576536	1	0.736434	1	0								R_CYTDH	0.162712	1	0.732664	1	0
						R_DHPStex	0.576536	1	0.736434	1	0								R_CYTD	0.162712	1	0.732664	1	0
						R_DHPPD	0.576536	1	0.736434	1	0								R_CYTBDpp	0.162712	1	0.732664	1	0
						R_DHORDfum	0.576536	1	0.736434	1	0								R_CYTBD2pp	0.162712	1	0.732664	1	0
						R_DHORD5	0.576536	1	0.736434	1	0								R_CYStpp	0.162712	1	0.732664	1	0
						R_DMStex	0.576536	1	0.736434	1	0								R_CYStex	0.162712	1	0.732664	1	0
						R_DHORD2	0.576536	1	0.736434	1	0								R_CYSabcpp	0.162712	1	0.732664	1	0
						R_DHNCOAS	0.576536	1	0.736434	1	0								R_CYSabc2pp	0.162712	1	0.732664	1	0
						R_DHNAOT4	0.576536	1	0.736434	1	0								R_CYSDtex	0.162712	1	0.732664	1	0
						R_DHGLYH	0.576536	1	0.736434	1	0								R_CYSDabcpp	0.162712	1	0.732664	1	0
						R_DHCINDO	0.576536	1	0.736434	1	0								R_CYSDS	0.162712	1	0.732664	1	0
						R_DHBSH	0.576536	1	0.736434	1	0								R_CYSDDS	0.162712	1	0.732664	1	0
						R_DHBS	0.576536	1	0.736434	1	0								R_CYNTtex	0.162712	1	0.732664	1	0
						R_DHBD	0.576536	1	0.736434	1	0								R_CYNTt2pp	0.162712	1	0.732664	1	0
						R_DHAtpp	0.576536	1	0.736434	1	0								R_CYNTAH	0.162712	1	0.732664	1	0
						R_DHAtex	0.576536	1	0.736434	1	0								R_CYANtex	0.162712	1	0.732664	1	0
						R_DHAPT	0.576536	1	0.736434	1	0								R_CYANSTpp	0.162712	1	0.732664	1	0
						R_DHACOAH	0.576536	1	0.736434	1	0								R_CRNt2rpp	0.162712	1	0.732664	1	0
						R_DGUNC	0.576536	1	0.736434	1	0								R_CRNt8pp	0.162712	1	0.732664	1	0
						R_DGSNtex	0.576536	1	0.736434	1	0								R_CRNtex	0.162712	1	0.732664	1	0
						R_DGSNt2pp	0.576536	1	0.736434	1	0								R_CSND	0.162712	1	0.732664	1	0
						R_DHNCOAT	0.576536	1	0.736434	1	0								R_CSNt2pp	0.162712	1	0.732664	1	0
						R_DM_aacald_c	0.576536	1	0.736434	1	0								R_CSNtex	0.162712	1	0.732664	1	0
						R_DM_mththf_c	0.576536	1	0.736434	1	0								R_CYTDK1	0.162712	1	0.732664	1	0
						R_DM_oxam_c	0.576536	1	0.736434	1	0								R_CTBTCAL2	0.162712	1	0.732664	1	0
						R_EAR160x	0.576536	1	0.736434	1	0								R_CTBTt2rpp	0.162712	1	0.732664	1	0
						R_EAR141y	0.576536	1	0.736434	1	0								R_CTECOAI6	0.162712	1	0.732664	1	0
						R_EAR141x	0.576536	1	0.736434	1	0								R_CTECOAI8	0.162712	1	0.732664	1	0
						R_EAR140y	0.576536	1	0.736434	1	0								R_CU1Opp	0.162712	1	0.732664	1	0
						R_EAR140x	0.576536	1	0.736434	1	0								R_CU2abcpp	0.162712	1	0.732664	1	0
						R_EAR121y	0.576536	1	0.736434	1	0								R_CUtex	0.162712	1	0.732664	1	0
						R_EAR121x	0.576536	1	0.736434	1	0								R_CTBTabcpp	0.162712	1	0.732664	1	0
						R_EAR120y	0.576536	1	0.736434	1	0								R_APG3PAT160	0.162712	1	0.732664	1	0
						R_EAR120x	0.576536	1	0.736434	1	0								R_CYTDK2	0.162712	1	0.732664	1	0
						R_EAR100y	0.576536	1	0.736434	1	0								R_CYTDt2pp_copy2	0.162712	1	0.732664	1	0
						R_EAR100x	0.576536	1	0.736434	1	0								R_DCYTtex	0.162712	1	0.732664	1	0
						R_D_LACtex	0.576536	1	0.736434	1	0								R_DCYTt2pp	0.162712	1	0.732664	1	0
						R_D_LACt2pp	0.576536	1	0.736434	1	0								R_DCYTD	0.162712	1	0.732664	1	0
						R_DXYLTD	0.576536	1	0.736434	1	0								R_DCTPD	0.162712	1	0.732664	1	0
						R_DXYLONtpp	0.576536	1	0.736434	1	0								R_DCMPtex	0.162712	1	0.732664	1	0
						R_DXYLONtex	0.576536	1	0.736434	1	0								R_DCAtex	0.162712	1	0.732664	1	0
						R_DUTPDP	0.576536	1	0.736434	1	0								R_DATPHs	0.162712	1	0.732664	1	0
						R_DOPAtex	0.576536	1	0.736434	1	0								R_DASYN181	0.162712	1	0.732664	1	0
						R_DOXRBCNtex	0.576536	1	0.736434	1	0								R_DASYN180	0.162712	1	0.732664	1	0
						R_DOXRBCNtpp	0.576536	1	0.736434	1	0								R_DASYN141	0.162712	1	0.732664	1	0
						R_DRPA	0.576536	1	0.736434	1	0								R_DASYN140	0.162712	1	0.732664	1	0
						R_DSERDHr	0.576536	1	0.736434	1	0								R_DASYN120	0.162712	1	0.732664	1	0
						R_DSERt2pp	0.576536	1	0.736434	1	0								R_DAPtex	0.162712	1	0.732664	1	0
						R_DGMPtex	0.576536	1	0.736434	1	0								R_DAPabcpp	0.162712	1	0.732664	1	0
						R_DSERtex	0.576536	1	0.736434	1	0								R_DAPAL	0.162712	1	0.732664	1	0
						R_DTMPtex	0.576536	1	0.736434	1	0								R_DAMPtex	0.162712	1	0.732664	1	0
						R_DUMPtex	0.576536	1	0.736434	1	0								R_DALAtex	0.162712	1	0.732664	1	0
						R_DURIK1	0.576536	1	0.736434	1	0								R_CYTDtex	0.162712	1	0.732664	1	0
						R_DURIPP	0.576536	1	0.736434	1	0								R_CYTK2	0.162712	1	0.732664	1	0
						R_DURIt2pp	0.576536	1	0.736434	1	0								R_DAAD	0.162712	1	0.732664	1	0
						R_DURItex	0.576536	1	0.736434	1	0								R_DADA	0.162712	1	0.732664	1	0
						R_DTARTD	0.576536	1	0.736434	1	0								R_DADK	0.162712	1	0.732664	1	0
						R_DGK1	0.576536	1	0.736434	1	0								R_DADNt2pp	0.162712	1	0.732664	1	0
						R_DDPGALA	0.576536	1	0.736434	1	0								R_CYTDt2pp_copy1	0.162712	1	0.732664	1	0
						R_DDGLK	0.576536	1	0.736434	1	0								R_DADNtex	0.162712	1	0.732664	1	0
						R_CYTDt2pp_copy1	0.576536	1	0.736434	1	0								R_DAGK140	0.162712	1	0.732664	1	0
						R_CYTDK2	0.576536	1	0.736434	1	0								R_DAGK141	0.162712	1	0.732664	1	0
						R_CYTDK1	0.576536	1	0.736434	1	0								R_DAGK160	0.162712	1	0.732664	1	0
						R_CYTDH	0.576536	1	0.736434	1	0								R_DAGK161	0.162712	1	0.732664	1	0
						R_CYTD	0.576536	1	0.736434	1	0								R_DAGK180	0.162712	1	0.732664	1	0
						R_CYTBDpp	0.576536	1	0.736434	1	0								R_DAGK181	0.162712	1	0.732664	1	0
						R_CYTBD2pp	0.576536	1	0.736434	1	0								R_DAGK120	0.162712	1	0.732664	1	0
						R_CYStpp	0.576536	1	0.736434	1	0								R_EAR141x	0.162712	1	0.732664	1	0
						R_CYStex	0.576536	1	0.736434	1	0								R_APG3PAT141	0.162712	1	0.732664	1	0
						R_CYSabcpp	0.576536	1	0.736434	1	0								R_APG3PAT120	0.162712	1	0.732664	1	0
						R_CYSabc2pp	0.576536	1	0.736434	1	0								R_3OAS160	0.162712	1	0.732664	1	0
						R_CYSDtex	0.576536	1	0.736434	1	0								R_3OAS141	0.162712	1	0.732664	1	0
						R_CYSDabcpp	0.576536	1	0.736434	1	0								R_3OAS121	0.162712	1	0.732664	1	0
						R_CYSDS	0.576536	1	0.736434	1	0								R_3OAS120	0.162712	1	0.732664	1	0
						R_CYSDDS	0.576536	1	0.736434	1	0								R_3OAS100	0.162712	1	0.732664	1	0
						R_CYNTtex	0.576536	1	0.736434	1	0								R_3OAR80	0.162712	1	0.732664	1	0
						R_CYNTt2pp	0.576536	1	0.736434	1	0								R_3OAR60	0.162712	1	0.732664	1	0
						R_CSND	0.576536	1	0.736434	1	0								R_3OAR40	0.162712	1	0.732664	1	0
						R_CSNt2pp	0.576536	1	0.736434	1	0								R_3OAR181	0.162712	1	0.732664	1	0
						R_CSNtex	0.576536	1	0.736434	1	0								R_3OAR180	0.162712	1	0.732664	1	0
						R_CTBTCAL2	0.576536	1	0.736434	1	0								R_3OAR161	0.162712	1	0.732664	1	0
						R_CTBTabcpp	0.576536	1	0.736434	1	0								R_3OAR160	0.162712	1	0.732664	1	0
						R_CTBTt2rpp	0.576536	1	0.736434	1	0								R_3OAR141	0.162712	1	0.732664	1	0
						R_CYTDt2pp_copy2	0.576536	1	0.736434	1	0								R_3OAR121	0.162712	1	0.732664	1	0
						R_CTECOAI6	0.576536	1	0.736434	1	0								R_3OAS161	0.162712	1	0.732664	1	0
						R_CU1Opp	0.576536	1	0.736434	1	0								R_3OAR120	0.162712	1	0.732664	1	0
						R_CU2abcpp	0.576536	1	0.736434	1	0								R_3NTD9pp	0.162712	1	0.732664	1	0
						R_CUtex	0.576536	1	0.736434	1	0								R_3NTD7pp	0.162712	1	0.732664	1	0
						R_CYANSTpp	0.576536	1	0.736434	1	0								R_3NTD4pp	0.162712	1	0.732664	1	0
						R_CYANtex	0.576536	1	0.736434	1	0								R_3NTD2pp	0.162712	1	0.732664	1	0
						R_CYNTAH	0.576536	1	0.736434	1	0								R_3HPPtpp	0.162712	1	0.732664	1	0
						R_CTECOAI8	0.576536	1	0.736434	1	0								R_3HPPtex	0.162712	1	0.732664	1	0
						R_CRNt8pp	0.576536	1	0.736434	1	0								R_3HPPPNH	0.162712	1	0.732664	1	0
						R_CYTDtex	0.576536	1	0.736434	1	0								R_3HCINNMH	0.162712	1	0.732664	1	0
						R_DAAD	0.576536	1	0.736434	1	0								R_3HAD80	0.162712	1	0.732664	1	0
						R_DDGLCNtex	0.576536	1	0.736434	1	0								R_3HAD60	0.162712	1	0.732664	1	0
						R_DDGLCNt2rpp	0.576536	1	0.736434	1	0								R_3HAD40	0.162712	1	0.732664	1	0
						R_DDGALK	0.576536	1	0.736434	1	0								R_3HAD181	0.162712	1	0.732664	1	0
						R_DCYTtex	0.576536	1	0.736434	1	0								R_3HAD180	0.162712	1	0.732664	1	0
						R_DCYTt2pp	0.576536	1	0.736434	1	0								R_3HAD161	0.162712	1	0.732664	1	0
						R_DCYTD	0.576536	1	0.736434	1	0								R_3OAR100	0.162712	1	0.732664	1	0
						R_DCTPD	0.576536	1	0.736434	1	0								R_3OAS180	0.162712	1	0.732664	1	0
						R_DCMPtex	0.576536	1	0.736434	1	0								R_3OAS181	0.162712	1	0.732664	1	0
						R_DCAtex	0.576536	1	0.736434	1	0								R_3OAS60	0.162712	1	0.732664	1	0
						R_DATPHs	0.576536	1	0.736434	1	0								R_ABTA	0.162712	1	0.732664	1	0
						R_DASYN181	0.576536	1	0.736434	1	0								R_AADDGT	0.162712	1	0.732664	1	0
						R_DASYN180	0.576536	1	0.736434	1	0								R_AACTOOR	0.162712	1	0.732664	1	0
						R_DASYN141	0.576536	1	0.736434	1	0								R_AACPS9	0.162712	1	0.732664	1	0
						R_DASYN140	0.576536	1	0.736434	1	0								R_AACPS8	0.162712	1	0.732664	1	0
						R_DASYN120	0.576536	1	0.736434	1	0								R_AACPS6	0.162712	1	0.732664	1	0
						R_DAPtex	0.576536	1	0.736434	1	0								R_AACPS5	0.162712	1	0.732664	1	0
						R_DAPabcpp	0.576536	1	0.736434	1	0								R_AACPS2	0.162712	1	0.732664	1	0
						R_DADA	0.576536	1	0.736434	1	0								R_6D6SPA	0.162712	1	0.732664	1	0
						R_DADK	0.576536	1	0.736434	1	0								R_6D6SFK	0.162712	1	0.732664	1	0
						R_DADNt2pp	0.576536	1	0.736434	1	0								R_5MTRtpp	0.162712	1	0.732664	1	0
						R_DADNtex	0.576536	1	0.736434	1	0								R_5MTRtex	0.162712	1	0.732664	1	0
						R_DAGK120	0.576536	1	0.736434	1	0								R_5DKGR	0.162712	1	0.732664	1	0
						R_DAGK140	0.576536	1	0.736434	1	0								R_5DGLCNtex	0.162712	1	0.732664	1	0
						R_CYTK2	0.576536	1	0.736434	1	0								R_5DGLCNt2rpp	0.162712	1	0.732664	1	0
						R_DAGK141	0.576536	1	0.736434	1	0								R_5DGLCNR	0.162712	1	0.732664	1	0
						R_DAGK161	0.576536	1	0.736434	1	0								R_4PEPTtex	0.162712	1	0.732664	1	0
						R_DAGK180	0.576536	1	0.736434	1	0								R_3OAS80	0.162712	1	0.732664	1	0
						R_DAGK181	0.576536	1	0.736434	1	0								R_3OXCOAT	0.162712	1	0.732664	1	0
						R_DALAtex	0.576536	1	0.736434	1	0								R_3PEPTabcpp	0.162712	1	0.732664	1	0
						R_DAMPtex	0.576536	1	0.736434	1	0								R_3PEPTtex	0.162712	1	0.732664	1	0
						R_DAPAL	0.576536	1	0.736434	1	0								R_3SLAR	0.162712	1	0.732664	1	0
						R_DAGK160	0.576536	1	0.736434	1	0								R_3UMPtex	0.162712	1	0.732664	1	0
						R_EAR160y	0.576536	1	0.736434	1	0								R_3HAD160	0.162712	1	0.732664	1	0
						R_APG3PAT160	0.576536	1	0.736434	1	0								R_42A12BOOXpp	0.162712	1	0.732664	1	0
						R_APG3PAT140	0.576536	1	0.736434	1	0								R_4ABZGLUtex	0.162712	1	0.732664	1	0
						R_3OAS161	0.576536	1	0.736434	1	0								R_4ABZGLUtr	0.162712	1	0.732664	1	0
						R_3OAS160	0.576536	1	0.736434	1	0								R_4HOXPACDtex	0.162712	1	0.732664	1	0
						R_3OAS141	0.576536	1	0.736434	1	0								R_4PCP	0.162712	1	0.732664	1	0
						R_3OAS121	0.576536	1	0.736434	1	0								R_4PCPpp	0.162712	1	0.732664	1	0
						R_3OAS120	0.576536	1	0.736434	1	0								R_4PEPTabcpp	0.162712	1	0.732664	1	0
						R_3OAS100	0.576536	1	0.736434	1	0								R_4ABZGLUH	0.162712	1	0.732664	1	0
						R_3OAR80	0.576536	1	0.736434	1	0								R_ABUTD	0.162712	1	0.732664	1	0
						R_3OAR60	0.576536	1	0.736434	1	0								R_3HAD141	0.162712	1	0.732664	1	0
						R_3OAR40	0.576536	1	0.736434	1	0								R_3HAD121	0.162712	1	0.732664	1	0
						R_3OAR181	0.576536	1	0.736434	1	0								R_2AGPE140tipp	0.162712	1	0.732664	1	0
						R_3OAR180	0.576536	1	0.736434	1	0								R_2AGPE120tipp	0.162712	1	0.732664	1	0
						R_3OAR161	0.576536	1	0.736434	1	0								R_2AGPA181tipp	0.162712	1	0.732664	1	0
						R_3OAR160	0.576536	1	0.736434	1	0								R_2AGPA180tipp	0.162712	1	0.732664	1	0
						R_3OAR141	0.576536	1	0.736434	1	0								R_2AGPA161tipp	0.162712	1	0.732664	1	0
						R_3OAS180	0.576536	1	0.736434	1	0								R_2AGPA160tipp	0.162712	1	0.732664	1	0
						R_3OAR121	0.576536	1	0.736434	1	0								R_2AGPA141tipp	0.162712	1	0.732664	1	0
						R_3OAR100	0.576536	1	0.736434	1	0								R_2AGPA140tipp	0.162712	1	0.732664	1	0
						R_3NTD9pp	0.576536	1	0.736434	1	0								R_2AGPA120tipp	0.162712	1	0.732664	1	0
						R_3NTD7pp	0.576536	1	0.736434	1	0								R_26DAHtex	0.162712	1	0.732664	1	0
						R_3NTD4pp	0.576536	1	0.736434	1	0								R_23PDE9pp	0.162712	1	0.732664	1	0
						R_3NTD2pp	0.576536	1	0.736434	1	0								R_23PDE7pp	0.162712	1	0.732664	1	0
						R_3HPPtpp	0.576536	1	0.736434	1	0								R_23PDE4pp	0.162712	1	0.732664	1	0
						R_3HPPtex	0.576536	1	0.736434	1	0								R_23PDE2pp	0.162712	1	0.732664	1	0
						R_3HPPPNH	0.576536	1	0.736434	1	0								R_2AGPE141tipp	0.162712	1	0.732664	1	0
						R_3HCINNMH	0.576536	1	0.736434	1	0								R_23DAPPAtex	0.162712	1	0.732664	1	0
						R_3HAD80	0.576536	1	0.736434	1	0								R_23CUMPtex	0.162712	1	0.732664	1	0
						R_3HAD60	0.576536	1	0.736434	1	0								R_23CGMPtex	0.162712	1	0.732664	1	0
						R_3HAD40	0.576536	1	0.736434	1	0								R_23CCMPtex	0.162712	1	0.732664	1	0
						R_3HAD181	0.576536	1	0.736434	1	0								R_23CAMPtex	0.162712	1	0.732664	1	0
						R_3HAD180	0.576536	1	0.736434	1	0								R_12PPDStpp	0.162712	1	0.732664	1	0
						R_3OAR120	0.576536	1	0.736434	1	0								R_12PPDStex	0.162712	1	0.732664	1	0
						R_3OAS181	0.576536	1	0.736434	1	0								R_12PPDRtpp	0.162712	1	0.732664	1	0
						R_3OAS60	0.576536	1	0.736434	1	0								R_12PPDRtex	0.162712	1	0.732664	1	0
						R_3OAS80	0.576536	1	0.736434	1	0								R_12DGR181tipp	0.162712	1	0.732664	1	0
						R_ABTA	0.576536	1	0.736434	1	0								R_12DGR180tipp	0.162712	1	0.732664	1	0
						R_AADDGT	0.576536	1	0.736434	1	0								R_12DGR161tipp	0.162712	1	0.732664	1	0
						R_AACTOOR	0.576536	1	0.736434	1	0								R_12DGR160tipp	0.162712	1	0.732664	1	0
						R_AACPS9	0.576536	1	0.736434	1	0								R_12DGR141tipp	0.162712	1	0.732664	1	0
						R_AACPS8	0.576536	1	0.736434	1	0								R_12DGR140tipp	0.162712	1	0.732664	1	0
						R_AACPS6	0.576536	1	0.736434	1	0								R_23DAPPAt2pp	0.162712	1	0.732664	1	0
						R_AACPS5	0.576536	1	0.736434	1	0								R_2AGPE160tipp	0.162712	1	0.732664	1	0
						R_AACPS2	0.576536	1	0.736434	1	0								R_2AGPE161tipp	0.162712	1	0.732664	1	0
						R_AACPS1	0.576536	1	0.736434	1	0								R_2AGPE180tipp	0.162712	1	0.732664	1	0
						R_6D6SPA	0.576536	1	0.736434	1	0								R_3HAD120	0.162712	1	0.732664	1	0
						R_6D6SFK	0.576536	1	0.736434	1	0								R_3HAD100	0.162712	1	0.732664	1	0
						R_5MTRtpp	0.576536	1	0.736434	1	0								R_3GMPtex	0.162712	1	0.732664	1	0
						R_5MTRtex	0.576536	1	0.736434	1	0								R_3CMPtex	0.162712	1	0.732664	1	0
						R_5DKGR	0.576536	1	0.736434	1	0								R_3AMPtex	0.162712	1	0.732664	1	0
						R_5DGLCNtex	0.576536	1	0.736434	1	0								R_3AMACHYD	0.162712	1	0.732664	1	0
						R_5DGLCNt2rpp	0.576536	1	0.736434	1	0								R_34dhpactex	0.162712	1	0.732664	1	0
						R_5DGLCNR	0.576536	1	0.736434	1	0								R_2MAHMP	0.162712	1	0.732664	1	0
						R_3OXCOAT	0.576536	1	0.736434	1	0								R_2DDARAA	0.162712	1	0.732664	1	0
						R_3PEPTabcpp	0.576536	1	0.736434	1	0								R_2AGPGAT181	0.162712	1	0.732664	1	0
						R_3PEPTtex	0.576536	1	0.736434	1	0								R_2AGPGAT180	0.162712	1	0.732664	1	0
						R_3SLAR	0.576536	1	0.736434	1	0								R_2AGPGAT161	0.162712	1	0.732664	1	0
						R_3UMPtex	0.576536	1	0.736434	1	0								R_2AGPGAT160	0.162712	1	0.732664	1	0
						R_42A12BOOXpp	0.576536	1	0.736434	1	0								R_2AGPGAT141	0.162712	1	0.732664	1	0
						R_3HAD161	0.576536	1	0.736434	1	0								R_2AGPGAT140	0.162712	1	0.732664	1	0
						R_4ABZGLUH	0.576536	1	0.736434	1	0								R_2AGPGAT120	0.162712	1	0.732664	1	0
						R_4ABZGLUtr	0.576536	1	0.736434	1	0								R_2AGPG181tipp	0.162712	1	0.732664	1	0
						R_4HOXPACDtex	0.576536	1	0.736434	1	0								R_2AGPE181tipp	0.162712	1	0.732664	1	0
						R_4PCP	0.576536	1	0.736434	1	0								R_2AGPEAT120	0.162712	1	0.732664	1	0
						R_4PCPpp	0.576536	1	0.736434	1	0								R_2AGPEAT140	0.162712	1	0.732664	1	0
						R_4PEPTabcpp	0.576536	1	0.736434	1	0								R_2AGPEAT141	0.162712	1	0.732664	1	0
						R_4PEPTtex	0.576536	1	0.736434	1	0								R_2AGPEAT160	0.162712	1	0.732664	1	0
						R_4ABZGLUtex	0.576536	1	0.736434	1	0								R_2AGPEAT161	0.162712	1	0.732664	1	0
						R_3HAD160	0.576536	1	0.736434	1	0								R_3HAD140	0.162712	1	0.732664	1	0
						R_3HAD141	0.576536	1	0.736434	1	0								R_2AGPEAT180	0.162712	1	0.732664	1	0
						R_3HAD140	0.576536	1	0.736434	1	0								R_2AGPG120tipp	0.162712	1	0.732664	1	0
						R_2AGPE141tipp	0.576536	1	0.736434	1	0								R_2AGPG140tipp	0.162712	1	0.732664	1	0
						R_2AGPE140tipp	0.576536	1	0.736434	1	0								R_2AGPG141tipp	0.162712	1	0.732664	1	0
						R_2AGPE120tipp	0.576536	1	0.736434	1	0								R_2AGPG160tipp	0.162712	1	0.732664	1	0
						R_2AGPA181tipp	0.576536	1	0.736434	1	0								R_2AGPG161tipp	0.162712	1	0.732664	1	0
						R_2AGPA180tipp	0.576536	1	0.736434	1	0								R_2AGPG180tipp	0.162712	1	0.732664	1	0
						R_2AGPA161tipp	0.576536	1	0.736434	1	0								R_2AGPEAT181	0.162712	1	0.732664	1	0
						R_2AGPA160tipp	0.576536	1	0.736434	1	0								R_ABUTt2pp	0.162712	1	0.732664	1	0
						R_2AGPA141tipp	0.576536	1	0.736434	1	0								R_ABUTtex	0.162712	1	0.732664	1	0
						R_2AGPA140tipp	0.576536	1	0.736434	1	0								R_ACACCT	0.162712	1	0.732664	1	0
						R_2AGPA120tipp	0.576536	1	0.736434	1	0								R_ALDD2y	0.162712	1	0.732664	1	0
						R_26DAHtex	0.576536	1	0.736434	1	0								R_ALDD19xr	0.162712	1	0.732664	1	0
						R_23PDE9pp	0.576536	1	0.736434	1	0								R_ALCD2x	0.162712	1	0.732664	1	0
						R_23PDE7pp	0.576536	1	0.736434	1	0								R_ALCD19	0.162712	1	0.732664	1	0
						R_23PDE4pp	0.576536	1	0.736434	1	0								R_ALAtpp	0.162712	1	0.732664	1	0
						R_23PDE2pp	0.576536	1	0.736434	1	0								R_ALAtex	0.162712	1	0.732664	1	0
						R_23DAPPAtex	0.576536	1	0.736434	1	0								R_ALAt4pp	0.162712	1	0.732664	1	0
						R_23DAPPAt2pp	0.576536	1	0.736434	1	0								R_ALAt2pp	0.162712	1	0.732664	1	0
						R_12DGR140tipp	0.576536	1	0.736434	1	0								R_ALAabcpp	0.162712	1	0.732664	1	0
						R_12DGR141tipp	0.576536	1	0.736434	1	0								R_ALATA_L2	0.162712	1	0.732664	1	0
						R_12DGR160tipp	0.576536	1	0.736434	1	0								R_ALATA_L	0.162712	1	0.732664	1	0
						R_12DGR161tipp	0.576536	1	0.736434	1	0								R_ALATA_D2	0.162712	1	0.732664	1	0
						R_12DGR180tipp	0.576536	1	0.736434	1	0								R_ALAGLUE	0.162712	1	0.732664	1	0
						R_12DGR181tipp	0.576536	1	0.736434	1	0								R_ALAALAtex	0.162712	1	0.732664	1	0
						R_2AGPE160tipp	0.576536	1	0.736434	1	0								R_ALDD3y	0.162712	1	0.732664	1	0
						R_12PPDRtex	0.576536	1	0.736434	1	0								R_ALAALAabcpp	0.162712	1	0.732664	1	0
						R_12PPDStex	0.576536	1	0.736434	1	0								R_AKGtex	0.162712	1	0.732664	1	0
						R_12PPDStpp	0.576536	1	0.736434	1	0								R_AKGt2rpp	0.162712	1	0.732664	1	0
						R_23CAMPtex	0.576536	1	0.736434	1	0								R_AI2tpp	0.162712	1	0.732664	1	0
						R_23CCMPtex	0.576536	1	0.736434	1	0								R_AI2tex	0.162712	1	0.732664	1	0
						R_23CGMPtex	0.576536	1	0.736434	1	0								R_AI2abcpp	0.162712	1	0.732664	1	0
						R_23CUMPtex	0.576536	1	0.736434	1	0								R_AHGDx	0.162712	1	0.732664	1	0
						R_12PPDRtpp	0.576536	1	0.736434	1	0								R_AGPAT181	0.162712	1	0.732664	1	0
						R_ABUTD	0.576536	1	0.736434	1	0								R_AGPAT180	0.162712	1	0.732664	1	0
						R_2AGPE161tipp	0.576536	1	0.736434	1	0								R_AGPAT141	0.162712	1	0.732664	1	0
						R_2AGPE181tipp	0.576536	1	0.736434	1	0								R_AGPAT140	0.162712	1	0.732664	1	0
						R_3HAD121	0.576536	1	0.736434	1	0								R_AGPAT120	0.162712	1	0.732664	1	0
						R_3HAD120	0.576536	1	0.736434	1	0								R_AGMtex	0.162712	1	0.732664	1	0
						R_3HAD100	0.576536	1	0.736434	1	0								R_AGMt2pp	0.162712	1	0.732664	1	0
						R_3GMPtex	0.576536	1	0.736434	1	0								R_AGMT	0.162712	1	0.732664	1	0
						R_3CMPtex	0.576536	1	0.736434	1	0								R_ALAALAD	0.162712	1	0.732664	1	0
						R_3AMPtex	0.576536	1	0.736434	1	0								R_ALDD4	0.162712	1	0.732664	1	0
						R_3AMACHYD	0.576536	1	0.736434	1	0								R_ALKP	0.162712	1	0.732664	1	0
						R_34dhpactex	0.576536	1	0.736434	1	0								R_ALLK	0.162712	1	0.732664	1	0
						R_2MAHMP	0.576536	1	0.736434	1	0								R_AP4AS	0.162712	1	0.732664	1	0
						R_2DDARAA	0.576536	1	0.736434	1	0								R_AP4AH	0.162712	1	0.732664	1	0
						R_2AGPGAT181	0.576536	1	0.736434	1	0								R_AOBUTDs	0.162712	1	0.732664	1	0
						R_2AGPGAT180	0.576536	1	0.736434	1	0								R_ANHMK	0.162712	1	0.732664	1	0
						R_2AGPGAT161	0.576536	1	0.736434	1	0								R_ANHGMtex	0.162712	1	0.732664	1	0
						R_2AGPGAT160	0.576536	1	0.736434	1	0								R_AMPtex	0.162712	1	0.732664	1	0
						R_2AGPGAT141	0.576536	1	0.736434	1	0								R_AMPTASEPG	0.162712	1	0.732664	1	0
						R_2AGPGAT140	0.576536	1	0.736434	1	0								R_AMPTASECG	0.162712	1	0.732664	1	0
						R_2AGPGAT120	0.576536	1	0.736434	1	0								R_AMPN	0.162712	1	0.732664	1	0
						R_2AGPEAT120	0.576536	1	0.736434	1	0								R_AMMQLT8	0.162712	1	0.732664	1	0
						R_2AGPEAT140	0.576536	1	0.736434	1	0								R_AMANK	0.162712	1	0.732664	1	0
						R_2AGPEAT141	0.576536	1	0.736434	1	0								R_AMANAPEr	0.162712	1	0.732664	1	0
						R_2AGPEAT160	0.576536	1	0.736434	1	0								R_AMALT4	0.162712	1	0.732664	1	0
						R_2AGPEAT161	0.576536	1	0.736434	1	0								R_AMALT3	0.162712	1	0.732664	1	0
						R_2AGPEAT180	0.576536	1	0.736434	1	0								R_AMALT2	0.162712	1	0.732664	1	0
						R_2AGPE180tipp	0.576536	1	0.736434	1	0								R_AMALT1	0.162712	1	0.732664	1	0
						R_2AGPEAT181	0.576536	1	0.736434	1	0								R_AM4PCP	0.162712	1	0.732664	1	0
						R_2AGPG140tipp	0.576536	1	0.736434	1	0								R_ALLPI	0.162712	1	0.732664	1	0
						R_2AGPG141tipp	0.576536	1	0.736434	1	0								R_ALLTAMH2	0.162712	1	0.732664	1	0
						R_2AGPG160tipp	0.576536	1	0.736434	1	0								R_ALLTN	0.162712	1	0.732664	1	0
						R_2AGPG161tipp	0.576536	1	0.736434	1	0								R_ALLTNt2rpp	0.162712	1	0.732664	1	0
						R_2AGPG180tipp	0.576536	1	0.736434	1	0								R_ALLTNtex	0.162712	1	0.732664	1	0
						R_2AGPG181tipp	0.576536	1	0.736434	1	0								R_ALLULPE	0.162712	1	0.732664	1	0
						R_2AGPG120tipp	0.576536	1	0.736434	1	0								R_AGMHE	0.162712	1	0.732664	1	0
						R_APG3PAT141	0.576536	1	0.736434	1	0								R_ALLabcpp	0.162712	1	0.732664	1	0
						R_ABUTt2pp	0.576536	1	0.736434	1	0								R_ALR2	0.162712	1	0.732664	1	0
						R_ACACCT	0.576536	1	0.736434	1	0								R_ALR2x	0.162712	1	0.732664	1	0
						R_ALDD3y	0.576536	1	0.736434	1	0								R_ALR4x	0.162712	1	0.732664	1	0
						R_ALDD2y	0.576536	1	0.736434	1	0								R_ALTRH	0.162712	1	0.732664	1	0
						R_ALDD19xr	0.576536	1	0.736434	1	0								R_AM3PA	0.162712	1	0.732664	1	0
						R_ALCD2x	0.576536	1	0.736434	1	0								R_AM4PA	0.162712	1	0.732664	1	0
						R_ALCD19	0.576536	1	0.736434	1	0								R_ALLtex	0.162712	1	0.732664	1	0
						R_ALAtpp	0.576536	1	0.736434	1	0								R_AGMH	0.162712	1	0.732664	1	0
						R_ALAtex	0.576536	1	0.736434	1	0								R_AGM4Pt2pp	0.162712	1	0.732664	1	0
						R_ALAt4pp	0.576536	1	0.736434	1	0								R_AGM4PH	0.162712	1	0.732664	1	0
						R_ALAt2pp	0.576536	1	0.736434	1	0								R_ACPPAT141	0.162712	1	0.732664	1	0
						R_ALAabcpp	0.576536	1	0.736434	1	0								R_ACPPAT140	0.162712	1	0.732664	1	0
						R_ALATA_L2	0.576536	1	0.736434	1	0								R_ACPPAT120	0.162712	1	0.732664	1	0
						R_ALATA_L	0.576536	1	0.736434	1	0								R_ACP1_FMN	0.162712	1	0.732664	1	0
						R_ALATA_D2	0.576536	1	0.736434	1	0								R_ACOXT	0.162712	1	0.732664	1	0
						R_ALAGLUE	0.576536	1	0.736434	1	0								R_ACOATA	0.162712	1	0.732664	1	0
						R_ALDD4	0.576536	1	0.736434	1	0								R_ACOAD8f	0.162712	1	0.732664	1	0
						R_ALAALAtex	0.576536	1	0.736434	1	0								R_ACOAD1f	0.162712	1	0.732664	1	0
						R_ALAALAD	0.576536	1	0.736434	1	0								R_ACNML	0.162712	1	0.732664	1	0
						R_AKGtex	0.576536	1	0.736434	1	0								R_ACNAMtex	0.162712	1	0.732664	1	0
						R_AKGt2rpp	0.576536	1	0.736434	1	0								R_ACNAMt2pp	0.162712	1	0.732664	1	0
						R_AI2tpp	0.576536	1	0.736434	1	0								R_ACMANAtex	0.162712	1	0.732664	1	0
						R_AI2tex	0.576536	1	0.736434	1	0								R_ACMANAptspp	0.162712	1	0.732664	1	0
						R_AI2abcpp	0.576536	1	0.736434	1	0								R_ACMAMUT	0.162712	1	0.732664	1	0
						R_AHGDx	0.576536	1	0.736434	1	0								R_ACM6PH	0.162712	1	0.732664	1	0
						R_AGPAT181	0.576536	1	0.736434	1	0								R_ACGAtex	0.162712	1	0.732664	1	0
						R_AGPAT180	0.576536	1	0.736434	1	0								R_ACGAptspp	0.162712	1	0.732664	1	0
						R_AGPAT141	0.576536	1	0.736434	1	0								R_ACACT8r	0.162712	1	0.732664	1	0
						R_AGPAT140	0.576536	1	0.736434	1	0								R_ACACt2pp	0.162712	1	0.732664	1	0
						R_AGPAT120	0.576536	1	0.736434	1	0								R_ACACtex	0.162712	1	0.732664	1	0
						R_AGMtex	0.576536	1	0.736434	1	0								R_ACALD	0.162712	1	0.732664	1	0
						R_AGMt2pp	0.576536	1	0.736434	1	0								R_ACALDtex	0.162712	1	0.732664	1	0
						R_ALAALAabcpp	0.576536	1	0.736434	1	0								R_ACALDtpp	0.162712	1	0.732664	1	0
						R_ALKP	0.576536	1	0.736434	1	0								R_ACPPAT160	0.162712	1	0.732664	1	0
						R_ALLK	0.576536	1	0.736434	1	0								R_ACCOAL	0.162712	1	0.732664	1	0
						R_ALLPI	0.576536	1	0.736434	1	0								R_ACGAL1Ptex	0.162712	1	0.732664	1	0
						R_APG3PAT120	0.576536	1	0.736434	1	0								R_ACGALtex	0.162712	1	0.732664	1	0
						R_AP4AS	0.576536	1	0.736434	1	0								R_ACGAM1PPpp	0.162712	1	0.732664	1	0
						R_AP4AH	0.576536	1	0.736434	1	0								R_ACGAM1Ptex	0.162712	1	0.732664	1	0
						R_AOBUTDs	0.576536	1	0.736434	1	0								R_ACGAMK	0.162712	1	0.732664	1	0
						R_ANHMK	0.576536	1	0.736434	1	0								R_ACGAMT	0.162712	1	0.732664	1	0
						R_ANHGMtex	0.576536	1	0.736434	1	0								R_ACGAL1PPpp	0.162712	1	0.732664	1	0
						R_AMPtex	0.576536	1	0.736434	1	0								R_APG3PAT140	0.162712	1	0.732664	1	0
						R_AMPTASEPG	0.576536	1	0.736434	1	0								R_ACPPAT161	0.162712	1	0.732664	1	0
						R_AMPTASECG	0.576536	1	0.736434	1	0								R_ACPPAT181	0.162712	1	0.732664	1	0
						R_AMPN	0.576536	1	0.736434	1	0								R_AGM4PCPpp	0.162712	1	0.732664	1	0
						R_AMMQLT8	0.576536	1	0.736434	1	0								R_AGM4PCP	0.162712	1	0.732664	1	0
						R_AMANK	0.576536	1	0.736434	1	0								R_AGM4PApp	0.162712	1	0.732664	1	0
						R_AMANAPEr	0.576536	1	0.736434	1	0								R_AGM4PA	0.162712	1	0.732664	1	0
						R_AMALT4	0.576536	1	0.736434	1	0								R_AGM3Pt2pp	0.162712	1	0.732664	1	0
						R_AMALT3	0.576536	1	0.736434	1	0								R_AGM3PH	0.162712	1	0.732664	1	0
						R_AMALT2	0.576536	1	0.736434	1	0								R_AGM3PApp	0.162712	1	0.732664	1	0
						R_AMALT1	0.576536	1	0.736434	1	0								R_AGM3PA	0.162712	1	0.732664	1	0
						R_ALLTAMH2	0.576536	1	0.736434	1	0								R_AGDC	0.162712	1	0.732664	1	0
						R_ALLTN	0.576536	1	0.736434	1	0								R_ADPT	0.162712	1	0.732664	1	0
						R_ALLTNt2rpp	0.576536	1	0.736434	1	0								R_ADPRDP	0.162712	1	0.732664	1	0
						R_ALLTNtex	0.576536	1	0.736434	1	0								R_ADNtex	0.162712	1	0.732664	1	0
						R_ALLULPE	0.576536	1	0.736434	1	0								R_ADNt2pp_copy2	0.162712	1	0.732664	1	0
						R_ALLabcpp	0.576536	1	0.736434	1	0								R_ADNt2pp_copy1	0.162712	1	0.732664	1	0
						R_AGMT	0.576536	1	0.736434	1	0								R_ADNUC	0.162712	1	0.732664	1	0
						R_ALLtex	0.576536	1	0.736434	1	0								R_ADNCYC	0.162712	1	0.732664	1	0
						R_ALR2x	0.576536	1	0.736434	1	0								R_ACS	0.162712	1	0.732664	1	0
						R_ALR4x	0.576536	1	0.736434	1	0								R_ACSERtex	0.162712	1	0.732664	1	0
						R_ALTRH	0.576536	1	0.736434	1	0								R_ACSERtpp	0.162712	1	0.732664	1	0
						R_AM3PA	0.576536	1	0.736434	1	0								R_ACt2rpp	0.162712	1	0.732664	1	0
						R_AM4PA	0.576536	1	0.736434	1	0								R_ACt4pp	0.162712	1	0.732664	1	0
						R_AM4PCP	0.576536	1	0.736434	1	0								R_ACtex	0.162712	1	0.732664	1	0
						R_ALR2	0.576536	1	0.736434	1	0								R_ACPPAT180	0.162712	1	0.732664	1	0
						R_AGMHE	0.576536	1	0.736434	1	0								R_ADA	0.162712	1	0.732664	1	0
						R_AGMH	0.576536	1	0.736434	1	0								R_ADEt2rpp	0.162712	1	0.732664	1	0
						R_AGM4Pt2pp	0.576536	1	0.736434	1	0								R_ADEtex	0.162712	1	0.732664	1	0
						R_ACPPAT141	0.576536	1	0.736434	1	0								R_ADK1	0.162712	1	0.732664	1	0
						R_ACPPAT140	0.576536	1	0.736434	1	0								R_ADK3	0.162712	1	0.732664	1	0
						R_ACPPAT120	0.576536	1	0.736434	1	0								R_ADK4	0.162712	1	0.732664	1	0
						R_ACP1_FMN	0.576536	1	0.736434	1	0								R_ADMDC	0.162712	1	0.732664	1	0
						R_ACOXT	0.576536	1	0.736434	1	0								R_ADD	0.162712	1	0.732664	1	0
						R_ACOATA	0.576536	1	0.736434	1	0								R_EAR141y	0.162712	1	0.732664	1	0
						R_ACOAD8f	0.576536	1	0.736434	1	0								R_EAR160x	0.162712	1	0.732664	1	0
						R_ACOAD1f	0.576536	1	0.736434	1	0								R_EAR160y	0.162712	1	0.732664	1	0
						R_ACNML	0.576536	1	0.736434	1	0								R_FEENTERR3	0.162712	1	0.732664	1	0
						R_ACNAMtex	0.576536	1	0.736434	1	0								R_FEENTERR2	0.162712	1	0.732664	1	0
						R_ACNAMt2pp	0.576536	1	0.736434	1	0								R_FEENTERR1	0.162712	1	0.732664	1	0
						R_ACMANAtex	0.576536	1	0.736434	1	0								R_FECRMtonex	0.162712	1	0.732664	1	0
						R_ACMANAptspp	0.576536	1	0.736434	1	0								R_FECRMexs	0.162712	1	0.732664	1	0
						R_ACMAMUT	0.576536	1	0.736434	1	0								R_FECRMabcpp	0.162712	1	0.732664	1	0
						R_ACM6PH	0.576536	1	0.736434	1	0								R_FECRMUtpp	0.162712	1	0.732664	1	0
						R_ACGAtex	0.576536	1	0.736434	1	0								R_FECRMUtex	0.162712	1	0.732664	1	0
						R_ACGAptspp	0.576536	1	0.736434	1	0								R_FECRMR3	0.162712	1	0.732664	1	0
						R_ACACT8r	0.576536	1	0.736434	1	0								R_FECRMR2	0.162712	1	0.732664	1	0
						R_ACACt2pp	0.576536	1	0.736434	1	0								R_FECRMR1	0.162712	1	0.732664	1	0
						R_ACACtex	0.576536	1	0.736434	1	0								R_FE3tex	0.162712	1	0.732664	1	0
						R_ACALD	0.576536	1	0.736434	1	0								R_FE3abcpp	0.162712	1	0.732664	1	0
						R_ACALDtex	0.576536	1	0.736434	1	0								R_FE3Ri	0.162712	1	0.732664	1	0
						R_ACALDtpp	0.576536	1	0.736434	1	0								R_FEENTERR4	0.162712	1	0.732664	1	0
						R_ACPPAT160	0.576536	1	0.736434	1	0								R_FE3HOXtonex	0.162712	1	0.732664	1	0
						R_ACCOAL	0.576536	1	0.736434	1	0								R_FE3HOXabcpp	0.162712	1	0.732664	1	0
						R_ACGAL1Ptex	0.576536	1	0.736434	1	0								R_FE3HOXUtpp	0.162712	1	0.732664	1	0
						R_ACGALtex	0.576536	1	0.736434	1	0								R_FE3HOXUtex	0.162712	1	0.732664	1	0
						R_ACGAM1PPpp	0.576536	1	0.736434	1	0								R_FE3HOXR3	0.162712	1	0.732664	1	0
						R_ACGAM1Ptex	0.576536	1	0.736434	1	0								R_FE3HOXR2	0.162712	1	0.732664	1	0
						R_ACGAMK	0.576536	1	0.736434	1	0								R_FE3HOXR1	0.162712	1	0.732664	1	0
						R_ACGAMT	0.576536	1	0.736434	1	0								R_FE3DCITtonex	0.162712	1	0.732664	1	0
						R_ACGAL1PPpp	0.576536	1	0.736434	1	0								R_FE3DCITexs	0.162712	1	0.732664	1	0
						R_ABUTtex	0.576536	1	0.736434	1	0								R_FE3DCITabcpp	0.162712	1	0.732664	1	0
						R_ACPPAT161	0.576536	1	0.736434	1	0								R_FE2t3pp	0.162712	1	0.732664	1	0
						R_ACPPAT181	0.576536	1	0.736434	1	0								R_FE2t2pp	0.162712	1	0.732664	1	0
						R_AGM4PH	0.576536	1	0.736434	1	0								R_FE2abcpp	0.162712	1	0.732664	1	0
						R_AGM4PCPpp	0.576536	1	0.736434	1	0								R_FDMO6	0.162712	1	0.732664	1	0
						R_AGM4PCP	0.576536	1	0.736434	1	0								R_FDMO4	0.162712	1	0.732664	1	0
						R_AGM4PApp	0.576536	1	0.736434	1	0								R_FE3HOXexs	0.162712	1	0.732664	1	0
						R_AGM4PA	0.576536	1	0.736434	1	0								R_FEENTERabcpp	0.162712	1	0.732664	1	0
						R_AGM3Pt2pp	0.576536	1	0.736434	1	0								R_FEENTERexs	0.162712	1	0.732664	1	0
						R_AGM3PH	0.576536	1	0.736434	1	0								R_FEENTERtex	0.162712	1	0.732664	1	0
						R_AGM3PApp	0.576536	1	0.736434	1	0								R_FRULYSK	0.162712	1	0.732664	1	0
						R_AGM3PA	0.576536	1	0.736434	1	0								R_FRULYSE	0.162712	1	0.732664	1	0
						R_AGDC	0.576536	1	0.736434	1	0								R_FRULYSDG	0.162712	1	0.732664	1	0
						R_ADPT	0.576536	1	0.736434	1	0								R_FRUK	0.162712	1	0.732664	1	0
						R_ADPRDP	0.576536	1	0.736434	1	0								R_FRD3	0.162712	1	0.732664	1	0
						R_ADNtex	0.576536	1	0.736434	1	0								R_FRD2	0.162712	1	0.732664	1	0
						R_ADNt2pp_copy2	0.576536	1	0.736434	1	0								R_FORtppi	0.162712	1	0.732664	1	0
						R_ADNt2pp_copy1	0.576536	1	0.736434	1	0								R_FORtex	0.162712	1	0.732664	1	0
						R_ADNUC	0.576536	1	0.736434	1	0								R_FORt2pp	0.162712	1	0.732664	1	0
						R_ADNCYC	0.576536	1	0.736434	1	0								R_FORCT	0.162712	1	0.732664	1	0
						R_ACS	0.576536	1	0.736434	1	0								R_FOMETRi	0.162712	1	0.732664	1	0
						R_ACSERtex	0.576536	1	0.736434	1	0								R_FMNtex	0.162712	1	0.732664	1	0
						R_ACSERtpp	0.576536	1	0.736434	1	0								R_FMNt	0.162712	1	0.732664	1	0
						R_ACt2rpp	0.576536	1	0.736434	1	0								R_FMNRx2	0.162712	1	0.732664	1	0
						R_ACt4pp	0.576536	1	0.736434	1	0								R_FMNRx	0.162712	1	0.732664	1	0
						R_ACtex	0.576536	1	0.736434	1	0								R_FLVRx	0.162712	1	0.732664	1	0
						R_ACPPAT180	0.576536	1	0.736434	1	0								R_FLVR	0.162712	1	0.732664	1	0
						R_ADA	0.576536	1	0.736434	1	0								R_FEENTERtonex	0.162712	1	0.732664	1	0
						R_ADEt2rpp	0.576536	1	0.736434	1	0								R_FEENTERtpp	0.162712	1	0.732664	1	0
						R_ADEtex	0.576536	1	0.736434	1	0								R_FEOXAMR1	0.162712	1	0.732664	1	0
						R_ADK1	0.576536	1	0.736434	1	0								R_FEOXAMR2	0.162712	1	0.732664	1	0
						R_ADK3	0.576536	1	0.736434	1	0								R_FEOXAMR3	0.162712	1	0.732664	1	0
						R_ADK4	0.576536	1	0.736434	1	0								R_FEOXAMUtex	0.162712	1	0.732664	1	0
						R_ADMDC	0.576536	1	0.736434	1	0								R_FDMO3	0.162712	1	0.732664	1	0
						R_ADD	0.576536	1	0.736434	1	0								R_FEOXAMUtpp	0.162712	1	0.732664	1	0
						R_GLYCAt2rpp	0.576536	1	0.736434	1	0								R_FEOXAMexs	0.162712	1	0.732664	1	0
						R_EAR161x	0.576536	1	0.736434	1	0								R_FEOXAMtonex	0.162712	1	0.732664	1	0
						R_EAR180x	0.576536	1	0.736434	1	0								R_FEROpp	0.162712	1	0.732664	1	0
						R_FECRMexs	0.576536	1	0.736434	1	0								R_FESD2s	0.162712	1	0.732664	1	0
						R_FECRMabcpp	0.576536	1	0.736434	1	0								R_FLDR2	0.162712	1	0.732664	1	0
						R_FECRMUtpp	0.576536	1	0.736434	1	0								R_FEOXAMabcpp	0.162712	1	0.732664	1	0
						R_FECRMUtex	0.576536	1	0.736434	1	0								R_FRULYSt2pp	0.162712	1	0.732664	1	0
						R_FECRMR3	0.576536	1	0.736434	1	0								R_FDMO2	0.162712	1	0.732664	1	0
						R_FECRMR2	0.576536	1	0.736434	1	0								R_FDH5pp	0.162712	1	0.732664	1	0
						R_FECRMR1	0.576536	1	0.736434	1	0								R_FA120ACPHi	0.162712	1	0.732664	1	0
						R_FE3tex	0.576536	1	0.736434	1	0								R_FA100ACPHi	0.162712	1	0.732664	1	0
						R_FE3abcpp	0.576536	1	0.736434	1	0								R_F6Ptex	0.162712	1	0.732664	1	0
						R_FE3Ri	0.576536	1	0.736434	1	0								R_F6Pt6_2pp	0.162712	1	0.732664	1	0
						R_FE3HOXtonex	0.576536	1	0.736434	1	0								R_F6PP	0.162712	1	0.732664	1	0
						R_FE3HOXexs	0.576536	1	0.736434	1	0								R_F6PA	0.162712	1	0.732664	1	0
						R_FE3HOXabcpp	0.576536	1	0.736434	1	0								R_F1PP	0.162712	1	0.732664	1	0
						R_FE3HOXUtpp	0.576536	1	0.736434	1	0								R_EX_xylu__L_e	0.162712	1	0.732664	1	0
						R_FECRMtonex	0.576536	1	0.736434	1	0								R_EX_xyl__D_e	0.162712	1	0.732664	1	0
						R_FE3HOXUtex	0.576536	1	0.736434	1	0								R_EX_xtsn_e	0.162712	1	0.732664	1	0
						R_FE3HOXR2	0.576536	1	0.736434	1	0								R_EX_xmp_e	0.162712	1	0.732664	1	0
						R_FE3HOXR1	0.576536	1	0.736434	1	0								R_EX_xan_e	0.162712	1	0.732664	1	0
						R_FE3DCITtonex	0.576536	1	0.736434	1	0								R_EX_val__L_e	0.162712	1	0.732664	1	0
						R_FE3DCITexs	0.576536	1	0.736434	1	0								R_EX_uri_e	0.162712	1	0.732664	1	0
						R_FE3DCITabcpp	0.576536	1	0.736434	1	0								R_FA140ACPHi	0.162712	1	0.732664	1	0
						R_FE2t3pp	0.576536	1	0.736434	1	0								R_EX_urea_e	0.162712	1	0.732664	1	0
						R_FE2t2pp	0.576536	1	0.736434	1	0								R_EX_ura_e	0.162712	1	0.732664	1	0
						R_FE2abcpp	0.576536	1	0.736434	1	0								R_EX_ump_e	0.162712	1	0.732664	1	0
						R_FDMO6	0.576536	1	0.736434	1	0								R_EX_udpglcur_e	0.162712	1	0.732664	1	0
						R_FDMO4	0.576536	1	0.736434	1	0								R_EX_udpgal_e	0.162712	1	0.732664	1	0
						R_FDMO3	0.576536	1	0.736434	1	0								R_EX_udpg_e	0.162712	1	0.732664	1	0
						R_FDMO2	0.576536	1	0.736434	1	0								R_EX_udpacgal_e	0.162712	1	0.732664	1	0
						R_FDMO	0.576536	1	0.736434	1	0								R_EX_uacgam_e	0.162712	1	0.732664	1	0
						R_FDH5pp	0.576536	1	0.736434	1	0								R_EX_tyrp_e	0.162712	1	0.732664	1	0
						R_FE3HOXR3	0.576536	1	0.736434	1	0								R_EX_tyr__L_e	0.162712	1	0.732664	1	0
						R_FEENTERR1	0.576536	1	0.736434	1	0								R_EX_tym_e	0.162712	1	0.732664	1	0
						R_FEENTERR2	0.576536	1	0.736434	1	0								R_EX_ttrcyc_e	0.162712	1	0.732664	1	0
						R_FEENTERR3	0.576536	1	0.736434	1	0								R_EX_tsul_e	0.162712	1	0.732664	1	0
						R_FRUK	0.576536	1	0.736434	1	0								R_EX_trp__L_e	0.162712	1	0.732664	1	0
						R_FRD3	0.576536	1	0.736434	1	0								R_EX_tre_e	0.162712	1	0.732664	1	0
						R_FRD2	0.576536	1	0.736434	1	0								R_EX_urate_e	0.162712	1	0.732664	1	0
						R_FORtppi	0.576536	1	0.736434	1	0								R_FA141ACPHi	0.162712	1	0.732664	1	0
						R_FORtex	0.576536	1	0.736434	1	0								R_FA160ACPHi	0.162712	1	0.732664	1	0
						R_FORt2pp	0.576536	1	0.736434	1	0								R_FA161ACPHi	0.162712	1	0.732664	1	0
						R_FORCT	0.576536	1	0.736434	1	0								R_FDH4pp	0.162712	1	0.732664	1	0
						R_FOMETRi	0.576536	1	0.736434	1	0								R_FCLPA	0.162712	1	0.732664	1	0
						R_FMNtex	0.576536	1	0.736434	1	0								R_FCLK	0.162712	1	0.732664	1	0
						R_FMNt	0.576536	1	0.736434	1	0								R_FCI	0.162712	1	0.732664	1	0
						R_FMNRx2	0.576536	1	0.736434	1	0								R_FBP	0.162712	1	0.732664	1	0
						R_FMNRx	0.576536	1	0.736434	1	0								R_FBA3	0.162712	1	0.732664	1	0
						R_FLVRx	0.576536	1	0.736434	1	0								R_FBA	0.162712	1	0.732664	1	0
						R_FLVR	0.576536	1	0.736434	1	0								R_FALGTHLs	0.162712	1	0.732664	1	0
						R_FLDR2	0.576536	1	0.736434	1	0								R_FALDtpp	0.162712	1	0.732664	1	0
						R_FESD2s	0.576536	1	0.736434	1	0								R_FALDtex	0.162712	1	0.732664	1	0
						R_FEROpp	0.576536	1	0.736434	1	0								R_FALDH2	0.162712	1	0.732664	1	0
						R_FEENTERR4	0.576536	1	0.736434	1	0								R_FADtex	0.162712	1	0.732664	1	0
						R_FEENTERabcpp	0.576536	1	0.736434	1	0								R_FADt	0.162712	1	0.732664	1	0
						R_FEENTERexs	0.576536	1	0.736434	1	0								R_FADRx2	0.162712	1	0.732664	1	0
						R_FEENTERtex	0.576536	1	0.736434	1	0								R_FACOAL80t2pp	0.162712	1	0.732664	1	0
						R_FEENTERtonex	0.576536	1	0.736434	1	0								R_FACOAL60t2pp	0.162712	1	0.732664	1	0
						R_FEENTERtpp	0.576536	1	0.736434	1	0								R_FACOAL181t2pp	0.162712	1	0.732664	1	0
						R_FDH4pp	0.576536	1	0.736434	1	0								R_FA80ACPHi	0.162712	1	0.732664	1	0
						R_FEOXAMR1	0.576536	1	0.736434	1	0								R_FACOAE100	0.162712	1	0.732664	1	0
						R_FEOXAMR3	0.576536	1	0.736434	1	0								R_FACOAE141	0.162712	1	0.732664	1	0
						R_FEOXAMUtex	0.576536	1	0.736434	1	0								R_FACOAE180	0.162712	1	0.732664	1	0
						R_FEOXAMUtpp	0.576536	1	0.736434	1	0								R_FACOAE181	0.162712	1	0.732664	1	0
						R_FEOXAMabcpp	0.576536	1	0.736434	1	0								R_FACOAE60	0.162712	1	0.732664	1	0
						R_FEOXAMexs	0.576536	1	0.736434	1	0								R_FDMO	0.162712	1	0.732664	1	0
						R_FEOXAMtonex	0.576536	1	0.736434	1	0								R_FACOAE80	0.162712	1	0.732664	1	0
						R_FEOXAMR2	0.576536	1	0.736434	1	0								R_FACOAL120t2pp	0.162712	1	0.732664	1	0
						R_FCLPA	0.576536	1	0.736434	1	0								R_FACOAL140t2pp	0.162712	1	0.732664	1	0
						R_FCLK	0.576536	1	0.736434	1	0								R_FACOAL141t2pp	0.162712	1	0.732664	1	0
						R_FCI	0.576536	1	0.736434	1	0								R_FACOAL160t2pp	0.162712	1	0.732664	1	0
						R_F6Ptex	0.576536	1	0.736434	1	0								R_FACOAL161t2pp	0.162712	1	0.732664	1	0
						R_F6Pt6_2pp	0.576536	1	0.736434	1	0								R_FACOAL180t2pp	0.162712	1	0.732664	1	0
						R_F6PP	0.576536	1	0.736434	1	0								R_FACOAL100t2pp	0.162712	1	0.732664	1	0
						R_F6PA	0.576536	1	0.736434	1	0								R_FRULYStex	0.162712	1	0.732664	1	0
						R_F1PP	0.576536	1	0.736434	1	0								R_FRUURt2rpp	0.162712	1	0.732664	1	0
						R_EX_xylu__L_e	0.576536	1	0.736434	1	0								R_FRUURtex	0.162712	1	0.732664	1	0
						R_EX_xyl__D_e	0.576536	1	0.736434	1	0								R_GLCURtex	0.162712	1	0.732664	1	0
						R_EX_xtsn_e	0.576536	1	0.736434	1	0								R_GLCURt2rpp	0.162712	1	0.732664	1	0
						R_EX_xmp_e	0.576536	1	0.736434	1	0								R_GLCUR1Ptex	0.162712	1	0.732664	1	0
						R_EX_xan_e	0.576536	1	0.736434	1	0								R_GLCTR3	0.162712	1	0.732664	1	0
						R_EX_val__L_e	0.576536	1	0.736434	1	0								R_GLCTR2	0.162712	1	0.732664	1	0
						R_EX_uri_e	0.576536	1	0.736434	1	0								R_GLCTR1	0.162712	1	0.732664	1	0
						R_EX_urea_e	0.576536	1	0.736434	1	0								R_GLCS1	0.162712	1	0.732664	1	0
						R_EX_urate_e	0.576536	1	0.736434	1	0								R_GLCRtex	0.162712	1	0.732664	1	0
						R_EX_ura_e	0.576536	1	0.736434	1	0								R_GLCRt2rpp	0.162712	1	0.732664	1	0
						R_EX_ump_e	0.576536	1	0.736434	1	0								R_GLCRD	0.162712	1	0.732664	1	0
						R_EX_udpglcur_e	0.576536	1	0.736434	1	0								R_GLCRAL	0.162712	1	0.732664	1	0
						R_EX_thymd_e	0.576536	1	0.736434	1	0								R_GLCP2	0.162712	1	0.732664	1	0
						R_EX_tma_e	0.576536	1	0.736434	1	0								R_GLCP	0.162712	1	0.732664	1	0
						R_EX_tmao_e	0.576536	1	0.736434	1	0								R_GLCDpp	0.162712	1	0.732664	1	0
						R_EX_tre_e	0.576536	1	0.736434	1	0								R_GLCabcpp	0.162712	1	0.732664	1	0
						R_EX_trp__L_e	0.576536	1	0.736434	1	0								R_GLBRAN2	0.162712	1	0.732664	1	0
						R_EX_tsul_e	0.576536	1	0.736434	1	0								R_GGPTRCO	0.162712	1	0.732664	1	0
						R_FA100ACPHi	0.576536	1	0.736434	1	0								R_GGGABAH	0.162712	1	0.732664	1	0
						R_EX_ttrcyc_e	0.576536	1	0.736434	1	0								R_GGGABADr	0.162712	1	0.732664	1	0
						R_EX_tyr__L_e	0.576536	1	0.736434	1	0								R_GDPtex	0.162712	1	0.732664	1	0
						R_EX_tyrp_e	0.576536	1	0.736434	1	0								R_GDPTPDP	0.162712	1	0.732664	1	0
						R_EX_uacgam_e	0.576536	1	0.736434	1	0								R_GDPMNP	0.162712	1	0.732664	1	0
						R_EX_udpacgal_e	0.576536	1	0.736434	1	0								R_GDPMNH	0.162712	1	0.732664	1	0
						R_EX_udpg_e	0.576536	1	0.736434	1	0								R_GDPDPK	0.162712	1	0.732664	1	0
						R_EX_udpgal_e	0.576536	1	0.736434	1	0								R_GCALDD	0.162712	1	0.732664	1	0
						R_EX_tym_e	0.576536	1	0.736434	1	0								R_GART	0.162712	1	0.732664	1	0
						R_FRULYSDG	0.576536	1	0.736434	1	0								R_GAPP	0.162712	1	0.732664	1	0
						R_FA120ACPHi	0.576536	1	0.736434	1	0								R_GAMtex	0.162712	1	0.732664	1	0
						R_FA141ACPHi	0.576536	1	0.736434	1	0								R_GAMptspp	0.162712	1	0.732664	1	0
						R_FBP	0.576536	1	0.736434	1	0								R_GAMAN6Ptex	0.162712	1	0.732664	1	0
						R_FBA3	0.576536	1	0.736434	1	0								R_GGPTRCS	0.162712	1	0.732664	1	0
						R_FBA	0.576536	1	0.736434	1	0								R_GLCptspp	0.162712	1	0.732664	1	0
						R_FALGTHLs	0.576536	1	0.736434	1	0								R_GLCt2pp	0.162712	1	0.732664	1	0
						R_FALDtpp	0.576536	1	0.736434	1	0								R_GLCtex_copy1	0.162712	1	0.732664	1	0
						R_FALDtex	0.576536	1	0.736434	1	0								R_GLYCAtex	0.162712	1	0.732664	1	0
						R_FALDH2	0.576536	1	0.736434	1	0								R_GLYCAt2rpp	0.162712	1	0.732664	1	0
						R_FADtex	0.576536	1	0.736434	1	0								R_GLYC3Ptex	0.162712	1	0.732664	1	0
						R_FADt	0.576536	1	0.736434	1	0								R_GLYC3Pt6pp	0.162712	1	0.732664	1	0
						R_FADRx2	0.576536	1	0.736434	1	0								R_GLYC3Pabcpp	0.162712	1	0.732664	1	0
						R_FACOAL80t2pp	0.576536	1	0.736434	1	0								R_GLYC2Ptex	0.162712	1	0.732664	1	0
						R_FACOAL60t2pp	0.576536	1	0.736434	1	0								R_GLYC2Pabcpp	0.162712	1	0.732664	1	0
						R_FACOAL181t2pp	0.576536	1	0.736434	1	0								R_GLYBtex	0.162712	1	0.732664	1	0
						R_FACOAL180t2pp	0.576536	1	0.736434	1	0								R_GLYBt3pp	0.162712	1	0.732664	1	0
						R_FACOAL161t2pp	0.576536	1	0.736434	1	0								R_GLYBt2pp	0.162712	1	0.732664	1	0
						R_FACOAL160t2pp	0.576536	1	0.736434	1	0								R_GLYBabcpp	0.162712	1	0.732664	1	0
						R_FA160ACPHi	0.576536	1	0.736434	1	0								R_GLYAT	0.162712	1	0.732664	1	0
						R_FA161ACPHi	0.576536	1	0.736434	1	0								R_GLYALDtpp	0.162712	1	0.732664	1	0
						R_FA80ACPHi	0.576536	1	0.736434	1	0								R_GLYALDtex	0.162712	1	0.732664	1	0
						R_FACOAE100	0.576536	1	0.736434	1	0								R_GLXCL	0.162712	1	0.732664	1	0
						R_FACOAE140	0.576536	1	0.736434	1	0								R_GLUtex	0.162712	1	0.732664	1	0
						R_FACOAE141	0.576536	1	0.736434	1	0								R_GLUt4pp	0.162712	1	0.732664	1	0
						R_FA140ACPHi	0.576536	1	0.736434	1	0								R_GLCtex_copy2	0.162712	1	0.732664	1	0
						R_FACOAE180	0.576536	1	0.736434	1	0								R_GLDBRAN2	0.162712	1	0.732664	1	0
						R_FACOAE60	0.576536	1	0.736434	1	0								R_GLGC	0.162712	1	0.732664	1	0
						R_FACOAE80	0.576536	1	0.736434	1	0								R_GLNabcpp	0.162712	1	0.732664	1	0
						R_FACOAL100t2pp	0.576536	1	0.736434	1	0								R_GLNtex	0.162712	1	0.732664	1	0
						R_FACOAL120t2pp	0.576536	1	0.736434	1	0								R_GLTPD	0.162712	1	0.732664	1	0
						R_FACOAL140t2pp	0.576536	1	0.736434	1	0								R_GAM6Pt6_2pp	0.162712	1	0.732664	1	0
						R_FACOAL141t2pp	0.576536	1	0.736434	1	0								R_GLUABUTt7pp	0.162712	1	0.732664	1	0
						R_FACOAE181	0.576536	1	0.736434	1	0								R_GLUDC	0.162712	1	0.732664	1	0
						R_EX_thym_e	0.576536	1	0.736434	1	0								R_GLUN	0.162712	1	0.732664	1	0
						R_FRULYSE	0.576536	1	0.736434	1	0								R_GLUNpp	0.162712	1	0.732664	1	0
						R_FRULYSt2pp	0.576536	1	0.736434	1	0								R_GLUSy	0.162712	1	0.732664	1	0
						R_GLCTR3	0.576536	1	0.736434	1	0								R_GLUabcpp	0.162712	1	0.732664	1	0
						R_GLCTR2	0.576536	1	0.736434	1	0								R_GLUt2rpp	0.162712	1	0.732664	1	0
						R_GLCTR1	0.576536	1	0.736434	1	0								R_GLUCYS	0.162712	1	0.732664	1	0
						R_GLCS1	0.576536	1	0.736434	1	0								R_GALtex	0.162712	1	0.732664	1	0
						R_GLCRtex	0.576536	1	0.736434	1	0								R_GALt2pp	0.162712	1	0.732664	1	0
						R_GLCRt2rpp	0.576536	1	0.736434	1	0								R_GALabcpp	0.162712	1	0.732664	1	0
						R_GLCRD	0.576536	1	0.736434	1	0								R_G3PD7	0.162712	1	0.732664	1	0
						R_GLCRAL	0.576536	1	0.736434	1	0								R_G3PD6	0.162712	1	0.732664	1	0
						R_GLCP2	0.576536	1	0.736434	1	0								R_G3PD5	0.162712	1	0.732664	1	0
						R_GLCP	0.576536	1	0.736434	1	0								R_G3PCtex	0.162712	1	0.732664	1	0
						R_GLCDpp	0.576536	1	0.736434	1	0								R_G3PCabcpp	0.162712	1	0.732664	1	0
						R_GLBRAN2	0.576536	1	0.736434	1	0								R_G3PAT181	0.162712	1	0.732664	1	0
						R_GGPTRCS	0.576536	1	0.736434	1	0								R_G3PAT180	0.162712	1	0.732664	1	0
						R_GGPTRCO	0.576536	1	0.736434	1	0								R_G3PAT161	0.162712	1	0.732664	1	0
						R_GLCUR1Ptex	0.576536	1	0.736434	1	0								R_G3PAT160	0.162712	1	0.732664	1	0
						R_GGGABAH	0.576536	1	0.736434	1	0								R_G3PAT141	0.162712	1	0.732664	1	0
						R_GDPtex	0.576536	1	0.736434	1	0								R_G3PAT140	0.162712	1	0.732664	1	0
						R_GDPTPDP	0.576536	1	0.736434	1	0								R_G3PAT120	0.162712	1	0.732664	1	0
						R_GDPMNP	0.576536	1	0.736434	1	0								R_G2PPpp	0.162712	1	0.732664	1	0
						R_GDPMNH	0.576536	1	0.736434	1	0								R_G2PP	0.162712	1	0.732664	1	0
						R_GDPDPK	0.576536	1	0.736434	1	0								R_G1Ptex	0.162712	1	0.732664	1	0
						R_GCALDD	0.576536	1	0.736434	1	0								R_G1PTT	0.162712	1	0.732664	1	0
						R_GART	0.576536	1	0.736434	1	0								R_G1PPpp	0.162712	1	0.732664	1	0
						R_GAPP	0.576536	1	0.736434	1	0								R_FRUpts2pp	0.162712	1	0.732664	1	0
						R_GAMtex	0.576536	1	0.736434	1	0								R_FRUptspp	0.162712	1	0.732664	1	0
						R_GAMptspp	0.576536	1	0.736434	1	0								R_FRUtex	0.162712	1	0.732664	1	0
						R_GAMAN6Ptex	0.576536	1	0.736434	1	0								R_FTHFD	0.162712	1	0.732664	1	0
						R_GAM6Pt6_2pp	0.576536	1	0.736434	1	0								R_FTHFLi	0.162712	1	0.732664	1	0
						R_GALtex	0.576536	1	0.736434	1	0								R_FUCtex	0.162712	1	0.732664	1	0
						R_GALt2pp	0.576536	1	0.736434	1	0								R_G3PEabcpp	0.162712	1	0.732664	1	0
						R_GGGABADr	0.576536	1	0.736434	1	0								R_FUCtpp	0.162712	1	0.732664	1	0
						R_GLCURt2rpp	0.576536	1	0.736434	1	0								R_FUMt2_2pp	0.162712	1	0.732664	1	0
						R_GLCURtex	0.576536	1	0.736434	1	0								R_FUMt2_3pp	0.162712	1	0.732664	1	0
						R_GLCabcpp	0.576536	1	0.736434	1	0								R_FUMtex	0.162712	1	0.732664	1	0
						R_GLYC3Pt6pp	0.576536	1	0.736434	1	0								R_FUSAtex	0.162712	1	0.732664	1	0
						R_GLYC3Pabcpp	0.576536	1	0.736434	1	0								R_FUSAtpp	0.162712	1	0.732664	1	0
						R_GLYC2Ptex	0.576536	1	0.736434	1	0								R_G1PP	0.162712	1	0.732664	1	0
						R_GLYC2Pabcpp	0.576536	1	0.736434	1	0								R_FUMt1pp	0.162712	1	0.732664	1	0
						R_GLYBtex	0.576536	1	0.736434	1	0								R_EX_tmao_e	0.162712	1	0.732664	1	0
						R_GLYBt3pp	0.576536	1	0.736434	1	0								R_G3PEtex	0.162712	1	0.732664	1	0
						R_GLYBt2pp	0.576536	1	0.736434	1	0								R_G3PGtex	0.162712	1	0.732664	1	0
						R_GLYBabcpp	0.576536	1	0.736434	1	0								R_GALUi	0.162712	1	0.732664	1	0
						R_GLYAT	0.576536	1	0.736434	1	0								R_GALURtex	0.162712	1	0.732664	1	0
						R_GLYALDtpp	0.576536	1	0.736434	1	0								R_GALURt2rpp	0.162712	1	0.732664	1	0
						R_GLYALDtex	0.576536	1	0.736434	1	0								R_GALTtex	0.162712	1	0.732664	1	0
						R_GLXCL	0.576536	1	0.736434	1	0								R_GALTptspp	0.162712	1	0.732664	1	0
						R_GLUtex	0.576536	1	0.736434	1	0								R_GALT1	0.162712	1	0.732664	1	0
						R_GLUt4pp	0.576536	1	0.736434	1	0								R_GALS3	0.162712	1	0.732664	1	0
						R_GLUt2rpp	0.576536	1	0.736434	1	0								R_GALM2pp	0.162712	1	0.732664	1	0
						R_GLUabcpp	0.576536	1	0.736434	1	0								R_GALKr	0.162712	1	0.732664	1	0
[truncated: 406 more rows]

## Sheet: Glucose
Methanol essential knockouts						Fitness knockouts							Methanol essential knockouts						Fitness knockouts
													2nd round (R_RPI)
ko	mu	rel_mu	mu_MeOH	rel_mu_MeOH		ko	mu	rel_mu	mu_MeOH_comet	rel_mu_MeOH_comet	diff_rel_mu		ko	mu	rel_mu	mu_MeOH	rel_mu_MeOH		ko	mu	rel_mu	mu_MeOH_comet	rel_mu_MeOH_comet	diff_rel_mu
R_EX_glc__D_e	0	0	0.155966	1		R_RPI	0.18418	0.29	0.786522	1	0.7		R_MALCOAMT	0	0	0.13949	1		R_ECOAH2	0.176436	0.96	0.781604	0.99	0.04
						R_EX_glc__D_e	0	0	0.155966	0.2	0.2		R_PMEACPE	0	0	0.13949	1		R_ECOAH3	0.176436	0.96	0.781604	0.99	0.04
						R_CO2tex	0.432481	0.68	0.584098	0.74	0.06		R_DBTS	0	0	0.13949	1		R_ACACT2r	0.176436	0.96	0.781604	0.99	0.04
						R_EX_co2_e	0.432481	0.68	0.584098	0.74	0.06		R_AMAOTr	0	0	0.13949	1		R_ACACT3r	0.176436	0.96	0.781604	0.99	0.04
						R_GAPD	0.550251	0.87	0.701966	0.89	0.02		R_LIPAabcpp	0	0	0.13949	1		R_ACACT1r	0.176436	0.96	0.781604	0.99	0.04
						R_PGK	0.550251	0.87	0.701966	0.89	0.02		R_AOXSr2	0	0	0.13949	1		R_ECOAH1	0.176436	0.96	0.781604	0.99	0.04
						R_CO2tpp	0.585574	0.93	0.742095	0.94	0.01		R_BTS5	0	0	0.13949	1		R_HACD3	0.176436	0.96	0.781604	0.99	0.04
						R_SUCDi	0.60942	0.96	0.770953	0.98	0.01		R_DM_amob_c	0	0	0.13949	1		R_ACOAD2f	0.176436	0.96	0.781604	0.99	0.04
						R_FUM	0.581438	0.92	0.735555	0.93	0.01		R_EX_enlipa_e	0	0	0.139489	1		R_ACOAD3f	0.176436	0.96	0.781604	0.99	0.04
						R_ENO	0.581149	0.92	0.734083	0.93	0.01		R_OGMEACPD	0	0	0.13949	1		R_HACD1	0.176436	0.96	0.781604	0.99	0.04
						R_PGM	0.590442	0.93	0.743649	0.94	0.01		R_EX_glc__D_e	0	0	0.13949	1		R_HACD2	0.176436	0.96	0.781604	0.99	0.04
						R_SUCOAS	0.625305	0.99	0.787021	1	0.01		R_EPMEACPR	0	0	0.13949	1		R_ACOAD1fr	0.176436	0.96	0.781604	0.99	0.04
						R_AKGDH	0.624043	0.99	0.785434	0.99	0.01		R_OGMEACPS	0	0	0.13949	1		R_ECOAH4	0.17966	0.98	0.782677	1	0.02
						R_MDH	0.618629	0.98	0.777466	0.98	0.01		R_OGMEACPR	0	0	0.13949	1		R_ACOAD4f	0.17966	0.98	0.782677	1	0.02
						R_PGI	0.627134	0.99	0.786257	1	0		R_EDTXS1	0	0	0.139489	1		R_HACD4	0.17966	0.98	0.782677	1	0.02
						R_GLCptspp	0.625379	0.99	0.78337	0.99	0		R_EDTXS2	0	0	0.139489	1		R_ACACT4r	0.17966	0.98	0.782677	1	0.02
						R_PDH	0.625767	0.99	0.783545	0.99	0		R_EGMEACPR	0	0	0.13949	1		R_FADRx	0.180649	0.98	0.786522	1	0.02
						R_FESR	0.631948	1	0.789936	1	0		R_ENLIPAabctex	0	0	0.13949	1		R_PDH	0.180093	0.98	0.780618	0.99	0.01
						R_FESD1s	0.631948	1	0.789936	1	0		R_OPMEACPD	0	0	0.13949	1		R_ENO	0.16925	0.92	0.732765	0.93	0.01
						R_CBMKr	0.628997	1	0.786247	1	0		R_OPMEACPR	0	0	0.13949	1		R_PGK	0.161849	0.88	0.700202	0.89	0.01
						R_ACKr	0.630581	1	0.788227	1	0		R_OPMEACPS	0	0	0.13949	1		R_GAPD	0.161849	0.88	0.700202	0.89	0.01
						R_PTAr	0.630581	1	0.788227	1	0								R_ACACT5r	0.181609	0.99	0.783297	1	0.01
						R_OPHHX3	0.631961	1	0.789952	1	0								R_ECOAH5	0.181609	0.99	0.783297	1	0.01
						R_ECOAH6	0.629426	1	0.786783	1	0								R_ACOAD5f	0.181609	0.99	0.783297	1	0.01
						R_HACD6	0.629426	1	0.786783	1	0								R_HACD5	0.181609	0.99	0.783297	1	0.01
						R_ACACT6r	0.629426	1	0.786783	1	0								R_CYTK1	0.182136	0.99	0.78495	1	0.01
						R_RNTR2c2	0.631946	1	0.789933	1	0								R_AACPS7	0.182534	0.99	0.786284	1	0.01
						R_RNTR3c2	0.631946	1	0.789933	1	0								R_FACOAE120	0.182534	0.99	0.786284	1	0.01
						R_meoh_deh	0	0	0	0	0								R_PGI	0.182301	0.99	0.784843	1	0.01
						R_PSD161	0	0	0	0	0								R_PGM	0.172374	0.94	0.742021	0.94	0.01
						R_ATPPRT	0	0	0	0	0								R_THD2pp	0.182911	0.99	0.786522	1	0.01
						R_PSSA160	0	0	0	0	0								R_SUCOAS	0.183797	1	0.786522	1	0
						R_ASPTA	0	0	0	0	0								R_FACOAE140	0.183853	1	0.786522	1	0
						R_PTPATi	0	0	0	0	0								R_AACPS1	0.183853	1	0.786522	1	0
						R_ASPK	0	0	0	0	0								R_PPC	0.183888	1	0.786522	1	0
						R_ASPCT	0	0	0	0	0								R_GLCptspp	0.182301	0.99	0.779741	0.99	0
						R_ASP1DC	0	0	0	0	0								R_ACOAD6f	0.183733	1	0.785287	1	0
						R_LPADSS	0	0	0	0	0								R_ACKr	0.18363	1	0.784751	1	0
						R_ASAD	0	0	0	0	0								R_PTAr	0.18363	1	0.784751	1	0
						R_ARGSS	0	0	0	0	0								R_PIt2rpp	0.183548	1	0.784323	1	0
						R_ARGSL	0	0	0	0	0								R_AKGDH	0.183743	1	0.78498	1	0
						R_LEUTAi	0	0	0	0	0								R_CPPPGO	0.184125	1	0.786491	1	0
						R_FCLT	0	0	0	0	0								R_4HTHRA	0.18414	1	0.786521	1	0
						R_APRAUR	0	0	0	0	0								R_4HTHRK	0.18414	1	0.786521	1	0
						R_Ktex	0	0	0	0	0								R_OHPBAT	0.184154	1	0.786521	1	0
						R_QULNS	0	0	0	0	0								R_PERD	0.184154	1	0.786521	1	0
						R_KDOPS	0	0	0	0	0								R_E4PD	0.184154	1	0.786521	1	0
						R_KDOPP	0	0	0	0	0								R_POR5	0.184169	1	0.786522	1	0
						R_RBFK	0	0	0	0	0								R_RNTR1c2	0.184177	1	0.786522	1	0
						R_AOXSr2	0	0	0	0	0								R_RNTR3c2	0.184177	1	0.786522	1	0
						R_PSD160	0	0	0	0	0								R_RNTR2c2	0.184177	1	0.786522	1	0
						R_BIOMASS_Ec_iML1515_core_75p37M	0	0	0	0	0								R_meoh_deh	0	0	0	0	0
						R_BPNT	0	0	0	0	0								R_CS	0	0	0	0	0
						R_BTS5	0	0	0	0	0								R_ADSS	0	0	0	0	0
						R_PPA	0	0	0	0	0								R_ADSL2r	0	0	0	0	0
						R_PPBNGS	0	0	0	0	0								R_ADSL1r	0	0	0	0	0
						R_PPCDC	0	0	0	0	0								R_ADSK	0	0	0	0	0
						R_CHRPL	0	0	0	0	0								R_MCOATA	0	0	0	0	0
						R_CHORS	0	0	0	0	0								R_MCTP1App	0	0	0	0	0
						R_CHORM	0	0	0	0	0								R_EX_so4_e	0	0	0	0	0
						R_PPNCL2	0	0	0	0	0								R_CTPS2	0	0	0	0	0
						R_PPND	0	0	0	0	0								R_CU2tpp	0	0	0	0	0
						R_PPNDH	0	0	0	0	0								R_EX_pi_e	0	0	0	0	0
						R_CDPMEK	0	0	0	0	0								R_CYSS	0	0	0	0	0
						R_RBFSa	0	0	0	0	0								R_CYSTL	0	0	0	0	0
						R_PRAGSr	0	0	0	0	0								R_PItex	0	0	0	0	0
						R_PRAIi	0	0	0	0	0								R_HSTPT	0	0	0	0	0
						R_PRAMPC	0	0	0	0	0								R_ADCS	0	0	0	0	0
						R_PRASCSi	0	0	0	0	0								R_CU2tex	0	0	0	0	0
						R_PRATPP	0	0	0	0	0								R_ADCL	0	0	0	0	0
						R_PRFGS	0	0	0	0	0								R_SO4tex	0	0	0	0	0
						R_PRMICI	0	0	0	0	0								R_AGPR	0	0	0	0	0
						R_EX_zn2_e	0	0	0	0	0								R_CLtex	0	0	0	0	0
						R_CAt6pp	0	0	0	0	0								R_PNTK	0	0	0	0	0
						R_CA2tex	0	0	0	0	0								R_AGPAT161	0	0	0	0	0
						R_PSCVT	0	0	0	0	0								R_AGPAT160	0	0	0	0	0
						R_PRAIS	0	0	0	0	0								R_ICYSDS	0	0	0	0	0
						R_ANS	0	0	0	0	0								R_SHCHD2	0	0	0	0	0
						R_ANPRT	0	0	0	0	0								R_PMDPHT	0	0	0	0	0
						R_RBFSb	0	0	0	0	0								R_SHCHF	0	0	0	0	0
						R_AHCYSNS	0	0	0	0	0								R_SHK3Dr	0	0	0	0	0
						R_AGPR	0	0	0	0	0								R_SHKK	0	0	0	0	0
						R_FMNAT	0	0	0	0	0								R_SHSL1	0	0	0	0	0
						R_ICYSDS	0	0	0	0	0								R_COBALT2tex	0	0	0	0	0
						R_AGPAT161	0	0	0	0	0								R_ICDHyr	0	0	0	0	0
						R_AGPAT160	0	0	0	0	0								R_COBALT2tpp	0	0	0	0	0
						R_SHCHD2	0	0	0	0	0								R_PMPK	0	0	0	0	0
						R_SHCHF	0	0	0	0	0								R_AHCYSNS	0	0	0	0	0
						R_SHK3Dr	0	0	0	0	0								R_HSST	0	0	0	0	0
						R_SHKK	0	0	0	0	0								R_HSDy	0	0	0	0	0
						R_AICART	0	0	0	0	0								R_METS	0	0	0	0	0
						R_SHSL1	0	0	0	0	0								R_DAPDC	0	0	0	0	0
						R_SO4tex	0	0	0	0	0								R_DAPE	0	0	0	0	0
						R_ADSS	0	0	0	0	0								R_DASYN160	0	0	0	0	0
						R_ADSL2r	0	0	0	0	0								R_ACLS	0	0	0	0	0
						R_ADSL1r	0	0	0	0	0								R_ARGSL	0	0	0	0	0
						R_ADSK	0	0	0	0	0								R_ACHBS	0	0	0	0	0
						R_HSTPT	0	0	0	0	0								R_EX_mg2_e	0	0	0	0	0
						R_HSST	0	0	0	0	0								R_ACGS	0	0	0	0	0
						R_HSK	0	0	0	0	0								R_TDSK	0	0	0	0	0
						R_ADCS	0	0	0	0	0								R_HISTP	0	0	0	0	0
						R_ADCL	0	0	0	0	0								R_THDPS	0	0	0	0	0
						R_ICDHyr	0	0	0	0	0								R_HISTD	0	0	0	0	0
						R_CLtex	0	0	0	0	0								R_DASYN161	0	0	0	0	0
						R_AIRC2	0	0	0	0	0								R_DB4PS	0	0	0	0	0
						R_SERAT	0	0	0	0	0								R_ACGK	0	0	0	0	0
						R_KDOCT2	0	0	0	0	0								R_HSK	0	0	0	0	0
						R_KARA2	0	0	0	0	0								R_METAT	0	0	0	0	0
						R_KARA1	0	0	0	0	0								R_EX_mn2_e	0	0	0	0	0
						R_AMPMS2	0	0	0	0	0								R_G1PACT	0	0	0	0	0
						R_K2L4Aabctex	0	0	0	0	0								R_SULR	0	0	0	0	0
						R_AMAOTr	0	0	0	0	0								R_MECDPDH5	0	0	0	0	0
						R_K2L4Aabcpp	0	0	0	0	0								R_MECDPS	0	0	0	0	0
						R_RHCCE	0	0	0	0	0								R_TALA	0	0	0	0	0
						R_IPPS	0	0	0	0	0								R_PHETA1	0	0	0	0	0
						R_IPPMIb	0	0	0	0	0								R_G1SAT	0	0	0	0	0
						R_AIRC3	0	0	0	0	0								R_HMBS	0	0	0	0	0
						R_IPPMIa	0	0	0	0	0								R_EX_ni2_e	0	0	0	0	0
						R_IMPC	0	0	0	0	0								R_HPPK2	0	0	0	0	0
						R_SADT2	0	0	0	0	0								R_ACOTA	0	0	0	0	0
						R_ILETA	0	0	0	0	0								R_ACONTb	0	0	0	0	0
						R_IGPS	0	0	0	0	0								R_ACONTa	0	0	0	0	0
						R_IGPDH	0	0	0	0	0								R_ACODA	0	0	0	0	0
						R_ALAR	0	0	0	0	0								R_MEPCT	0	0	0	0	0
						R_SDPDS	0	0	0	0	0								R_EX_mobd_e	0	0	0	0	0
						R_SDPTA	0	0	0	0	0								R_EX_nh4_e	0	0	0	0	0
						R_ALAALAr	0	0	0	0	0								R_MG2tex	0	0	0	0	0
						R_IG3PS	0	0	0	0	0								R_PPA	0	0	0	0	0
						R_IPMD	0	0	0	0	0								R_FMNAT	0	0	0	0	0
						R_HSDy	0	0	0	0	0								R_ANPRT	0	0	0	0	0
						R_PNTK	0	0	0	0	0								R_RBFSb	0	0	0	0	0
						R_COBALT2tex	0	0	0	0	0								R_KDOPS	0	0	0	0	0
						R_MPTG	0	0	0	0	0								R_KDOPP	0	0	0	0	0
						R_P5CR	0	0	0	0	0								R_KDOCT2	0	0	0	0	0
						R_MOHMT	0	0	0	0	0								R_PSD161	0	0	0	0	0
						R_MOBDtex	0	0	0	0	0								R_AMPMS2	0	0	0	0	0
						R_MOBDabcpp	0	0	0	0	0								R_ANS	0	0	0	0	0
						R_MOAT2	0	0	0	0	0								R_PSD160	0	0	0	0	0
						R_MOAT	0	0	0	0	0								R_KARA2	0	0	0	0	0
						R_MNtex	0	0	0	0	0								R_RHCCE	0	0	0	0	0
						R_DXPS	0	0	0	0	0								R_KARA1	0	0	0	0	0
						R_DXPRIi	0	0	0	0	0								R_K2L4Aabctex	0	0	0	0	0
						R_PANTS	0	0	0	0	0								R_K2L4Aabcpp	0	0	0	0	0
						R_DTMPK	0	0	0	0	0								R_BIOMASS_Ec_iML1515_core_75p37M	0	0	0	0	0
						R_DPR	0	0	0	0	0								R_BPNT	0	0	0	0	0
						R_DPCOAK	0	0	0	0	0								R_IPPS	0	0	0	0	0
						R_DNTPPA	0	0	0	0	0								R_RBFSa	0	0	0	0	0
						R_DNMPPA	0	0	0	0	0								R_RBFK	0	0	0	0	0
						R_DM_amob_c	0	0	0	0	0								R_ARGSS	0	0	0	0	0
						R_DM_5drib_c	0	0	0	0	0								R_FCLT	0	0	0	0	0
						R_DM_4crsol_c	0	0	0	0	0								R_LPADSS	0	0	0	0	0
						R_PAPPT3	0	0	0	0	0								R_ASAD	0	0	0	0	0
						R_ORPT	0	0	0	0	0								R_APRAUR	0	0	0	0	0
						R_MTHFR2	0	0	0	0	0								R_ASP1DC	0	0	0	0	0
						R_OPMEACPS	0	0	0	0	0								R_ASPCT	0	0	0	0	0
						R_OPMEACPR	0	0	0	0	0								R_PTPATi	0	0	0	0	0
						R_NNDPR	0	0	0	0	0								R_ASPTA	0	0	0	0	0
						R_NNATr	0	0	0	0	0								R_PSSA161	0	0	0	0	0
						R_EX_ca2_e	0	0	0	0	0								R_PSSA160	0	0	0	0	0
						R_EX_cl_e	0	0	0	0	0								R_QULNS	0	0	0	0	0
						R_EX_cobalt2_e	0	0	0	0	0								R_Ktex	0	0	0	0	0
						R_NI2tex	0	0	0	0	0								R_ATPPRT	0	0	0	0	0
						R_EX_cu2_e	0	0	0	0	0								R_ASPK	0	0	0	0	0
						R_NH4tpp	0	0	0	0	0								R_PPBNGS	0	0	0	0	0
						R_NH4tex	0	0	0	0	0								R_IPPMIb	0	0	0	0	0
						R_NADS1	0	0	0	0	0								R_IPMD	0	0	0	0	0
						R_DMATT	0	0	0	0	0								R_CHORM	0	0	0	0	0
						R_NADK	0	0	0	0	0								R_CHORS	0	0	0	0	0
						R_OCBT	0	0	0	0	0								R_CHRPL	0	0	0	0	0
						R_OCTDPS	0	0	0	0	0								R_PPCDC	0	0	0	0	0
						R_EGMEACPR	0	0	0	0	0								R_ALAR	0	0	0	0	0
						R_OGMEACPD	0	0	0	0	0								R_SDPDS	0	0	0	0	0
						R_OGMEACPR	0	0	0	0	0								R_SDPTA	0	0	0	0	0
						R_OGMEACPS	0	0	0	0	0								R_SADT2	0	0	0	0	0
						R_OMCDC	0	0	0	0	0								R_ALAALAr	0	0	0	0	0
						R_OMPDC	0	0	0	0	0								R_SERAT	0	0	0	0	0
						R_OPHBDC	0	0	0	0	0								R_IGPS	0	0	0	0	0
						R_OPMEACPD	0	0	0	0	0								R_AIRC3	0	0	0	0	0
						R_EPMEACPR	0	0	0	0	0								R_AIRC2	0	0	0	0	0
						R_DHQTi	0	0	0	0	0								R_AICART	0	0	0	0	0
						R_DHQS	0	0	0	0	0								R_IGPDH	0	0	0	0	0
						R_PDX5PS	0	0	0	0	0								R_IG3PS	0	0	0	0	0
						R_EX_mn2_e	0	0	0	0	0								R_ILETA	0	0	0	0	0
						R_EX_mobd_e	0	0	0	0	0								R_IPPMIa	0	0	0	0	0
						R_MECDPS	0	0	0	0	0								R_PPNCL2	0	0	0	0	0
						R_MECDPDH5	0	0	0	0	0								R_PPND	0	0	0	0	0
						R_EX_nh4_e	0	0	0	0	0								R_PSCVT	0	0	0	0	0
						R_EX_ni2_e	0	0	0	0	0								R_CA2tex	0	0	0	0	0
						R_PHETA1	0	0	0	0	0								R_CAt6pp	0	0	0	0	0
						R_PItex	0	0	0	0	0								R_EX_zn2_e	0	0	0	0	0
						R_CYSTL	0	0	0	0	0								R_PRMICI	0	0	0	0	0
						R_CYSS	0	0	0	0	0								R_PRFGS	0	0	0	0	0
						R_MEPCT	0	0	0	0	0								R_IMPC	0	0	0	0	0
						R_EX_pi_e	0	0	0	0	0								R_PRATPP	0	0	0	0	0
						R_MCOATA	0	0	0	0	0								R_RPE	0	0	0	0	0
						R_CU2tpp	0	0	0	0	0								R_PRAMPC	0	0	0	0	0
						R_CU2tex	0	0	0	0	0								R_PRAIi	0	0	0	0	0
						R_CTPS2	0	0	0	0	0								R_PRAIS	0	0	0	0	0
						R_CS	0	0	0	0	0								R_PRAGSr	0	0	0	0	0
						R_EX_so4_e	0	0	0	0	0								R_CDPMEK	0	0	0	0	0
						R_MALCOAMT	0	0	0	0	0								R_PPNDH	0	0	0	0	0
						R_PMDPHT	0	0	0	0	0								R_PRASCSi	0	0	0	0	0
						R_PMEACPE	0	0	0	0	0								R_ACCOAC	0	0	0	0	0
						R_COBALT2tpp	0	0	0	0	0								R_LEUTAi	0	0	0	0	0
						R_MCTP1App	0	0	0	0	0								R_GTPCII2	0	0	0	0	0
						R_PMPK	0	0	0	0	0								R_GTPCI	0	0	0	0	0
						R_EX_mg2_e	0	0	0	0	0								R_PANTS	0	0	0	0	0
						R_DAPDC	0	0	0	0	0								R_UAGAAT	0	0	0	0	0
						R_DHPS2	0	0	0	0	0								R_UAGCVT	0	0	0	0	0
						R_DHPPDA2	0	0	0	0	0								R_UAGDP	0	0	0	0	0
						R_DHORTS	0	0	0	0	0								R_UAGPT3	0	0	0	0	0
						R_PE160abcpp	0	0	0	0	0								R_MOAT	0	0	0	0	0
						R_PE161abcpp	0	0	0	0	0								R_UAMAGS	0	0	0	0	0
						R_DHNPA2r	0	0	0	0	0								R_UAPGR	0	0	0	0	0
						R_DHFS	0	0	0	0	0								R_UDCPDP	0	0	0	0	0
						R_DHFR	0	0	0	0	0								R_UDCPDPS	0	0	0	0	0
						R_DHDPS	0	0	0	0	0								R_MOAT2	0	0	0	0	0
						R_DHDPRy	0	0	0	0	0								R_GF6PTA	0	0	0	0	0
						R_METAT	0	0	0	0	0								R_MOBDabcpp	0	0	0	0	0
						R_DHAD2	0	0	0	0	0								R_UAMAS	0	0	0	0	0
						R_MG2tex	0	0	0	0	0								R_DXPRIi	0	0	0	0	0
						R_EX_k_e	0	0	0	0	0								R_DTMPK	0	0	0	0	0
						R_DDPA	0	0	0	0	0								R_UAAGDS	0	0	0	0	0
						R_PGAMT	0	0	0	0	0								R_DM_5drib_c	0	0	0	0	0
						R_DBTS	0	0	0	0	0								R_DNMPPA	0	0	0	0	0
						R_DB4PS	0	0	0	0	0								R_3OAS140	0	0	0	0	0
						R_METS	0	0	0	0	0								R_3OAR140	0	0	0	0	0
						R_DASYN161	0	0	0	0	0								R_TYRL	0	0	0	0	0
						R_DASYN160	0	0	0	0	0								R_DPR	0	0	0	0	0
						R_DAPE	0	0	0	0	0								R_TYRTA	0	0	0	0	0
						R_DHAD1	0	0	0	0	0								R_NADK	0	0	0	0	0
						R_SULR	0	0	0	0	0								R_MNtex	0	0	0	0	0
						R_PSSA161	0	0	0	0	0								R_U23GAAT	0	0	0	0	0
						R_UAGPT3	0	0	0	0	0								R_DPCOAK	0	0	0	0	0
						R_TDSK	0	0	0	0	0								R_DXPS	0	0	0	0	0
						R_GLUR	0	0	0	0	0								R_MOBDtex	0	0	0	0	0
						R_ACGS	0	0	0	0	0								R_GK1	0	0	0	0	0
						R_ACHBS	0	0	0	0	0								R_OMCDC	0	0	0	0	0
						R_ACLS	0	0	0	0	0								R_GLUTRR	0	0	0	0	0
						R_UPPDC1	0	0	0	0	0								R_GLUR	0	0	0	0	0
						R_HISTD	0	0	0	0	0								R_GLUPRT	0	0	0	0	0
						R_THDPS	0	0	0	0	0								R_OMPDC	0	0	0	0	0
						R_HISTP	0	0	0	0	0								R_USHD	0	0	0	0	0
						R_UPP3MT	0	0	0	0	0								R_GLU5K	0	0	0	0	0
						R_UMPK	0	0	0	0	0								R_GLNS	0	0	0	0	0
						R_GRTT	0	0	0	0	0								R_OPHBDC	0	0	0	0	0
						R_3OAS140	0	0	0	0	0								R_MOHMT	0	0	0	0	0
						R_TYRL	0	0	0	0	0								R_MPTG	0	0	0	0	0
						R_UHGADA	0	0	0	0	0								R_P5CR	0	0	0	0	0
						R_HMBS	0	0	0	0	0								R_OCBT	0	0	0	0	0
						R_UPP3S	0	0	0	0	0								R_UGMDDS	0	0	0	0	0
						R_TMPPP	0	0	0	0	0								R_UHGADA	0	0	0	0	0
						R_TMPK	0	0	0	0	0								R_GLUTRS	0	0	0	0	0
						R_TMDS	0	0	0	0	0								R_MTHFR2	0	0	0	0	0
						R_G5SD	0	0	0	0	0								R_ORPT	0	0	0	0	0
						R_GLUPRT	0	0	0	0	0								R_UMPK	0	0	0	0	0
						R_G5SADs	0	0	0	0	0								R_GRTT	0	0	0	0	0
						R_HBZOPT	0	0	0	0	0								R_UPP3MT	0	0	0	0	0
						R_GLUTRR	0	0	0	0	0								R_UPP3S	0	0	0	0	0
						R_THRS	0	0	0	0	0								R_UPPDC1	0	0	0	0	0
						R_HCO3E	0	0	0	0	0								R_DM_4crsol_c	0	0	0	0	0
						R_GLUTRS	0	0	0	0	0								R_PAPPT3	0	0	0	0	0
						R_THRD_L	0	0	0	0	0								R_DNTPPA	0	0	0	0	0
						R_THZPSN3	0	0	0	0	0								R_OCTDPS	0	0	0	0	0
						R_GLU5K	0	0	0	0	0								R_5DOAN	0	0	0	0	0
						R_ACCOAC	0	0	0	0	0								R_EX_cobalt2_e	0	0	0	0	0
						R_UAMAGS	0	0	0	0	0								R_G5SADs	0	0	0	0	0
						R_A5PISO	0	0	0	0	0								R_A5PISO	0	0	0	0	0
						R_USHD	0	0	0	0	0								R_PGAMT	0	0	0	0	0
						R_GLNS	0	0	0	0	0								R_EX_cl_e	0	0	0	0	0
						R_5DOAN	0	0	0	0	0								R_HBZOPT	0	0	0	0	0
						R_UGMDDS	0	0	0	0	0								R_DMATT	0	0	0	0	0
						R_GK1	0	0	0	0	0								R_DHFR	0	0	0	0	0
						R_ACGK	0	0	0	0	0								R_DHDPS	0	0	0	0	0
						R_UAGDP	0	0	0	0	0								R_NNATr	0	0	0	0	0
						R_ACONTa	0	0	0	0	0								R_THRD_L	0	0	0	0	0
						R_ACONTb	0	0	0	0	0								R_TKT2	0	0	0	0	0
						R_GF6PTA	0	0	0	0	0								R_TKT1	0	0	0	0	0
						R_3OAR140	0	0	0	0	0								R_NNDPR	0	0	0	0	0
						R_GTPCII2	0	0	0	0	0								R_THZPSN3	0	0	0	0	0
						R_G1PACT	0	0	0	0	0								R_DHDPRy	0	0	0	0	0
						R_GTPCI	0	0	0	0	0								R_DHAD2	0	0	0	0	0
						R_ACODA	0	0	0	0	0								R_HCO3E	0	0	0	0	0
						R_UAGAAT	0	0	0	0	0								R_DHAD1	0	0	0	0	0
						R_UAMAS	0	0	0	0	0								R_DDPA	0	0	0	0	0
						R_UAGCVT	0	0	0	0	0								R_EX_k_e	0	0	0	0	0
						R_UDCPDPS	0	0	0	0	0								R_G5SD	0	0	0	0	0
						R_UDCPDP	0	0	0	0	0								R_THRS	0	0	0	0	0
						R_ACOTA	0	0	0	0	0								R_Zn2tex	0	0	0	0	0
						R_G1SAT	0	0	0	0	0								R_TMDS	0	0	0	0	0
						R_UAPGR	0	0	0	0	0								R_TMPK	0	0	0	0	0
						R_Zn2tex	0	0	0	0	0								R_DHFS	0	0	0	0	0
						R_UAAGDS	0	0	0	0	0								R_TMPPP	0	0	0	0	0
						R_HPPK2	0	0	0	0	0								R_DHQTi	0	0	0	0	0
						R_U23GAAT	0	0	0	0	0								R_NADS1	0	0	0	0	0
						R_TYRTA	0	0	0	0	0								R_DHQS	0	0	0	0	0
						R_NDPK5	0.631962	1	0.789953	1	0								R_PDX5PS	0	0	0	0	0
						R_GSNtex	0.631962	1	0.789953	1	0								R_NH4tex	0	0	0	0	0
						R_GSNt3pp	0.631962	1	0.789953	1	0								R_DHPS2	0	0	0	0	0
						R_MG2uabcpp	0.631962	1	0.789953	1	0								R_DHPPDA2	0	0	0	0	0
						R_MLDEP2pp	0.631962	1	0.789953	1	0								R_DHORTS	0	0	0	0	0
						R_MGSA	0.631962	1	0.789953	1	0								R_PE160abcpp	0	0	0	0	0
						R_MICITDr	0.631962	1	0.789953	1	0								R_NH4tpp	0	0	0	0	0
						R_MINCYCtex	0.631962	1	0.789953	1	0								R_DHNPA2r	0	0	0	0	0
						R_NAtex	0.631962	1	0.789953	1	0								R_PE161abcpp	0	0	0	0	0
						R_GRXR	0.631962	1	0.789953	1	0								R_EX_ca2_e	0	0	0	0	0
						R_NDPK4	0.631962	1	0.789953	1	0								R_EX_cu2_e	0	0	0	0	0
						R_GPDDA5	0.631962	1	0.789953	1	0								R_NI2tex	0	0	0	0	0
						R_MLDEP1pp	0.631962	1	0.789953	1	0								R_MN6PP	0.18418	1	0.786522	1	0
						R_NDPK2	0.631962	1	0.789953	1	0								R_MNLptspp	0.18418	1	0.786522	1	0
						R_GPDDA5pp	0.631962	1	0.789953	1	0								R_LDH_D	0.18418	1	0.786522	1	0
						R_NDPK1	0.631962	1	0.789953	1	0								R_GUAPRT	0.18418	1	0.786522	1	0
						R_MINCYCtpp	0.631962	1	0.789953	1	0								R_GUAt2pp	0.18418	1	0.786522	1	0
						R_MLDCP3App	0.631962	1	0.789953	1	0								R_MN2tipp	0.18418	1	0.786522	1	0
						R_MLDCP1App	0.631962	1	0.789953	1	0								R_GUAD	0.18418	1	0.786522	1	0
						R_MLDCP2Bpp	0.631962	1	0.789953	1	0								R_GUAtex	0.18418	1	0.786522	1	0
						R_NDPK3	0.631962	1	0.789953	1	0								R_MMM	0.18418	1	0.786522	1	0
						R_GSNt2pp	0.631962	1	0.789953	1	0								R_GUAtpp	0.18418	1	0.786522	1	0
						R_MG2tpp	0.631962	1	0.789953	1	0								R_GUI1	0.18418	1	0.786522	1	0
						R_NDP7	0.631962	1	0.789953	1	0								R_MN2t3pp	0.18418	1	0.786522	1	0
						R_MLDCP2App	0.631962	1	0.789953	1	0								R_MNNH	0.18418	1	0.786522	1	0
						R_GSNK	0.631962	1	0.789953	1	0								R_MNLtex	0.18418	1	0.786522	1	0
						R_NDPK6	0.631962	1	0.789953	1	0								R_MSO3abcpp	0.18418	1	0.786522	1	0
						R_MLDCP1Bpp	0.631962	1	0.789953	1	0								R_MSAR	0.18418	1	0.786522	1	0
						R_NDP3	0.631962	1	0.789953	1	0								R_MPTG2	0.18418	1	0.786522	1	0
						R_NADDP	0.631962	1	0.789953	1	0								R_GSPMDS	0.18418	1	0.786522	1	0
						R_NDPK8	0.631962	1	0.789953	1	0								R_MOX	0.18418	1	0.786522	1	0
						R_METOX2s	0.631962	1	0.789953	1	0								R_GTHOr	0.18418	1	0.786522	1	0
						R_METOX1s	0.631962	1	0.789953	1	0								R_GTHPi	0.18418	1	0.786522	1	0
						R_NI2uabcpp	0.631962	1	0.789953	1	0								R_GTHRDHpp	0.18418	1	0.786522	1	0
						R_NMNAT	0.631962	1	0.789953	1	0								R_GTHRDabc2pp	0.18418	1	0.786522	1	0
						R_NMNDA	0.631962	1	0.789953	1	0								R_GTHRDabcpp	0.18418	1	0.786522	1	0
						R_METGLCURtex	0.631962	1	0.789953	1	0								R_MOAT3C	0.18418	1	0.786522	1	0
						R_METGLCURt2pp	0.631962	1	0.789953	1	0								R_GTHRDtex	0.18418	1	0.786522	1	0
						R_METGLCUR	0.631962	1	0.789953	1	0								R_GTHS	0.18418	1	0.786522	1	0
						R_GTHRDabc2pp	0.631962	1	0.789953	1	0								R_GTPDPDP	0.18418	1	0.786522	1	0
						R_GLYCK2	0.631962	1	0.789953	1	0								R_GTPDPK	0.18418	1	0.786522	1	0
						R_NMNPtpp	0.631962	1	0.789953	1	0								R_GTPHs	0.18418	1	0.786522	1	0
						R_NMNt7pp	0.631962	1	0.789953	1	0								R_MNt2pp	0.18418	1	0.786522	1	0
						R_MEPNtex	0.631962	1	0.789953	1	0								R_MMETtex	0.18418	1	0.786522	1	0
						R_NMNtex	0.631962	1	0.789953	1	0								R_GTPtex	0.18418	1	0.786522	1	0
						R_NNAM	0.631962	1	0.789953	1	0								R_GUACYC	0.18418	1	0.786522	1	0
						R_MEPNabcpp	0.631962	1	0.789953	1	0								R_MMETt2pp	0.18418	1	0.786522	1	0
						R_GLYCK	0.631962	1	0.789953	1	0								R_MLTGY4pp	0.18418	1	0.786522	1	0
						R_GLYCDx	0.631962	1	0.789953	1	0								R_MMCD	0.18418	1	0.786522	1	0
						R_NMNN	0.631962	1	0.789953	1	0								R_MLDCP2Bpp	0.18418	1	0.786522	1	0
						R_GTHRDHpp	0.631962	1	0.789953	1	0								R_MLDCP2App	0.18418	1	0.786522	1	0
						R_GLYCLTDx	0.631962	1	0.789953	1	0								R_HCINNMtex	0.18418	1	0.786522	1	0
						R_METtex	0.631962	1	0.789953	1	0								R_HCYSMT	0.18418	1	0.786522	1	0
						R_METt3pp	0.631962	1	0.789953	1	0								R_MLDCP1Bpp	0.18418	1	0.786522	1	0
						R_METabcpp	0.631962	1	0.789953	1	0								R_MLDCP1App	0.18418	1	0.786522	1	0
						R_GSPMDA	0.631962	1	0.789953	1	0								R_MINCYCtpp	0.18418	1	0.786522	1	0
						R_GSPMDS	0.631962	1	0.789953	1	0								R_MINCYCtex	0.18418	1	0.786522	1	0
						R_GLYCLTt4pp	0.631962	1	0.789953	1	0								R_MICITDr	0.18418	1	0.786522	1	0
						R_GLYCLTt2rpp	0.631962	1	0.789953	1	0								R_MGSA	0.18418	1	0.786522	1	0
						R_NHFRBO	0.631962	1	0.789953	1	0								R_MG2uabcpp	0.18418	1	0.786522	1	0
						R_METSOXR2	0.631962	1	0.789953	1	0								R_HCYSMT2	0.18418	1	0.786522	1	0
						R_METSOXR1	0.631962	1	0.789953	1	0								R_HEPK1	0.18418	1	0.786522	1	0
						R_GLYCLTDy	0.631962	1	0.789953	1	0								R_HEPK2	0.18418	1	0.786522	1	0
						R_NI2abcpp	0.631962	1	0.789953	1	0								R_HEPT1	0.18418	1	0.786522	1	0
						R_METSOX2tex	0.631962	1	0.789953	1	0								R_HEPT2	0.18418	1	0.786522	1	0
						R_METSOX2abcpp	0.631962	1	0.789953	1	0								R_HEPT3	0.18418	1	0.786522	1	0
						R_GTHOr	0.631962	1	0.789953	1	0								R_MG2tpp	0.18418	1	0.786522	1	0
						R_NI2t3pp	0.631962	1	0.789953	1	0								R_HEPT4	0.18418	1	0.786522	1	0
						R_GTHPi	0.631962	1	0.789953	1	0								R_HEX1	0.18418	1	0.786522	1	0
						R_METSOX1tex	0.631962	1	0.789953	1	0								R_METtex	0.18418	1	0.786522	1	0
						R_METSOX1abcpp	0.631962	1	0.789953	1	0								R_MLDCP3App	0.18418	1	0.786522	1	0
						R_NDPK7	0.631962	1	0.789953	1	0								R_GUI2	0.18418	1	0.786522	1	0
						R_MLTG1	0.631962	1	0.789953	1	0								R_MLDEP1pp	0.18418	1	0.786522	1	0
						R_GPDDA3pp	0.631962	1	0.789953	1	0								R_MLTG1	0.18418	1	0.786522	1	0
						R_GPDDA4pp	0.631962	1	0.789953	1	0								R_MLTP3	0.18418	1	0.786522	1	0
						R_NADH18pp	0.631962	1	0.789953	1	0								R_MLTP2	0.18418	1	0.786522	1	0
						R_MOX	0.631962	1	0.789953	1	0								R_GUR1PPpp	0.18418	1	0.786522	1	0
						R_NADH5	0.631962	1	0.789953	1	0								R_MLTP1	0.18418	1	0.786522	1	0
						R_GMHEPAT	0.631962	1	0.789953	1	0								R_H2O2tex	0.18418	1	0.786522	1	0
						R_GMHEPK	0.631962	1	0.789953	1	0								R_MSO3tex	0.18418	1	0.786522	1	0
						R_GMHEPPA	0.631962	1	0.789953	1	0								R_MLTGY3pp	0.18418	1	0.786522	1	0
						R_NADH9	0.631962	1	0.789953	1	0								R_H2SO	0.18418	1	0.786522	1	0
						R_MOAT3C	0.631962	1	0.789953	1	0								R_MLTGY2pp	0.18418	1	0.786522	1	0
						R_GLYCTO3	0.631962	1	0.789953	1	0								R_H2St1pp	0.18418	1	0.786522	1	0
						R_NADHHR	0.631962	1	0.789953	1	0								R_H2Stex	0.18418	1	0.786522	1	0
						R_NADHPO	0.631962	1	0.789953	1	0								R_MLTGY1pp	0.18418	1	0.786522	1	0
						R_NADHXD	0.631962	1	0.789953	1	0								R_H2tex	0.18418	1	0.786522	1	0
						R_NADHXE	0.631962	1	0.789953	1	0								R_MLTG5	0.18418	1	0.786522	1	0
						R_GLYCTO2	0.631962	1	0.789953	1	0								R_MLTG4	0.18418	1	0.786522	1	0
						R_GMPR	0.631962	1	0.789953	1	0								R_H2tpp	0.18418	1	0.786522	1	0
						R_MNt2pp	0.631962	1	0.789953	1	0								R_MLTG3	0.18418	1	0.786522	1	0
						R_NADN	0.631962	1	0.789953	1	0								R_MLTG2	0.18418	1	0.786522	1	0
						R_NADPHHR	0.631962	1	0.789953	1	0								R_HACD8	0.18418	1	0.786522	1	0
						R_NADHHS	0.631962	1	0.789953	1	0								R_HADPCOADH3	0.18418	1	0.786522	1	0
						R_GLYCTO4	0.631962	1	0.789953	1	0								R_HCINNMt2rpp	0.18418	1	0.786522	1	0
						R_NADH17pp	0.631962	1	0.789953	1	0								R_MLDEP2pp	0.18418	1	0.786522	1	0
						R_GLYtpp	0.631962	1	0.789953	1	0								R_MTAN	0.18418	1	0.786522	1	0
						R_NACtpp	0.631962	1	0.789953	1	0								R_N2Otex	0.18418	1	0.786522	1	0
						R_NADH10	0.631962	1	0.789953	1	0								R_GSNtex	0.18418	1	0.786522	1	0
						R_NACtex	0.631962	1	0.789953	1	0								R_NDPK6	0.18418	1	0.786522	1	0
						R_N2Otpp	0.631962	1	0.789953	1	0								R_NDPK5	0.18418	1	0.786522	1	0
						R_NADH16pp	0.631962	1	0.789953	1	0								R_NDPK4	0.18418	1	0.786522	1	0
						R_N2Otex	0.631962	1	0.789953	1	0								R_NDPK3	0.18418	1	0.786522	1	0
						R_GLYOX3	0.631962	1	0.789953	1	0								R_NDPK2	0.18418	1	0.786522	1	0
						R_GLYt2pp	0.631962	1	0.789953	1	0								R_NDPK1	0.18418	1	0.786522	1	0
						R_MTHTHFSs	0.631962	1	0.789953	1	0								R_NDP7	0.18418	1	0.786522	1	0
						R_GLYt4pp	0.631962	1	0.789953	1	0								R_NDP3	0.18418	1	0.786522	1	0
						R_GLYK	0.631962	1	0.789953	1	0								R_NAtex	0.18418	1	0.786522	1	0
						R_MTAN	0.631962	1	0.789953	1	0								R_NAt3pp	0.18418	1	0.786522	1	0
						R_GLYtex	0.631962	1	0.789953	1	0								R_NAt3_2pp	0.18418	1	0.786522	1	0
						R_MSO3tex	0.631962	1	0.789953	1	0								R_NAt3_1p5pp	0.18418	1	0.786522	1	0
						R_MSO3abcpp	0.631962	1	0.789953	1	0								R_NAMNPP	0.18418	1	0.786522	1	0
						R_GLYCtpp	0.631962	1	0.789953	1	0								R_NADTRHD	0.18418	1	0.786522	1	0
						R_MSAR	0.631962	1	0.789953	1	0								R_GLYCtex	0.18418	1	0.786522	1	0
						R_MPTG2	0.631962	1	0.789953	1	0								R_NADPPPS	0.18418	1	0.786522	1	0
						R_GLYCtex	0.631962	1	0.789953	1	0								R_NADPHXE	0.18418	1	0.786522	1	0
						R_MNNH	0.631962	1	0.789953	1	0								R_NADPHXD	0.18418	1	0.786522	1	0
						R_NAt3pp	0.631962	1	0.789953	1	0								R_NADPHQR4	0.18418	1	0.786522	1	0
						R_NADPHHS	0.631962	1	0.789953	1	0								R_GLYCtpp	0.18418	1	0.786522	1	0
						R_NADPHQR2	0.631962	1	0.789953	1	0								R_NADPHQR3	0.18418	1	0.786522	1	0
						R_GPDDA1pp	0.631962	1	0.789953	1	0								R_NDPK7	0.18418	1	0.786522	1	0
						R_MLTP2	0.631962	1	0.789953	1	0								R_NDPK8	0.18418	1	0.786522	1	0
						R_MLTP1	0.631962	1	0.789953	1	0								R_GLYCTO4	0.18418	1	0.786522	1	0
						R_NAt3_1p5pp	0.631962	1	0.789953	1	0								R_GLYCTO3	0.18418	1	0.786522	1	0
						R_GPDDA2	0.631962	1	0.789953	1	0								R_NO3R1bpp	0.18418	1	0.786522	1	0
						R_MLTGY4pp	0.631962	1	0.789953	1	0								R_NO2tex	0.18418	1	0.786522	1	0
						R_GPDDA2pp	0.631962	1	0.789953	1	0								R_NO2t2rpp	0.18418	1	0.786522	1	0
						R_GPDDA3	0.631962	1	0.789953	1	0								R_GLYCK2	0.18418	1	0.786522	1	0
						R_GPDDA1	0.631962	1	0.789953	1	0								R_GLYCLTDx	0.18418	1	0.786522	1	0
						R_MLTGY3pp	0.631962	1	0.789953	1	0								R_NNAM	0.18418	1	0.786522	1	0
						R_MLTGY2pp	0.631962	1	0.789953	1	0								R_NMNtex	0.18418	1	0.786522	1	0
						R_MLTGY1pp	0.631962	1	0.789953	1	0								R_NMNt7pp	0.18418	1	0.786522	1	0
						R_MLTG5	0.631962	1	0.789953	1	0								R_GLYCLTDy	0.18418	1	0.786522	1	0
						R_MLTG4	0.631962	1	0.789953	1	0								R_NMNPtpp	0.18418	1	0.786522	1	0
						R_NAt3_2pp	0.631962	1	0.789953	1	0								R_NADPHQR2	0.18418	1	0.786522	1	0
						R_GPDDA4	0.631962	1	0.789953	1	0								R_NMNN	0.18418	1	0.786522	1	0
						R_MLTG3	0.631962	1	0.789953	1	0								R_GLYCLTt4pp	0.18418	1	0.786522	1	0
						R_MLTG2	0.631962	1	0.789953	1	0								R_NMNDA	0.18418	1	0.786522	1	0
						R_GLYOX	0.631962	1	0.789953	1	0								R_NMNAT	0.18418	1	0.786522	1	0
						R_MLTP3	0.631962	1	0.789953	1	0								R_NI2uabcpp	0.18418	1	0.786522	1	0
						R_MMCD	0.631962	1	0.789953	1	0								R_GLYCLTtex	0.18418	1	0.786522	1	0
						R_MMETt2pp	0.631962	1	0.789953	1	0								R_GLYCTO2	0.18418	1	0.786522	1	0
						R_MNLtex	0.631962	1	0.789953	1	0								R_NI2t3pp	0.18418	1	0.786522	1	0
						R_MNLptspp	0.631962	1	0.789953	1	0								R_NI2abcpp	0.18418	1	0.786522	1	0
						R_NADPHQR3	0.631962	1	0.789953	1	0								R_NHFRBO	0.18418	1	0.786522	1	0
						R_GMPtex	0.631962	1	0.789953	1	0								R_GLYCLTt2rpp	0.18418	1	0.786522	1	0
						R_MN6PP	0.631962	1	0.789953	1	0								R_GSPMDA	0.18418	1	0.786522	1	0
						R_NADPHQR4	0.631962	1	0.789953	1	0								R_NADPHHS	0.18418	1	0.786522	1	0
						R_NADPHXD	0.631962	1	0.789953	1	0								R_NADN	0.18418	1	0.786522	1	0
						R_NADPHXE	0.631962	1	0.789953	1	0								R_NADHHR	0.18418	1	0.786522	1	0
						R_NADPPPS	0.631962	1	0.789953	1	0								R_NADH9	0.18418	1	0.786522	1	0
						R_GLYCLTtex	0.631962	1	0.789953	1	0								R_GPDDA4	0.18418	1	0.786522	1	0
						R_NADTRHD	0.631962	1	0.789953	1	0								R_NADH5	0.18418	1	0.786522	1	0
						R_NAMNPP	0.631962	1	0.789953	1	0								R_NADH18pp	0.18418	1	0.786522	1	0
						R_MN2tipp	0.631962	1	0.789953	1	0								R_GPDDA4pp	0.18418	1	0.786522	1	0
						R_MN2t3pp	0.631962	1	0.789953	1	0								R_NADH17pp	0.18418	1	0.786522	1	0
						R_MMM	0.631962	1	0.789953	1	0								R_NADH16pp	0.18418	1	0.786522	1	0
						R_MMETtex	0.631962	1	0.789953	1	0								R_GPDDA5	0.18418	1	0.786522	1	0
						R_GNK	0.631962	1	0.789953	1	0								R_GPDDA5pp	0.18418	1	0.786522	1	0
						R_GNP	0.631962	1	0.789953	1	0								R_GRXR	0.18418	1	0.786522	1	0
						R_GMPS2	0.631962	1	0.789953	1	0								R_NADH10	0.18418	1	0.786522	1	0
						R_HPYRI	0.631962	1	0.789953	1	0								R_NADDP	0.18418	1	0.786522	1	0
						R_MALDt2_2pp	0.631962	1	0.789953	1	0								R_NACtpp	0.18418	1	0.786522	1	0
						R_LALALGLUtpp	0.631962	1	0.789953	1	0								R_NACtex	0.18418	1	0.786522	1	0
						R_LALALGLUtex	0.631962	1	0.789953	1	0								R_N2Otpp	0.18418	1	0.786522	1	0
						R_HCINNMtex	0.631962	1	0.789953	1	0								R_GSNK	0.18418	1	0.786522	1	0
						R_LALADGLUtpp	0.631962	1	0.789953	1	0								R_HEX4	0.18418	1	0.786522	1	0
						R_LALADGLUtex	0.631962	1	0.789953	1	0								R_MTHTHFSs	0.18418	1	0.786522	1	0
						R_LADGMDH	0.631962	1	0.789953	1	0								R_GSNt2pp	0.18418	1	0.786522	1	0
						R_LACZpp	0.631962	1	0.789953	1	0								R_GSNt3pp	0.18418	1	0.786522	1	0
						R_LACZ	0.631962	1	0.789953	1	0								R_GPDDA3pp	0.18418	1	0.786522	1	0
						R_Kt3pp	0.631962	1	0.789953	1	0								R_NADHHS	0.18418	1	0.786522	1	0
						R_Kabcpp	0.631962	1	0.789953	1	0								R_NADHPO	0.18418	1	0.786522	1	0
						R_KG6PDC	0.631962	1	0.789953	1	0								R_GPDDA3	0.18418	1	0.786522	1	0
						R_KAS15	0.631962	1	0.789953	1	0								R_GLYK	0.18418	1	0.786522	1	0
						R_KAS14	0.631962	1	0.789953	1	0								R_GLYOX	0.18418	1	0.786522	1	0
						R_HCYSMT	0.631962	1	0.789953	1	0								R_GLYOX3	0.18418	1	0.786522	1	0
						R_HCYSMT2	0.631962	1	0.789953	1	0								R_NADHXE	0.18418	1	0.786522	1	0
						R_HEPK1	0.631962	1	0.789953	1	0								R_GLYt2pp	0.18418	1	0.786522	1	0
						R_HEPK2	0.631962	1	0.789953	1	0								R_NADHXD	0.18418	1	0.786522	1	0
						R_HEPT1	0.631962	1	0.789953	1	0								R_GLYt4pp	0.18418	1	0.786522	1	0
						R_ISETACtex	0.631962	1	0.789953	1	0								R_GLYtex	0.18418	1	0.786522	1	0
						R_ISETACabcpp	0.631962	1	0.789953	1	0								R_GLYtpp	0.18418	1	0.786522	1	0
						R_HEPT2	0.631962	1	0.789953	1	0								R_GMHEPAT	0.18418	1	0.786522	1	0
						R_HEPT3	0.631962	1	0.789953	1	0								R_NADPHHR	0.18418	1	0.786522	1	0
						R_HEPT4	0.631962	1	0.789953	1	0								R_GMHEPK	0.18418	1	0.786522	1	0
						R_LALDO2x	0.631962	1	0.789953	1	0								R_GMPR	0.18418	1	0.786522	1	0
						R_LALDO3	0.631962	1	0.789953	1	0								R_GMPS2	0.18418	1	0.786522	1	0
						R_LALGP	0.631962	1	0.789953	1	0								R_GMPtex	0.18418	1	0.786522	1	0
						R_LCADi	0.631962	1	0.789953	1	0								R_GNK	0.18418	1	0.786522	1	0
						R_HACD8	0.631962	1	0.789953	1	0								R_GNP	0.18418	1	0.786522	1	0
						R_LPLIPAL1A181pp	0.631962	1	0.789953	1	0								R_GPDDA1	0.18418	1	0.786522	1	0
						R_LPLIPAL1A180pp	0.631962	1	0.789953	1	0								R_GPDDA1pp	0.18418	1	0.786522	1	0
						R_LPLIPAL1A161pp	0.631962	1	0.789953	1	0								R_GPDDA2	0.18418	1	0.786522	1	0
						R_LPLIPAL1A160pp	0.631962	1	0.789953	1	0								R_GPDDA2pp	0.18418	1	0.786522	1	0
						R_LPLIPAL1A141pp	0.631962	1	0.789953	1	0								R_GMHEPPA	0.18418	1	0.786522	1	0
						R_LPLIPAL1A140pp	0.631962	1	0.789953	1	0								R_HEX7	0.18418	1	0.786522	1	0
						R_LPLIPAL1A120pp	0.631962	1	0.789953	1	0								R_METSOX2abcpp	0.18418	1	0.786522	1	0
						R_LIPAabcpp	0.631962	1	0.789953	1	0								R_METabcpp	0.18418	1	0.786522	1	0
						R_LGTHL	0.631962	1	0.789953	1	0								R_LPLIPAL2E140	0.18418	1	0.786522	1	0
						R_LEUtex	0.631962	1	0.789953	1	0								R_INDOLEt2rpp	0.18418	1	0.786522	1	0
						R_HEX1	0.631962	1	0.789953	1	0								R_LPLIPAL2E120	0.18418	1	0.786522	1	0
						R_LEUt3pp	0.631962	1	0.789953	1	0								R_INDOLEtex	0.18418	1	0.786522	1	0
						R_LEUabcpp	0.631962	1	0.789953	1	0								R_INOSTO	0.18418	1	0.786522	1	0
						R_HADPCOADH3	0.631962	1	0.789953	1	0								R_INOSTt4pp	0.18418	1	0.786522	1	0
						R_HCINNMt2rpp	0.631962	1	0.789953	1	0								R_INSH	0.18418	1	0.786522	1	0
						R_LDH_D2	0.631962	1	0.789953	1	0								R_INSK	0.18418	1	0.786522	1	0
						R_LDH_D	0.631962	1	0.789953	1	0								R_LPLIPAL2A181	0.18418	1	0.786522	1	0
						R_LDGUNPD	0.631962	1	0.789953	1	0								R_LPLIPAL2A180	0.18418	1	0.786522	1	0
						R_LCTStpp	0.631962	1	0.789953	1	0								R_LPLIPAL2A161	0.18418	1	0.786522	1	0
						R_LCTStex	0.631962	1	0.789953	1	0								R_INSTtex	0.18418	1	0.786522	1	0
						R_LCTSt3ipp	0.631962	1	0.789953	1	0								R_INSt2pp	0.18418	1	0.786522	1	0
						R_LCARSyi	0.631962	1	0.789953	1	0								R_LPLIPAL2A160	0.18418	1	0.786522	1	0
						R_LCARS	0.631962	1	0.789953	1	0								R_INSt3pp	0.18418	1	0.786522	1	0
						R_LEUt2rpp	0.631962	1	0.789953	1	0								R_LPLIPAL2A141	0.18418	1	0.786522	1	0
						R_IPDPS	0.631962	1	0.789953	1	0								R_LPLIPAL2A140	0.18418	1	0.786522	1	0
						R_IPDDI	0.631962	1	0.789953	1	0								R_INStex	0.18418	1	0.786522	1	0
						R_INStex	0.631962	1	0.789953	1	0								R_LPLIPAL2A120	0.18418	1	0.786522	1	0
						R_ICHORT	0.631962	1	0.789953	1	0								R_LPLIPAL1G181pp	0.18418	1	0.786522	1	0
						R_ICHORS_copy2	0.631962	1	0.789953	1	0								R_LPLIPAL1G180pp	0.18418	1	0.786522	1	0
						R_ICHORS_copy1	0.631962	1	0.789953	1	0								R_LPLIPAL2E141	0.18418	1	0.786522	1	0
						R_HOMt2pp	0.631962	1	0.789953	1	0								R_LPLIPAL2E160	0.18418	1	0.786522	1	0
						R_I2FE2ST	0.631962	1	0.789953	1	0								R_LPLIPAL2E161	0.18418	1	0.786522	1	0
						R_I2FE2SR	0.631962	1	0.789953	1	0								R_LPLIPAL2E180	0.18418	1	0.786522	1	0
						R_Htex	0.631962	1	0.789953	1	0								R_LYXt2pp	0.18418	1	0.786522	1	0
						R_HOMtex	0.631962	1	0.789953	1	0								R_LYXI	0.18418	1	0.786522	1	0
						R_HYXNtpp	0.631962	1	0.789953	1	0								R_LYStex	0.18418	1	0.786522	1	0
						R_HYXNtex	0.631962	1	0.789953	1	0								R_LYSt3pp	0.18418	1	0.786522	1	0
						R_HYPOE	0.631962	1	0.789953	1	0								R_LYSt2pp	0.18418	1	0.786522	1	0
						R_ICL	0.631962	1	0.789953	1	0								R_LYSabcpp	0.18418	1	0.786522	1	0
						R_HYD3pp	0.631962	1	0.789953	1	0								R_ILEabcpp	0.18418	1	0.786522	1	0
						R_HYD1pp	0.631962	1	0.789953	1	0								R_LYSDC	0.18418	1	0.786522	1	0
						R_HXPRT	0.631962	1	0.789953	1	0								R_LSERDHr	0.18418	1	0.786522	1	0
						R_HXCT	0.631962	1	0.789953	1	0								R_LPLIPAL2G181	0.18418	1	0.786522	1	0
						R_HXAtex	0.631962	1	0.789953	1	0								R_LPLIPAL1G161pp	0.18418	1	0.786522	1	0
						R_HXAND	0.631962	1	0.789953	1	0								R_LPLIPAL2G180	0.18418	1	0.786522	1	0
						R_HOPNTAL	0.631962	1	0.789953	1	0								R_LPLIPAL2G160	0.18418	1	0.786522	1	0
						R_HPPPNDO	0.631962	1	0.789953	1	0								R_LPLIPAL2G141	0.18418	1	0.786522	1	0
						R_HPPPNt2rpp	0.631962	1	0.789953	1	0								R_LPLIPAL2G140	0.18418	1	0.786522	1	0
						R_HPYRRy	0.631962	1	0.789953	1	0								R_ILEt2rpp	0.18418	1	0.786522	1	0
						R_HPYRRx	0.631962	1	0.789953	1	0								R_ILEt3pp	0.18418	1	0.786522	1	0
						R_HPYRP	0.631962	1	0.789953	1	0								R_ILEtex	0.18418	1	0.786522	1	0
						R_HYD2pp	0.631962	1	0.789953	1	0								R_IMPtex	0.18418	1	0.786522	1	0
						R_NO2t2rpp	0.631962	1	0.789953	1	0								R_INDOLEt2pp	0.18418	1	0.786522	1	0
						R_HKNTDH	0.631962	1	0.789953	1	0								R_LPLIPAL2G120	0.18418	1	0.786522	1	0
						R_HIStex	0.631962	1	0.789953	1	0								R_LPLIPAL2E181	0.18418	1	0.786522	1	0
						R_INSt3pp	0.631962	1	0.789953	1	0								R_LPLIPAL2G161	0.18418	1	0.786522	1	0
						R_INSt2pp	0.631962	1	0.789953	1	0								R_IDONtex	0.18418	1	0.786522	1	0
						R_INSTtex	0.631962	1	0.789953	1	0								R_IPDDI	0.18418	1	0.786522	1	0
						R_INSK	0.631962	1	0.789953	1	0								R_IPDPS	0.18418	1	0.786522	1	0
						R_INSH	0.631962	1	0.789953	1	0								R_LPLIPAL1A181pp	0.18418	1	0.786522	1	0
						R_INOSTt4pp	0.631962	1	0.789953	1	0								R_LALDO3	0.18418	1	0.786522	1	0
						R_INOSTO	0.631962	1	0.789953	1	0								R_LPLIPAL1A180pp	0.18418	1	0.786522	1	0
						R_INDOLEtex	0.631962	1	0.789953	1	0								R_LPLIPAL1A161pp	0.18418	1	0.786522	1	0
						R_INDOLEt2rpp	0.631962	1	0.789953	1	0								R_LPLIPAL1A160pp	0.18418	1	0.786522	1	0
						R_INDOLEt2pp	0.631962	1	0.789953	1	0								R_LPLIPAL1A141pp	0.18418	1	0.786522	1	0
						R_IMPtex	0.631962	1	0.789953	1	0								R_LPLIPAL1A140pp	0.18418	1	0.786522	1	0
						R_HKNDDH	0.631962	1	0.789953	1	0								R_LPLIPAL1A120pp	0.18418	1	0.786522	1	0
						R_HEX4	0.631962	1	0.789953	1	0								R_LALGP	0.18418	1	0.786522	1	0
						R_ILEt3pp	0.631962	1	0.789953	1	0								R_LCADi	0.18418	1	0.786522	1	0
						R_ILEt2rpp	0.631962	1	0.789953	1	0								R_LCARS	0.18418	1	0.786522	1	0
						R_ILEabcpp	0.631962	1	0.789953	1	0								R_LGTHL	0.18418	1	0.786522	1	0
						R_HEX7	0.631962	1	0.789953	1	0								R_LCARSyi	0.18418	1	0.786522	1	0
						R_HEXt2rpp	0.631962	1	0.789953	1	0								R_LCTSt3ipp	0.18418	1	0.786522	1	0
						R_HISabcpp	0.631962	1	0.789953	1	0								R_LCTStex	0.18418	1	0.786522	1	0
						R_IDONtex	0.631962	1	0.789953	1	0								R_LEUtex	0.18418	1	0.786522	1	0
						R_IDONt2rpp	0.631962	1	0.789953	1	0								R_LEUt3pp	0.18418	1	0.786522	1	0
						R_IDOND2	0.631962	1	0.789953	1	0								R_LEUt2rpp	0.18418	1	0.786522	1	0
						R_IDOND	0.631962	1	0.789953	1	0								R_LEUabcpp	0.18418	1	0.786522	1	0
						R_HISt2rpp	0.631962	1	0.789953	1	0								R_LCTStpp	0.18418	1	0.786522	1	0
						R_ILEtex	0.631962	1	0.789953	1	0								R_LDH_D2	0.18418	1	0.786522	1	0
						R_LPLIPAL1E120pp	0.631962	1	0.789953	1	0								R_LPLIPAL1E120pp	0.18418	1	0.786522	1	0
						R_LPLIPAL1E140pp	0.631962	1	0.789953	1	0								R_LALDO2x	0.18418	1	0.786522	1	0
						R_LPLIPAL1E141pp	0.631962	1	0.789953	1	0								R_LALALGLUtpp	0.18418	1	0.786522	1	0
						R_MANGLYCtex	0.631962	1	0.789953	1	0								R_LALALGLUtex	0.18418	1	0.786522	1	0
						R_MANGLYCptspp	0.631962	1	0.789953	1	0								R_LPLIPAL1G141pp	0.18418	1	0.786522	1	0
						R_MANAO	0.631962	1	0.789953	1	0								R_LPLIPAL1G140pp	0.18418	1	0.786522	1	0
						R_MAN6Ptex	0.631962	1	0.789953	1	0								R_ISETACabcpp	0.18418	1	0.786522	1	0
						R_GTPDPK	0.631962	1	0.789953	1	0								R_ISETACtex	0.18418	1	0.786522	1	0
						R_MAN6Pt6_2pp	0.631962	1	0.789953	1	0								R_KAS14	0.18418	1	0.786522	1	0
						R_MAN6PI	0.631962	1	0.789953	1	0								R_KAS15	0.18418	1	0.786522	1	0
						R_MAN1PT2	0.631962	1	0.789953	1	0								R_LPLIPAL1G120pp	0.18418	1	0.786522	1	0
						R_MALtex	0.631962	1	0.789953	1	0								R_LPLIPAL1E181pp	0.18418	1	0.786522	1	0
						R_MALt3pp	0.631962	1	0.789953	1	0								R_KG6PDC	0.18418	1	0.786522	1	0
						R_MALt2_3pp	0.631962	1	0.789953	1	0								R_Kabcpp	0.18418	1	0.786522	1	0
						R_MANPGH	0.631962	1	0.789953	1	0								R_LPLIPAL1G160pp	0.18418	1	0.786522	1	0
						R_MALt2_2pp	0.631962	1	0.789953	1	0								R_LPLIPAL1E180pp	0.18418	1	0.786522	1	0
						R_MALDtex	0.631962	1	0.789953	1	0								R_LACZ	0.18418	1	0.786522	1	0
						R_GTPHs	0.631962	1	0.789953	1	0								R_LPLIPAL1E161pp	0.18418	1	0.786522	1	0
						R_HPPPNtex	0.631962	1	0.789953	1	0								R_LACZpp	0.18418	1	0.786522	1	0
						R_MALDDH	0.631962	1	0.789953	1	0								R_NO3R1pp	0.18418	1	0.786522	1	0
						R_GTPtex	0.631962	1	0.789953	1	0								R_LADGMDH	0.18418	1	0.786522	1	0
						R_MACPD	0.631962	1	0.789953	1	0								R_LPLIPAL1E160pp	0.18418	1	0.786522	1	0
						R_M1PD	0.631962	1	0.789953	1	0								R_LPLIPAL1E141pp	0.18418	1	0.786522	1	0
						R_L_LACtex	0.631962	1	0.789953	1	0								R_LALADGLUtex	0.18418	1	0.786522	1	0
						R_L_LACt2rpp	0.631962	1	0.789953	1	0								R_LPLIPAL1E140pp	0.18418	1	0.786522	1	0
						R_L_LACD3	0.631962	1	0.789953	1	0								R_LALADGLUtpp	0.18418	1	0.786522	1	0
						R_L_LACD2	0.631962	1	0.789953	1	0								R_Kt3pp	0.18418	1	0.786522	1	0
						R_MALS	0.631962	1	0.789953	1	0								R_METt3pp	0.18418	1	0.786522	1	0
						R_LYXtex	0.631962	1	0.789953	1	0								R_LYXtex	0.18418	1	0.786522	1	0
						R_MANptspp	0.631962	1	0.789953	1	0								R_L_LACD2	0.18418	1	0.786522	1	0
						R_MCITD	0.631962	1	0.789953	1	0								R_HPPPNDO	0.18418	1	0.786522	1	0
						R_MELIBtex	0.631962	1	0.789953	1	0								R_HPPPNt2rpp	0.18418	1	0.786522	1	0
						R_MELIBt3ipp	0.631962	1	0.789953	1	0								R_MELIBt2pp	0.18418	1	0.786522	1	0
						R_MELIBt2pp	0.631962	1	0.789953	1	0								R_HPPPNtex	0.18418	1	0.786522	1	0
						R_GTHRDabcpp	0.631962	1	0.789953	1	0								R_HPYRI	0.18418	1	0.786522	1	0
						R_GTHRDtex	0.631962	1	0.789953	1	0								R_HPYRP	0.18418	1	0.786522	1	0
						R_ME2	0.631962	1	0.789953	1	0								R_HPYRRx	0.18418	1	0.786522	1	0
						R_ME1	0.631962	1	0.789953	1	0								R_ME2	0.18418	1	0.786522	1	0
						R_MDH3	0.631962	1	0.789953	1	0								R_HPYRRy	0.18418	1	0.786522	1	0
						R_GTHS	0.631962	1	0.789953	1	0								R_HXAND	0.18418	1	0.786522	1	0
						R_MDH2	0.631962	1	0.789953	1	0								R_ME1	0.18418	1	0.786522	1	0
						R_MDDEP4pp	0.631962	1	0.789953	1	0								R_HXAtex	0.18418	1	0.786522	1	0
						R_MANtex	0.631962	1	0.789953	1	0								R_MDH3	0.18418	1	0.786522	1	0
						R_MDDEP3pp	0.631962	1	0.789953	1	0								R_HXCT	0.18418	1	0.786522	1	0
						R_MDDEP1pp	0.631962	1	0.789953	1	0								R_HXPRT	0.18418	1	0.786522	1	0
						R_MDDCP5pp	0.631962	1	0.789953	1	0								R_MDH2	0.18418	1	0.786522	1	0
						R_MDDCP4pp	0.631962	1	0.789953	1	0								R_HYD1pp	0.18418	1	0.786522	1	0
						R_MDDCP3pp	0.631962	1	0.789953	1	0								R_MDDEP4pp	0.18418	1	0.786522	1	0
						R_MDDCP2pp	0.631962	1	0.789953	1	0								R_MDDEP3pp	0.18418	1	0.786522	1	0
						R_MDDCP1pp	0.631962	1	0.789953	1	0								R_MDDEP2pp	0.18418	1	0.786522	1	0
						R_MCTP2App	0.631962	1	0.789953	1	0								R_MDDEP1pp	0.18418	1	0.786522	1	0
						R_MCTP1Bpp	0.631962	1	0.789953	1	0								R_MELIBt3ipp	0.18418	1	0.786522	1	0
						R_GTPDPDP	0.631962	1	0.789953	1	0								R_HOPNTAL	0.18418	1	0.786522	1	0
						R_MCITS	0.631962	1	0.789953	1	0								R_MELIBtex	0.18418	1	0.786522	1	0
						R_MCITL2	0.631962	1	0.789953	1	0								R_METSOXR2	0.18418	1	0.786522	1	0
						R_MDDEP2pp	0.631962	1	0.789953	1	0								R_HEXt2rpp	0.18418	1	0.786522	1	0
						R_LYXt2pp	0.631962	1	0.789953	1	0								R_HISabcpp	0.18418	1	0.786522	1	0
						R_GUAD	0.631962	1	0.789953	1	0								R_METSOXR1	0.18418	1	0.786522	1	0
						R_LPLIPAL2E120	0.631962	1	0.789953	1	0								R_METSOX2tex	0.18418	1	0.786522	1	0
						R_LPLIPAL2A181	0.631962	1	0.789953	1	0								R_LDGUNPD	0.18418	1	0.786522	1	0
						R_LPLIPAL2A180	0.631962	1	0.789953	1	0								R_METSOX1tex	0.18418	1	0.786522	1	0
						R_H2SO	0.631962	1	0.789953	1	0								R_METSOX1abcpp	0.18418	1	0.786522	1	0
						R_LPLIPAL2A161	0.631962	1	0.789953	1	0								R_HISt2rpp	0.18418	1	0.786522	1	0
						R_H2St1pp	0.631962	1	0.789953	1	0								R_HIStex	0.18418	1	0.786522	1	0
						R_H2Stex	0.631962	1	0.789953	1	0								R_MDDCP5pp	0.18418	1	0.786522	1	0
						R_H2tex	0.631962	1	0.789953	1	0								R_METOX2s	0.18418	1	0.786522	1	0
						R_H2tpp	0.631962	1	0.789953	1	0								R_METGLCURtex	0.18418	1	0.786522	1	0
						R_LPLIPAL2A160	0.631962	1	0.789953	1	0								R_METGLCURt2pp	0.18418	1	0.786522	1	0
						R_LPLIPAL2A141	0.631962	1	0.789953	1	0								R_METGLCUR	0.18418	1	0.786522	1	0
						R_LPLIPAL2E140	0.631962	1	0.789953	1	0								R_HKNDDH	0.18418	1	0.786522	1	0
						R_LPLIPAL2A140	0.631962	1	0.789953	1	0								R_HKNTDH	0.18418	1	0.786522	1	0
						R_LPLIPAL1G181pp	0.631962	1	0.789953	1	0								R_MEPNtex	0.18418	1	0.786522	1	0
						R_LPLIPAL1G180pp	0.631962	1	0.789953	1	0								R_HOMt2pp	0.18418	1	0.786522	1	0
						R_LPLIPAL1G161pp	0.631962	1	0.789953	1	0								R_MEPNabcpp	0.18418	1	0.786522	1	0
						R_LPLIPAL1G160pp	0.631962	1	0.789953	1	0								R_HOMtex	0.18418	1	0.786522	1	0
						R_LPLIPAL1G141pp	0.631962	1	0.789953	1	0								R_METOX1s	0.18418	1	0.786522	1	0
						R_LPLIPAL1G140pp	0.631962	1	0.789953	1	0								R_IDONt2rpp	0.18418	1	0.786522	1	0
						R_LPLIPAL1G120pp	0.631962	1	0.789953	1	0								R_HYD2pp	0.18418	1	0.786522	1	0
						R_LPLIPAL1E181pp	0.631962	1	0.789953	1	0								R_MDDCP3pp	0.18418	1	0.786522	1	0
						R_LPLIPAL1E180pp	0.631962	1	0.789953	1	0								R_MALt2_3pp	0.18418	1	0.786522	1	0
						R_LPLIPAL1E161pp	0.631962	1	0.789953	1	0								R_MALt2_2pp	0.18418	1	0.786522	1	0
						R_LPLIPAL1E160pp	0.631962	1	0.789953	1	0								R_MALS	0.18418	1	0.786522	1	0
						R_LPLIPAL2A120	0.631962	1	0.789953	1	0								R_MALDtex	0.18418	1	0.786522	1	0
						R_GUACYC	0.631962	1	0.789953	1	0								R_MALDt2_2pp	0.18418	1	0.786522	1	0
						R_LPLIPAL2E141	0.631962	1	0.789953	1	0								R_MALDDH	0.18418	1	0.786522	1	0
						R_H2O2tex	0.631962	1	0.789953	1	0								R_MACPD	0.18418	1	0.786522	1	0
						R_GUAPRT	0.631962	1	0.789953	1	0								R_M1PD	0.18418	1	0.786522	1	0
						R_GUAt2pp	0.631962	1	0.789953	1	0								R_L_LACtex	0.18418	1	0.786522	1	0
						R_LYXI	0.631962	1	0.789953	1	0								R_ICHORS_copy1	0.18418	1	0.786522	1	0
						R_LYStex	0.631962	1	0.789953	1	0								R_ICHORS_copy2	0.18418	1	0.786522	1	0
						R_LYSt3pp	0.631962	1	0.789953	1	0								R_ICHORT	0.18418	1	0.786522	1	0
						R_LYSt2pp	0.631962	1	0.789953	1	0								R_ICL	0.18418	1	0.786522	1	0
						R_GUAtex	0.631962	1	0.789953	1	0								R_IDOND	0.18418	1	0.786522	1	0
						R_GUAtpp	0.631962	1	0.789953	1	0								R_IDOND2	0.18418	1	0.786522	1	0
						R_LYSabcpp	0.631962	1	0.789953	1	0								R_L_LACt2rpp	0.18418	1	0.786522	1	0
						R_LYSDC	0.631962	1	0.789953	1	0								R_L_LACD3	0.18418	1	0.786522	1	0
						R_LSERDHr	0.631962	1	0.789953	1	0								R_MALt3pp	0.18418	1	0.786522	1	0
						R_LPLIPAL2E160	0.631962	1	0.789953	1	0								R_MALtex	0.18418	1	0.786522	1	0
						R_LPLIPAL2G181	0.631962	1	0.789953	1	0								R_MAN1PT2	0.18418	1	0.786522	1	0
						R_LPLIPAL2G161	0.631962	1	0.789953	1	0								R_MAN6PI	0.18418	1	0.786522	1	0
						R_GUI1	0.631962	1	0.789953	1	0								R_HYD3pp	0.18418	1	0.786522	1	0
						R_GUI2	0.631962	1	0.789953	1	0								R_HYPOE	0.18418	1	0.786522	1	0
						R_LPLIPAL2G160	0.631962	1	0.789953	1	0								R_MDDCP2pp	0.18418	1	0.786522	1	0
						R_LPLIPAL2G141	0.631962	1	0.789953	1	0								R_MDDCP1pp	0.18418	1	0.786522	1	0
						R_LPLIPAL2G140	0.631962	1	0.789953	1	0								R_HYXNtex	0.18418	1	0.786522	1	0
						R_LPLIPAL2G120	0.631962	1	0.789953	1	0								R_MCTP2App	0.18418	1	0.786522	1	0
						R_LPLIPAL2E181	0.631962	1	0.789953	1	0								R_HYXNtpp	0.18418	1	0.786522	1	0
						R_LPLIPAL2E180	0.631962	1	0.789953	1	0								R_MCTP1Bpp	0.18418	1	0.786522	1	0
						R_LPLIPAL2E161	0.631962	1	0.789953	1	0								R_Htex	0.18418	1	0.786522	1	0
						R_GUR1PPpp	0.631962	1	0.789953	1	0								R_MDDCP4pp	0.18418	1	0.786522	1	0
						R_LPLIPAL2G180	0.631962	1	0.789953	1	0								R_MCITS	0.18418	1	0.786522	1	0
						R_NO2tex	0.631962	1	0.789953	1	0								R_MCITD	0.18418	1	0.786522	1	0
						R_PAPA160	0.631962	1	0.789953	1	0								R_MANtex	0.18418	1	0.786522	1	0
						R_NO3R1pp	0.631962	1	0.789953	1	0								R_MANptspp	0.18418	1	0.786522	1	0
						R_SOTA	0.631962	1	0.789953	1	0								R_MANPGH	0.18418	1	0.786522	1	0
						R_SO3tex	0.631962	1	0.789953	1	0								R_MANGLYCtex	0.18418	1	0.786522	1	0
						R_SKMtex	0.631962	1	0.789953	1	0								R_MANGLYCptspp	0.18418	1	0.786522	1	0
						R_SKMt2pp	0.631962	1	0.789953	1	0								R_MANAO	0.18418	1	0.786522	1	0
						R_SHGO	0.631962	1	0.789953	1	0								R_MAN6Ptex	0.18418	1	0.786522	1	0
						R_SHCHCS3	0.631962	1	0.789953	1	0								R_MAN6Pt6_2pp	0.18418	1	0.786522	1	0
						R_SGSAD	0.631962	1	0.789953	1	0								R_MCITL2	0.18418	1	0.786522	1	0
						R_SGDS	0.631962	1	0.789953	1	0								R_NO3R2bpp	0.18418	1	0.786522	1	0
						R_SFGTHi	0.631962	1	0.789953	1	0								R_PAPA141	0.18418	1	0.786522	1	0
						R_SERtpp	0.631962	1	0.789953	1	0								R_NO3t7pp	0.18418	1	0.786522	1	0
						R_SERtex	0.631962	1	0.789953	1	0								R_SKMtex	0.18418	1	0.786522	1	0
						R_SERt4pp	0.631962	1	0.789953	1	0								R_SKMt2pp	0.18418	1	0.786522	1	0
						R_SERt2rpp	0.631962	1	0.789953	1	0								R_SHGO	0.18418	1	0.786522	1	0
						R_SPMDabcpp	0.631962	1	0.789953	1	0								R_SHCHCS3	0.18418	1	0.786522	1	0
						R_SERD_L	0.631962	1	0.789953	1	0								R_SGSAD	0.18418	1	0.786522	1	0
						R_SERASr	0.631962	1	0.789953	1	0								R_SGDS	0.18418	1	0.786522	1	0
						R_SEPHCHCS	0.631962	1	0.789953	1	0								R_SFGTHi	0.18418	1	0.786522	1	0
						R_SCYSDS	0.631962	1	0.789953	1	0								R_SERtpp	0.18418	1	0.786522	1	0
						R_SBTtex	0.631962	1	0.789953	1	0								R_SERtex	0.18418	1	0.786522	1	0
						R_SBTptspp	0.631962	1	0.789953	1	0								R_SERt4pp	0.18418	1	0.786522	1	0
						R_SBTPD	0.631962	1	0.789953	1	0								R_SERt2rpp	0.18418	1	0.786522	1	0
						R_SADH	0.631962	1	0.789953	1	0								R_SERD_L	0.18418	1	0.786522	1	0
						R_S7PI	0.631962	1	0.789953	1	0								R_SERD_D	0.18418	1	0.786522	1	0
						R_S4FE4ST	0.631962	1	0.789953	1	0								R_SO3tex	0.18418	1	0.786522	1	0
						R_S4FE4SR	0.631962	1	0.789953	1	0								R_SERASr	0.18418	1	0.786522	1	0
						R_S2FE2ST	0.631962	1	0.789953	1	0								R_SCYSDS	0.18418	1	0.786522	1	0
						R_S2FE2SS2	0.631962	1	0.789953	1	0								R_SBTtex	0.18418	1	0.786522	1	0
						R_S2FE2SS	0.631962	1	0.789953	1	0								R_SBTptspp	0.18418	1	0.786522	1	0
						R_SERD_D	0.631962	1	0.789953	1	0								R_SBTPD	0.18418	1	0.786522	1	0
						R_S2FE2SR	0.631962	1	0.789953	1	0								R_SADH	0.18418	1	0.786522	1	0
						R_SPMDt3pp	0.631962	1	0.789953	1	0								R_S7PI	0.18418	1	0.786522	1	0
						R_SPMS	0.631962	1	0.789953	1	0								R_S4FE4ST	0.18418	1	0.786522	1	0
						R_TAUDO	0.631962	1	0.789953	1	0								R_S4FE4SR	0.18418	1	0.786522	1	0
						R_TARTt2_3pp	0.631962	1	0.789953	1	0								R_S2FE2ST	0.18418	1	0.786522	1	0
						R_TARTRtex	0.631962	1	0.789953	1	0								R_S2FE2SS2	0.18418	1	0.786522	1	0
						R_TARTRt7pp	0.631962	1	0.789953	1	0								R_S2FE2SS	0.18418	1	0.786522	1	0
						R_TARTRDtex	0.631962	1	0.789953	1	0								R_S2FE2SR	0.18418	1	0.786522	1	0
						R_TARTD	0.631962	1	0.789953	1	0								R_RPNTPH	0.18418	1	0.786522	1	0
						R_TAGURr	0.631962	1	0.789953	1	0								R_SEPHCHCS	0.18418	1	0.786522	1	0
						R_T2DECAI	0.631962	1	0.789953	1	0								R_RPI	0.18418	1	0.786522	1	0
						R_SULabcpp	0.631962	1	0.789953	1	0								R_SOTA	0.18418	1	0.786522	1	0
						R_SULFACtex	0.631962	1	0.789953	1	0								R_SPMDt3pp	0.18418	1	0.786522	1	0
						R_SULFACabcpp	0.631962	1	0.789953	1	0								R_TARTRtex	0.18418	1	0.786522	1	0
						R_SUCTARTtpp	0.631962	1	0.789953	1	0								R_TARTRt7pp	0.18418	1	0.786522	1	0
						R_SPMDtex	0.631962	1	0.789953	1	0								R_TARTRDtex	0.18418	1	0.786522	1	0
						R_SUCMALtpp	0.631962	1	0.789953	1	0								R_TARTD	0.18418	1	0.786522	1	0
						R_SUCCtex	0.631962	1	0.789953	1	0								R_TAGURr	0.18418	1	0.786522	1	0
						R_SUCCt2_3pp	0.631962	1	0.789953	1	0								R_T2DECAI	0.18418	1	0.786522	1	0
						R_SUCCt2_2pp	0.631962	1	0.789953	1	0								R_SULabcpp	0.18418	1	0.786522	1	0
						R_SUCCt1pp	0.631962	1	0.789953	1	0								R_SULFACtex	0.18418	1	0.786522	1	0
						R_SUCBZS	0.631962	1	0.789953	1	0								R_SULFACabcpp	0.18418	1	0.786522	1	0
						R_SUCBZL	0.631962	1	0.789953	1	0								R_SUCTARTtpp	0.18418	1	0.786522	1	0
						R_SUCASPtpp	0.631962	1	0.789953	1	0								R_SUCMALtpp	0.18418	1	0.786522	1	0
						R_SSALy	0.631962	1	0.789953	1	0								R_SUCFUMtpp	0.18418	1	0.786522	1	0
						R_SSALx	0.631962	1	0.789953	1	0								R_SUCCtex	0.18418	1	0.786522	1	0
						R_SQtr	0.631962	1	0.789953	1	0								R_SPMDabcpp	0.18418	1	0.786522	1	0
						R_SQtex	0.631962	1	0.789953	1	0								R_SUCCt2_3pp	0.18418	1	0.786522	1	0
						R_SQVOSI	0.631962	1	0.789953	1	0								R_SUCCt1pp	0.18418	1	0.786522	1	0
						R_SPODMpp	0.631962	1	0.789953	1	0								R_SUCBZS	0.18418	1	0.786522	1	0
						R_SUCFUMtpp	0.631962	1	0.789953	1	0								R_SUCBZL	0.18418	1	0.786522	1	0
						R_RPNTPH	0.631962	1	0.789953	1	0								R_SUCASPtpp	0.18418	1	0.786522	1	0
						R_RNTR4c2	0.631962	1	0.789953	1	0								R_SSALy	0.18418	1	0.786522	1	0
						R_RNDR4b	0.631962	1	0.789953	1	0								R_SSALx	0.18418	1	0.786522	1	0
						R_PYRt2rpp	0.631962	1	0.789953	1	0								R_SQtr	0.18418	1	0.786522	1	0
						R_PYROX	0.631962	1	0.789953	1	0								R_SQtex	0.18418	1	0.786522	1	0
						R_PYNP2r	0.631962	1	0.789953	1	0								R_SQVOSI	0.18418	1	0.786522	1	0
						R_PYK6	0.631962	1	0.789953	1	0								R_SPODMpp	0.18418	1	0.786522	1	0
						R_PYK4	0.631962	1	0.789953	1	0								R_SPMS	0.18418	1	0.786522	1	0
						R_PYK3	0.631962	1	0.789953	1	0								R_SPMDtex	0.18418	1	0.786522	1	0
						R_PYK2	0.631962	1	0.789953	1	0								R_SUCCt2_2pp	0.18418	1	0.786522	1	0
						R_PYK	0.631962	1	0.789953	1	0								R_RNTR4c2	0.18418	1	0.786522	1	0
						R_PYDXtpp	0.631962	1	0.789953	1	0								R_RNDR4b	0.18418	1	0.786522	1	0
						R_PYDXtex	0.631962	1	0.789953	1	0								R_RNDR4	0.18418	1	0.786522	1	0
						R_PYDXPP	0.631962	1	0.789953	1	0								R_PYROX	0.18418	1	0.786522	1	0
						R_PYDXNtpp	0.631962	1	0.789953	1	0								R_PYNP2r	0.18418	1	0.786522	1	0
						R_PYDXNtex	0.631962	1	0.789953	1	0								R_PYK6	0.18418	1	0.786522	1	0
						R_PYRtex	0.631962	1	0.789953	1	0								R_PYK4	0.18418	1	0.786522	1	0
						R_PYDXNK	0.631962	1	0.789953	1	0								R_PYK3	0.18418	1	0.786522	1	0
						R_PYDAMtpp	0.631962	1	0.789953	1	0								R_PYK2	0.18418	1	0.786522	1	0
						R_PYDAMtex	0.631962	1	0.789953	1	0								R_PYK	0.18418	1	0.786522	1	0
						R_PYDAMK	0.631962	1	0.789953	1	0								R_PYDXtpp	0.18418	1	0.786522	1	0
						R_PYAM5PO	0.631962	1	0.789953	1	0								R_PYDXtex	0.18418	1	0.786522	1	0
						R_PUNP7	0.631962	1	0.789953	1	0								R_PYDXPP	0.18418	1	0.786522	1	0
						R_PUNP6	0.631962	1	0.789953	1	0								R_PYDXNtpp	0.18418	1	0.786522	1	0
						R_PUNP5	0.631962	1	0.789953	1	0								R_PYDXNtex	0.18418	1	0.786522	1	0
						R_PUNP4	0.631962	1	0.789953	1	0								R_PYDXNK	0.18418	1	0.786522	1	0
						R_PUNP3	0.631962	1	0.789953	1	0								R_PYRt2rpp	0.18418	1	0.786522	1	0
						R_PUNP2	0.631962	1	0.789953	1	0								R_PYDXK	0.18418	1	0.786522	1	0
						R_PTRCtex	0.631962	1	0.789953	1	0								R_PYDAMtex	0.18418	1	0.786522	1	0
						R_PTRCt2pp	0.631962	1	0.789953	1	0								R_PYDAMK	0.18418	1	0.786522	1	0
						R_PTRCabcpp	0.631962	1	0.789953	1	0								R_PYAM5PO	0.18418	1	0.786522	1	0
						R_PYDXK	0.631962	1	0.789953	1	0								R_PUNP7	0.18418	1	0.786522	1	0
						R_QMO2	0.631962	1	0.789953	1	0								R_PUNP6	0.18418	1	0.786522	1	0
						R_QMO3	0.631962	1	0.789953	1	0								R_PUNP5	0.18418	1	0.786522	1	0
						R_QUIN2tex	0.631962	1	0.789953	1	0								R_PUNP4	0.18418	1	0.786522	1	0
						R_RNDR4	0.631962	1	0.789953	1	0								R_PUNP3	0.18418	1	0.786522	1	0
						R_RNDR3b	0.631962	1	0.789953	1	0								R_PUNP2	0.18418	1	0.786522	1	0
						R_RNDR3	0.631962	1	0.789953	1	0								R_PTRCtex	0.18418	1	0.786522	1	0
						R_RNDR2b	0.631962	1	0.789953	1	0								R_PTRCt2pp	0.18418	1	0.786522	1	0
						R_RNDR2	0.631962	1	0.789953	1	0								R_PTRCabcpp	0.18418	1	0.786522	1	0
						R_RNDR1b	0.631962	1	0.789953	1	0								R_PYDAMtpp	0.18418	1	0.786522	1	0
						R_RNDR1	0.631962	1	0.789953	1	0								R_PYRtex	0.18418	1	0.786522	1	0
						R_RMPA	0.631962	1	0.789953	1	0								R_QMO2	0.18418	1	0.786522	1	0
						R_RMNtpp	0.631962	1	0.789953	1	0								R_QMO3	0.18418	1	0.786522	1	0
						R_RMNtex	0.631962	1	0.789953	1	0								R_RNDR3b	0.18418	1	0.786522	1	0
						R_RMK	0.631962	1	0.789953	1	0								R_RNDR3	0.18418	1	0.786522	1	0
						R_RMI	0.631962	1	0.789953	1	0								R_RNDR2b	0.18418	1	0.786522	1	0
						R_RIBtex	0.631962	1	0.789953	1	0								R_RNDR2	0.18418	1	0.786522	1	0
						R_RIBabcpp	0.631962	1	0.789953	1	0								R_RNDR1b	0.18418	1	0.786522	1	0
						R_RHAT1	0.631962	1	0.789953	1	0								R_RNDR1	0.18418	1	0.786522	1	0
						R_RFAMPtpp	0.631962	1	0.789953	1	0								R_RMPA	0.18418	1	0.786522	1	0
						R_RFAMPtex	0.631962	1	0.789953	1	0								R_RMNtpp	0.18418	1	0.786522	1	0
						R_REPHACCOAI	0.631962	1	0.789953	1	0								R_RMNtex	0.18418	1	0.786522	1	0
						R_RBP4E	0.631962	1	0.789953	1	0								R_RMK	0.18418	1	0.786522	1	0
						R_RBK_L1	0.631962	1	0.789953	1	0								R_RMI	0.18418	1	0.786522	1	0
						R_RBK	0.631962	1	0.789953	1	0								R_RIBtex	0.18418	1	0.786522	1	0
						R_R5Ptex	0.631962	1	0.789953	1	0								R_RIBabcpp	0.18418	1	0.786522	1	0
						R_R5PPpp	0.631962	1	0.789953	1	0								R_RHAT1	0.18418	1	0.786522	1	0
						R_R5PP	0.631962	1	0.789953	1	0								R_RFAMPtpp	0.18418	1	0.786522	1	0
						R_R1PK	0.631962	1	0.789953	1	0								R_RFAMPtex	0.18418	1	0.786522	1	0
						R_R15BPK	0.631962	1	0.789953	1	0								R_REPHACCOAI	0.18418	1	0.786522	1	0
						R_QUINDHyi	0.631962	1	0.789953	1	0								R_RBP4E	0.18418	1	0.786522	1	0
						R_QUINDH	0.631962	1	0.789953	1	0								R_RBK_L1	0.18418	1	0.786522	1	0
						R_QUIN2tpp	0.631962	1	0.789953	1	0								R_RBK	0.18418	1	0.786522	1	0
						R_TAURabcpp	0.631962	1	0.789953	1	0								R_R5Ptex	0.18418	1	0.786522	1	0
						R_PTRCTA	0.631962	1	0.789953	1	0								R_R5PPpp	0.18418	1	0.786522	1	0
						R_TAURtex	0.631962	1	0.789953	1	0								R_R5PP	0.18418	1	0.786522	1	0
						R_TDP	0.631962	1	0.789953	1	0								R_R1PK	0.18418	1	0.786522	1	0
						R_URIt2pp_copy1	0.631962	1	0.789953	1	0								R_R15BPK	0.18418	1	0.786522	1	0
						R_URIK2	0.631962	1	0.789953	1	0								R_QUINDHyi	0.18418	1	0.786522	1	0
						R_URIK1	0.631962	1	0.789953	1	0								R_QUINDH	0.18418	1	0.786522	1	0
						R_URIH	0.631962	1	0.789953	1	0								R_QUIN2tpp	0.18418	1	0.786522	1	0
						R_URIC	0.631962	1	0.789953	1	0								R_QUIN2tex	0.18418	1	0.786522	1	0
						R_UREAtpp	0.631962	1	0.789953	1	0								R_TARTt2_3pp	0.18418	1	0.786522	1	0
						R_UREAtex	0.631962	1	0.789953	1	0								R_TAUDO	0.18418	1	0.786522	1	0
						R_URDGLYCD	0.631962	1	0.789953	1	0								R_TAURabcpp	0.18418	1	0.786522	1	0
						R_URAtpp	0.631962	1	0.789953	1	0								R_TAURtex	0.18418	1	0.786522	1	0
						R_URAtex	0.631962	1	0.789953	1	0								R_URIK2	0.18418	1	0.786522	1	0
						R_URAt2pp	0.631962	1	0.789953	1	0								R_URIK1	0.18418	1	0.786522	1	0
						R_URATEtpp	0.631962	1	0.789953	1	0								R_URIH	0.18418	1	0.786522	1	0
						R_URATEtex	0.631962	1	0.789953	1	0								R_URIC	0.18418	1	0.786522	1	0
						R_URIt2pp_copy2	0.631962	1	0.789953	1	0								R_UREAtpp	0.18418	1	0.786522	1	0
						R_URACPAH	0.631962	1	0.789953	1	0								R_UREAtex	0.18418	1	0.786522	1	0
						R_UMPtex	0.631962	1	0.789953	1	0								R_URDGLYCD	0.18418	1	0.786522	1	0
						R_UM4PL	0.631962	1	0.789953	1	0								R_URAtpp	0.18418	1	0.786522	1	0
						R_UM4PCP	0.631962	1	0.789953	1	0								R_URAtex	0.18418	1	0.786522	1	0
						R_UM3PL	0.631962	1	0.789953	1	0								R_URAt2pp	0.18418	1	0.786522	1	0
						R_UGLYCH	0.631962	1	0.789953	1	0								R_URATEtpp	0.18418	1	0.786522	1	0
						R_UGLT	0.631962	1	0.789953	1	0								R_URATEtex	0.18418	1	0.786522	1	0
						R_UGLCURPpp	0.631962	1	0.789953	1	0								R_URACPAH	0.18418	1	0.786522	1	0
						R_UGCIAMH	0.631962	1	0.789953	1	0								R_URIt2pp_copy1	0.18418	1	0.786522	1	0
						R_UDPGtex	0.631962	1	0.789953	1	0								R_UPPRT	0.18418	1	0.786522	1	0
						R_UDPGPpp	0.631962	1	0.789953	1	0								R_UM4PL	0.18418	1	0.786522	1	0
						R_UDPGLCURtex	0.631962	1	0.789953	1	0								R_UM4PCP	0.18418	1	0.786522	1	0
						R_UDPGALtex	0.631962	1	0.789953	1	0								R_UM3PL	0.18418	1	0.786522	1	0
						R_UDPGALPpp	0.631962	1	0.789953	1	0								R_UGLYCH	0.18418	1	0.786522	1	0
						R_UPPRT	0.631962	1	0.789953	1	0								R_UGLT	0.18418	1	0.786522	1	0
						R_UDPG4E	0.631962	1	0.789953	1	0								R_UGLCURPpp	0.18418	1	0.786522	1	0
						R_URItex	0.631962	1	0.789953	1	0								R_UGCIAMH	0.18418	1	0.786522	1	0
						R_VALabcpp	0.631962	1	0.789953	1	0								R_UDPGtex	0.18418	1	0.786522	1	0
						R_ZNabcpp	0.631962	1	0.789953	1	0								R_UDPGPpp	0.18418	1	0.786522	1	0
						R_ZN2t3pp	0.631962	1	0.789953	1	0								R_UDPGLCURtex	0.18418	1	0.786522	1	0
						R_ZN2abcpp	0.631962	1	0.789953	1	0								R_UDPGALtex	0.18418	1	0.786522	1	0
						R_XYLtex	0.631962	1	0.789953	1	0								R_UDPGALPpp	0.18418	1	0.786522	1	0
						R_XYLt2pp	0.631962	1	0.789953	1	0								R_UDPG4E	0.18418	1	0.786522	1	0
						R_XYLabcpp	0.631962	1	0.789953	1	0								R_UMPtex	0.18418	1	0.786522	1	0
						R_XYLUtex	0.631962	1	0.789953	1	0								R_URIt2pp_copy2	0.18418	1	0.786522	1	0
						R_XYLUt2pp	0.631962	1	0.789953	1	0								R_URItex	0.18418	1	0.786522	1	0
						R_XYLK2	0.631962	1	0.789953	1	0								R_VALTA	0.18418	1	0.786522	1	0
						R_XYLK	0.631962	1	0.789953	1	0								R_ZNabcpp	0.18418	1	0.786522	1	0
						R_XYLI2	0.631962	1	0.789953	1	0								R_ZN2t3pp	0.18418	1	0.786522	1	0
						R_VALTA	0.631962	1	0.789953	1	0								R_ZN2abcpp	0.18418	1	0.786522	1	0
						R_XYLI1	0.631962	1	0.789953	1	0								R_XYLtex	0.18418	1	0.786522	1	0
						R_XTSNt2rpp	0.631962	1	0.789953	1	0								R_XYLt2pp	0.18418	1	0.786522	1	0
						R_XTSNH	0.631962	1	0.789953	1	0								R_XYLabcpp	0.18418	1	0.786522	1	0
						R_XPPT	0.631962	1	0.789953	1	0								R_XYLUtex	0.18418	1	0.786522	1	0
						R_XMPtex	0.631962	1	0.789953	1	0								R_XYLUt2pp	0.18418	1	0.786522	1	0
						R_XANtpp	0.631962	1	0.789953	1	0								R_XYLK2	0.18418	1	0.786522	1	0
						R_XANtex	0.631962	1	0.789953	1	0								R_XYLK	0.18418	1	0.786522	1	0
						R_XANt2pp	0.631962	1	0.789953	1	0								R_XYLI2	0.18418	1	0.786522	1	0
						R_XAND	0.631962	1	0.789953	1	0								R_XYLI1	0.18418	1	0.786522	1	0
						R_X5PL3E	0.631962	1	0.789953	1	0								R_XTSNtex	0.18418	1	0.786522	1	0
						R_VPAMTr	0.631962	1	0.789953	1	0								R_XTSNt2rpp	0.18418	1	0.786522	1	0
						R_VALtex	0.631962	1	0.789953	1	0								R_XTSNH	0.18418	1	0.786522	1	0
						R_VALt3pp	0.631962	1	0.789953	1	0								R_XPPT	0.18418	1	0.786522	1	0
						R_VALt2rpp	0.631962	1	0.789953	1	0								R_XMPtex	0.18418	1	0.786522	1	0
						R_XTSNtex	0.631962	1	0.789953	1	0								R_XANtpp	0.18418	1	0.786522	1	0
						R_UDPACGALtex	0.631962	1	0.789953	1	0								R_XANtex	0.18418	1	0.786522	1	0
						R_UDCPPtppi	0.631962	1	0.789953	1	0								R_XANt2pp	0.18418	1	0.786522	1	0
						R_UDCPDPpp	0.631962	1	0.789953	1	0								R_XAND	0.18418	1	0.786522	1	0
						R_TMAOtex	0.631962	1	0.789953	1	0								R_X5PL3E	0.18418	1	0.786522	1	0
						R_TMAOR2pp	0.631962	1	0.789953	1	0								R_VPAMTr	0.18418	1	0.786522	1	0
						R_TMAOR1pp	0.631962	1	0.789953	1	0								R_VALtex	0.18418	1	0.786522	1	0
						R_THYMtex	0.631962	1	0.789953	1	0								R_VALt3pp	0.18418	1	0.786522	1	0
						R_THYMt3pp	0.631962	1	0.789953	1	0								R_VALt2rpp	0.18418	1	0.786522	1	0
						R_THRtex	0.631962	1	0.789953	1	0								R_VALabcpp	0.18418	1	0.786522	1	0
						R_THRt4pp	0.631962	1	0.789953	1	0								R_UDPACGALtex	0.18418	1	0.786522	1	0
						R_THRt2rpp	0.631962	1	0.789953	1	0								R_PTRCTA	0.18418	1	0.786522	1	0
						R_THRt2pp	0.631962	1	0.789953	1	0								R_UDCPPtppi	0.18418	1	0.786522	1	0
						R_THRabcpp	0.631962	1	0.789953	1	0								R_UAG2E	0.18418	1	0.786522	1	0
						R_THRPtex	0.631962	1	0.789953	1	0								R_TMAOR2pp	0.18418	1	0.786522	1	0
						R_THRD	0.631962	1	0.789953	1	0								R_TMAOR1pp	0.18418	1	0.786522	1	0
						R_THRA2	0.631962	1	0.789953	1	0								R_THYMtex	0.18418	1	0.786522	1	0
						R_TMAtex	0.631962	1	0.789953	1	0								R_THYMt3pp	0.18418	1	0.786522	1	0
						R_THRA	0.631962	1	0.789953	1	0								R_THRtex	0.18418	1	0.786522	1	0
						R_THMabcpp	0.631962	1	0.789953	1	0								R_THRt4pp	0.18418	1	0.786522	1	0
						R_THMDtex	0.631962	1	0.789953	1	0								R_THRt2rpp	0.18418	1	0.786522	1	0
						R_THMDt2pp_copy2	0.631962	1	0.789953	1	0								R_THRt2pp	0.18418	1	0.786522	1	0
						R_THMDt2pp_copy1	0.631962	1	0.789953	1	0								R_THRabcpp	0.18418	1	0.786522	1	0
						R_THIORDXi	0.631962	1	0.789953	1	0								R_THRPtex	0.18418	1	0.786522	1	0
						R_THFAT	0.631962	1	0.789953	1	0								R_THRD	0.18418	1	0.786522	1	0
						R_THD2pp	0.631962	1	0.789953	1	0								R_THRA2	0.18418	1	0.786522	1	0
						R_TGBPA	0.631962	1	0.789953	1	0								R_THRA	0.18418	1	0.786522	1	0
						R_TDPGDH	0.631962	1	0.789953	1	0								R_TMAOtex	0.18418	1	0.786522	1	0
						R_TDPDRR	0.631962	1	0.789953	1	0								R_THMtex	0.18418	1	0.786522	1	0
						R_TDPDRE	0.631962	1	0.789953	1	0								R_THMDtex	0.18418	1	0.786522	1	0
						R_TDPAGTA	0.631962	1	0.789953	1	0								R_THMDt2pp_copy2	0.18418	1	0.786522	1	0
						R_TDPADGAT	0.631962	1	0.789953	1	0								R_THMDt2pp_copy1	0.18418	1	0.786522	1	0
						R_THMtex	0.631962	1	0.789953	1	0								R_THIORDXi	0.18418	1	0.786522	1	0
						R_TMDK1	0.631962	1	0.789953	1	0								R_THFAT	0.18418	1	0.786522	1	0
						R_TMDPP	0.631962	1	0.789953	1	0								R_TGBPA	0.18418	1	0.786522	1	0
						R_TMK	0.631962	1	0.789953	1	0								R_TDPGDH	0.18418	1	0.786522	1	0
						R_UAG2E	0.631962	1	0.789953	1	0								R_TDPDRR	0.18418	1	0.786522	1	0
						R_UACMAMO	0.631962	1	0.789953	1	0								R_TDPDRE	0.18418	1	0.786522	1	0
						R_UACGAMtex	0.631962	1	0.789953	1	0								R_TDPAGTA	0.18418	1	0.786522	1	0
						R_UACGAMPpp	0.631962	1	0.789953	1	0								R_TDPADGAT	0.18418	1	0.786522	1	0
						R_UACGALPpp	0.631962	1	0.789953	1	0								R_TDP	0.18418	1	0.786522	1	0
						R_TYRtipp	0.631962	1	0.789953	1	0								R_TCYNTtex	0.18418	1	0.786522	1	0
						R_TYRtex	0.631962	1	0.789953	1	0								R_THMabcpp	0.18418	1	0.786522	1	0
						R_TYRt2rpp	0.631962	1	0.789953	1	0								R_TMAtex	0.18418	1	0.786522	1	0
						R_TYRPtex	0.631962	1	0.789953	1	0								R_TMDK1	0.18418	1	0.786522	1	0
						R_TYRPpp	0.631962	1	0.789953	1	0								R_TMDPP	0.18418	1	0.786522	1	0
						R_TYROXDApp	0.631962	1	0.789953	1	0								R_UACMAMO	0.18418	1	0.786522	1	0
						R_TYMtex	0.631962	1	0.789953	1	0								R_UACGAMtex	0.18418	1	0.786522	1	0
						R_TTRCYCtpp	0.631962	1	0.789953	1	0								R_UACGAMPpp	0.18418	1	0.786522	1	0
						R_TTRCYCtex	0.631962	1	0.789953	1	0								R_UACGALPpp	0.18418	1	0.786522	1	0
						R_TSULtex	0.631962	1	0.789953	1	0								R_TYRtipp	0.18418	1	0.786522	1	0
						R_TRSARr	0.631962	1	0.789953	1	0								R_TYRtex	0.18418	1	0.786522	1	0
						R_TRPtipp	0.631962	1	0.789953	1	0								R_TYRt2rpp	0.18418	1	0.786522	1	0
						R_TRPtex	0.631962	1	0.789953	1	0								R_TYRPtex	0.18418	1	0.786522	1	0
						R_TRPt2rpp	0.631962	1	0.789953	1	0								R_TYRPpp	0.18418	1	0.786522	1	0
						R_TRPS2	0.631962	1	0.789953	1	0								R_TYROXDApp	0.18418	1	0.786522	1	0
						R_TRPS1	0.631962	1	0.789953	1	0								R_TYMtex	0.18418	1	0.786522	1	0
						R_TREtex	0.631962	1	0.789953	1	0								R_TTRCYCtpp	0.18418	1	0.786522	1	0
						R_TREptspp	0.631962	1	0.789953	1	0								R_TTRCYCtex	0.18418	1	0.786522	1	0
						R_TREHpp	0.631962	1	0.789953	1	0								R_TSULtex	0.18418	1	0.786522	1	0
						R_TREH	0.631962	1	0.789953	1	0								R_TRSARr	0.18418	1	0.786522	1	0
						R_TRE6PS	0.631962	1	0.789953	1	0								R_TRPtipp	0.18418	1	0.786522	1	0
						R_TRE6PP	0.631962	1	0.789953	1	0								R_TRPtex	0.18418	1	0.786522	1	0
						R_TRE6PH	0.631962	1	0.789953	1	0								R_TRPt2rpp	0.18418	1	0.786522	1	0
						R_TRDR	0.631962	1	0.789953	1	0								R_TRPS2	0.18418	1	0.786522	1	0
						R_TCYNTtex	0.631962	1	0.789953	1	0								R_TRPS1	0.18418	1	0.786522	1	0
						R_PTRCORNt7pp	0.631962	1	0.789953	1	0								R_TREtex	0.18418	1	0.786522	1	0
						R_PTHRpp	0.631962	1	0.789953	1	0								R_TREptspp	0.18418	1	0.786522	1	0
						R_PTA2	0.631962	1	0.789953	1	0								R_TREHpp	0.18418	1	0.786522	1	0
						R_PAPA141	0.631962	1	0.789953	1	0								R_TREH	0.18418	1	0.786522	1	0
						R_PAPA140pp	0.631962	1	0.789953	1	0								R_TRE6PS	0.18418	1	0.786522	1	0
						R_PAPA140	0.631962	1	0.789953	1	0								R_TRE6PP	0.18418	1	0.786522	1	0
						R_PAPA120pp	0.631962	1	0.789953	1	0								R_TRE6PH	0.18418	1	0.786522	1	0
						R_PAPA120	0.631962	1	0.789953	1	0								R_TRDR	0.18418	1	0.786522	1	0
						R_PACOAT	0.631962	1	0.789953	1	0								R_TMK	0.18418	1	0.786522	1	0
						R_PACCOAL	0.631962	1	0.789953	1	0								R_UDCPDPpp	0.18418	1	0.786522	1	0
						R_PACCOAE	0.631962	1	0.789953	1	0								R_PTRCORNt7pp	0.18418	1	0.786522	1	0
						R_PACALDtex	0.631962	1	0.789953	1	0								R_PTHRpp	0.18418	1	0.786522	1	0
						R_PACALDt2rpp	0.631962	1	0.789953	1	0								R_PTA2	0.18418	1	0.786522	1	0
						R_PA181abcpp	0.631962	1	0.789953	1	0								R_PAPA160	0.18418	1	0.786522	1	0
						R_PA180abcpp	0.631962	1	0.789953	1	0								R_PAPA141pp	0.18418	1	0.786522	1	0
						R_PA161abcpp	0.631962	1	0.789953	1	0								R_GLYCK	0.18418	1	0.786522	1	0
						R_PAPA141pp	0.631962	1	0.789953	1	0								R_PAPA140pp	0.18418	1	0.786522	1	0
						R_PA160abcpp	0.631962	1	0.789953	1	0								R_PAPA140	0.18418	1	0.786522	1	0
						R_PA140abcpp	0.631962	1	0.789953	1	0								R_PAPA120pp	0.18418	1	0.786522	1	0
						R_PA120abcpp	0.631962	1	0.789953	1	0								R_PAPA120	0.18418	1	0.786522	1	0
						R_P5CD	0.631962	1	0.789953	1	0								R_PACOAT	0.18418	1	0.786522	1	0
						R_OXDHCOAT	0.631962	1	0.789953	1	0								R_PACCOAL	0.18418	1	0.786522	1	0
						R_OXCOAHDH	0.631962	1	0.789953	1	0								R_PACCOAE	0.18418	1	0.786522	1	0
						R_OXCDC	0.631962	1	0.789953	1	0								R_PACALDtex	0.18418	1	0.786522	1	0
						R_OXAMTC	0.631962	1	0.789953	1	0								R_PACALDt2rpp	0.18418	1	0.786522	1	0
						R_OROTtex	0.631962	1	0.789953	1	0								R_PA181abcpp	0.18418	1	0.786522	1	0
						R_OROTt2_2pp	0.631962	1	0.789953	1	0								R_PAPA160pp	0.18418	1	0.786522	1	0
						R_ORNtex	0.631962	1	0.789953	1	0								R_PA180abcpp	0.18418	1	0.786522	1	0
						R_ORNabcpp	0.631962	1	0.789953	1	0								R_PA160abcpp	0.18418	1	0.786522	1	0
						R_ORNDC	0.631962	1	0.789953	1	0								R_PA141abcpp	0.18418	1	0.786522	1	0
						R_OPHHXy	0.631962	1	0.789953	1	0								R_PA140abcpp	0.18418	1	0.786522	1	0
						R_PA141abcpp	0.631962	1	0.789953	1	0								R_PA120abcpp	0.18418	1	0.786522	1	0
						R_OP4ENH	0.631962	1	0.789953	1	0								R_P5CD	0.18418	1	0.786522	1	0
						R_GLYCAtex	0.631962	1	0.789953	1	0								R_OXDHCOAT	0.18418	1	0.786522	1	0
						R_PAPA161	0.631962	1	0.789953	1	0								R_OXCOAHDH	0.18418	1	0.786522	1	0
						R_PG141abcpp	0.631962	1	0.789953	1	0								R_OXCDC	0.18418	1	0.786522	1	0
						R_PG140abcpp	0.631962	1	0.789953	1	0								R_OXAMTC	0.18418	1	0.786522	1	0
						R_PG120abcpp	0.631962	1	0.789953	1	0								R_OROTtex	0.18418	1	0.786522	1	0
						R_PFL	0.631962	1	0.789953	1	0								R_OROTt2_2pp	0.18418	1	0.786522	1	0
						R_PFK_3	0.631962	1	0.789953	1	0								R_ORNtex	0.18418	1	0.786522	1	0
						R_PFK_2	0.631962	1	0.789953	1	0								R_ORNabcpp	0.18418	1	0.786522	1	0
						R_PFK	0.631962	1	0.789953	1	0								R_PA161abcpp	0.18418	1	0.786522	1	0
						R_PETNT181pp	0.631962	1	0.789953	1	0								R_PAPA161	0.18418	1	0.786522	1	0
						R_PETNT161pp	0.631962	1	0.789953	1	0								R_PAPA161pp	0.18418	1	0.786522	1	0
						R_PEAMNtex	0.631962	1	0.789953	1	0								R_PAPA180	0.18418	1	0.786522	1	0
						R_PEAMNOpp	0.631962	1	0.789953	1	0								R_PG180abcpp	0.18418	1	0.786522	1	0
						R_PE181abcpp	0.631962	1	0.789953	1	0								R_PG161abcpp	0.18418	1	0.786522	1	0
						R_PE180abcpp	0.631962	1	0.789953	1	0								R_PG160abcpp	0.18418	1	0.786522	1	0
						R_PAPA160pp	0.631962	1	0.789953	1	0								R_PG141abcpp	0.18418	1	0.786522	1	0
						R_PE141abcpp	0.631962	1	0.789953	1	0								R_PG140abcpp	0.18418	1	0.786522	1	0
						R_PE120abcpp	0.631962	1	0.789953	1	0								R_PG120abcpp	0.18418	1	0.786522	1	0
						R_PDXPP	0.631962	1	0.789953	1	0								R_PFL	0.18418	1	0.786522	1	0
						R_PDX5POi	0.631962	1	0.789953	1	0								R_PFK_3	0.18418	1	0.786522	1	0
						R_PDE4	0.631962	1	0.789953	1	0								R_PFK_2	0.18418	1	0.786522	1	0
						R_PDE1	0.631962	1	0.789953	1	0								R_PFK	0.18418	1	0.786522	1	0
						R_PAPSR2	0.631962	1	0.789953	1	0								R_PETNT181pp	0.18418	1	0.786522	1	0
						R_PAPSR	0.631962	1	0.789953	1	0								R_PETNT161pp	0.18418	1	0.786522	1	0
						R_PAPA181pp	0.631962	1	0.789953	1	0								R_PEAMNtex	0.18418	1	0.786522	1	0
						R_PAPA181	0.631962	1	0.789953	1	0								R_PEAMNOpp	0.18418	1	0.786522	1	0
						R_PAPA180pp	0.631962	1	0.789953	1	0								R_PE181abcpp	0.18418	1	0.786522	1	0
						R_PAPA180	0.631962	1	0.789953	1	0								R_PE180abcpp	0.18418	1	0.786522	1	0
						R_PAPA161pp	0.631962	1	0.789953	1	0								R_PE141abcpp	0.18418	1	0.786522	1	0
						R_PE140abcpp	0.631962	1	0.789953	1	0								R_PE140abcpp	0.18418	1	0.786522	1	0
						R_OMPHHXy	0.631962	1	0.789953	1	0								R_PE120abcpp	0.18418	1	0.786522	1	0
						R_OMMBLHXy	0.631962	1	0.789953	1	0								R_PDXPP	0.18418	1	0.786522	1	0
						R_OMMBLHX3	0.631962	1	0.789953	1	0								R_PDX5POi	0.18418	1	0.786522	1	0
						R_NTD6pp	0.631962	1	0.789953	1	0								R_PDE4	0.18418	1	0.786522	1	0
						R_NTD6	0.631962	1	0.789953	1	0								R_PDE1	0.18418	1	0.786522	1	0
						R_NTD5pp	0.631962	1	0.789953	1	0								R_PAPSR2	0.18418	1	0.786522	1	0
						R_NTD5	0.631962	1	0.789953	1	0								R_PAPSR	0.18418	1	0.786522	1	0
						R_NTD4pp	0.631962	1	0.789953	1	0								R_PAPA181pp	0.18418	1	0.786522	1	0
						R_NTD4	0.631962	1	0.789953	1	0								R_PAPA181	0.18418	1	0.786522	1	0
						R_NTD3pp	0.631962	1	0.789953	1	0								R_PAPA180pp	0.18418	1	0.786522	1	0
						R_NTD3	0.631962	1	0.789953	1	0								R_ORNDC	0.18418	1	0.786522	1	0
						R_NTD2pp	0.631962	1	0.789953	1	0								R_PG181abcpp	0.18418	1	0.786522	1	0
						R_NTD2	0.631962	1	0.789953	1	0								R_OPHHXy	0.18418	1	0.786522	1	0
						R_NTD1pp	0.631962	1	0.789953	1	0								R_OP4ENH	0.18418	1	0.786522	1	0
						R_NTD12pp	0.631962	1	0.789953	1	0								R_NTD8	0.18418	1	0.786522	1	0
						R_NTD12	0.631962	1	0.789953	1	0								R_NTD7pp	0.18418	1	0.786522	1	0
						R_NTD7	0.631962	1	0.789953	1	0								R_NTD7	0.18418	1	0.786522	1	0
						R_NTD11pp	0.631962	1	0.789953	1	0								R_NTD6pp	0.18418	1	0.786522	1	0
						R_NTD10pp	0.631962	1	0.789953	1	0								R_NTD6	0.18418	1	0.786522	1	0
						R_NTD10	0.631962	1	0.789953	1	0								R_NTD5pp	0.18418	1	0.786522	1	0
						R_NTD1	0.631962	1	0.789953	1	0								R_NTD5	0.18418	1	0.786522	1	0
						R_NOtpp	0.631962	1	0.789953	1	0								R_NTD4pp	0.18418	1	0.786522	1	0
						R_NOtex	0.631962	1	0.789953	1	0								R_NTD4	0.18418	1	0.786522	1	0
						R_NOVBCNtpp	0.631962	1	0.789953	1	0								R_NTD3pp	0.18418	1	0.786522	1	0
						R_NOVBCNtex	0.631962	1	0.789953	1	0								R_NTD3	0.18418	1	0.786522	1	0
						R_NODOy	0.631962	1	0.789953	1	0								R_NTD2pp	0.18418	1	0.786522	1	0
						R_NODOx	0.631962	1	0.789953	1	0								R_NTD2	0.18418	1	0.786522	1	0
						R_NO3tex	0.631962	1	0.789953	1	0								R_NTD8pp	0.18418	1	0.786522	1	0
						R_NO3t7pp	0.631962	1	0.789953	1	0								R_NTD1pp	0.18418	1	0.786522	1	0
						R_NO3R2pp	0.631962	1	0.789953	1	0								R_NTD12	0.18418	1	0.786522	1	0
						R_NO3R2bpp	0.631962	1	0.789953	1	0								R_NTD11pp	0.18418	1	0.786522	1	0
						R_NTD11	0.631962	1	0.789953	1	0								R_NTD11	0.18418	1	0.786522	1	0
						R_NTD7pp	0.631962	1	0.789953	1	0								R_NTD10pp	0.18418	1	0.786522	1	0
						R_NTD8	0.631962	1	0.789953	1	0								R_NTD10	0.18418	1	0.786522	1	0
						R_NTD8pp	0.631962	1	0.789953	1	0								R_NTD1	0.18418	1	0.786522	1	0
						R_OMBZLM	0.631962	1	0.789953	1	0								R_NOtpp	0.18418	1	0.786522	1	0
						R_OHPHM	0.631962	1	0.789953	1	0								R_NOtex	0.18418	1	0.786522	1	0
						R_OCTAtex	0.631962	1	0.789953	1	0								R_NOVBCNtpp	0.18418	1	0.786522	1	0
						R_OBTFL	0.631962	1	0.789953	1	0								R_NOVBCNtex	0.18418	1	0.786522	1	0
						R_OAADC	0.631962	1	0.789953	1	0								R_NODOy	0.18418	1	0.786522	1	0
						R_O2Stex	0.631962	1	0.789953	1	0								R_NODOx	0.18418	1	0.786522	1	0
						R_NTRIR4pp	0.631962	1	0.789953	1	0								R_NO3tex	0.18418	1	0.786522	1	0
						R_NTRIR3pp	0.631962	1	0.789953	1	0								R_NTD12pp	0.18418	1	0.786522	1	0
						R_NTRIR2x	0.631962	1	0.789953	1	0								R_NTD9	0.18418	1	0.786522	1	0
						R_NTPTP2	0.631962	1	0.789953	1	0								R_NTD9pp	0.18418	1	0.786522	1	0
						R_NTPTP1	0.631962	1	0.789953	1	0								R_NTP1	0.18418	1	0.786522	1	0
						R_NTPP9	0.631962	1	0.789953	1	0								R_OMPHHXy	0.18418	1	0.786522	1	0
						R_NTPP8	0.631962	1	0.789953	1	0								R_OMMBLHXy	0.18418	1	0.786522	1	0
						R_NTPP7	0.631962	1	0.789953	1	0								R_OMMBLHX3	0.18418	1	0.786522	1	0
						R_NTPP6	0.631962	1	0.789953	1	0								R_OMBZLM	0.18418	1	0.786522	1	0
						R_NTPP5	0.631962	1	0.789953	1	0								R_OHPHM	0.18418	1	0.786522	1	0
						R_NTPP4	0.631962	1	0.789953	1	0								R_OCTAtex	0.18418	1	0.786522	1	0
						R_NTPP3	0.631962	1	0.789953	1	0								R_OBTFL	0.18418	1	0.786522	1	0
						R_NTPP2	0.631962	1	0.789953	1	0								R_OAADC	0.18418	1	0.786522	1	0
						R_NTPP11	0.631962	1	0.789953	1	0								R_O2Stex	0.18418	1	0.786522	1	0
						R_NTPP10	0.631962	1	0.789953	1	0								R_NTRIR4pp	0.18418	1	0.786522	1	0
						R_NTPP1	0.631962	1	0.789953	1	0								R_NTRIR3pp	0.18418	1	0.786522	1	0
						R_NTP5	0.631962	1	0.789953	1	0								R_NTRIR2x	0.18418	1	0.786522	1	0
						R_NTP3pp	0.631962	1	0.789953	1	0								R_NTPTP2	0.18418	1	0.786522	1	0
						R_NTP3	0.631962	1	0.789953	1	0								R_NTPTP1	0.18418	1	0.786522	1	0
						R_NTP10	0.631962	1	0.789953	1	0								R_NTPP9	0.18418	1	0.786522	1	0
						R_NTP1	0.631962	1	0.789953	1	0								R_NTPP8	0.18418	1	0.786522	1	0
						R_NTD9pp	0.631962	1	0.789953	1	0								R_NTPP7	0.18418	1	0.786522	1	0
						R_NTD9	0.631962	1	0.789953	1	0								R_NTPP6	0.18418	1	0.786522	1	0
						R_PG160abcpp	0.631962	1	0.789953	1	0								R_NTPP5	0.18418	1	0.786522	1	0
						R_PG161abcpp	0.631962	1	0.789953	1	0								R_NTPP4	0.18418	1	0.786522	1	0
						R_PG180abcpp	0.631962	1	0.789953	1	0								R_NTPP3	0.18418	1	0.786522	1	0
						R_PG181abcpp	0.631962	1	0.789953	1	0								R_NTPP2	0.18418	1	0.786522	1	0
						R_PPGPPDP	0.631962	1	0.789953	1	0								R_NTPP11	0.18418	1	0.786522	1	0
						R_PPDOy	0.631962	1	0.789953	1	0								R_NTPP10	0.18418	1	0.786522	1	0
						R_PPCSCT	0.631962	1	0.789953	1	0								R_NTPP1	0.18418	1	0.786522	1	0
						R_PPCK	0.631962	1	0.789953	1	0								R_NTP5	0.18418	1	0.786522	1	0
						R_PPAtex	0.631962	1	0.789953	1	0								R_NTP3pp	0.18418	1	0.786522	1	0
						R_PPAt4pp	0.631962	1	0.789953	1	0								R_NTP3	0.18418	1	0.786522	1	0
						R_PPALtpp	0.631962	1	0.789953	1	0								R_NTP10	0.18418	1	0.786522	1	0
						R_PPALtex	0.631962	1	0.789953	1	0								R_NO3R2pp	0.18418	1	0.786522	1	0
						R_PPAKr	0.631962	1	0.789953	1	0								R_PGP120abcpp	0.18418	1	0.786522	1	0
						R_PPA2	0.631962	1	0.789953	1	0								R_PPK2	0.18418	1	0.786522	1	0
						R_POX	0.631962	1	0.789953	1	0								R_PPK	0.18418	1	0.786522	1	0
						R_POAACR	0.631962	1	0.789953	1	0								R_PPGPPDP	0.18418	1	0.786522	1	0
						R_PNTOtex	0.631962	1	0.789953	1	0								R_PPDOy	0.18418	1	0.786522	1	0
						R_PPK	0.631962	1	0.789953	1	0								R_PPCSCT	0.18418	1	0.786522	1	0
						R_PNTOt4pp	0.631962	1	0.789953	1	0								R_PPCK	0.18418	1	0.786522	1	0
						R_PLIPA2G181pp	0.631962	1	0.789953	1	0								R_PPAtex	0.18418	1	0.786522	1	0
						R_PLIPA2G180pp	0.631962	1	0.789953	1	0								R_PPAt4pp	0.18418	1	0.786522	1	0
						R_PLIPA2G161pp	0.631962	1	0.789953	1	0								R_PPALtpp	0.18418	1	0.786522	1	0
						R_PLIPA2G160pp	0.631962	1	0.789953	1	0								R_PPALtex	0.18418	1	0.786522	1	0
						R_PLIPA2G141pp	0.631962	1	0.789953	1	0								R_PPAKr	0.18418	1	0.786522	1	0
						R_PLIPA2G140pp	0.631962	1	0.789953	1	0								R_PPA2	0.18418	1	0.786522	1	0
						R_PLIPA2G120pp	0.631962	1	0.789953	1	0								R_POX	0.18418	1	0.786522	1	0
						R_PLIPA2E181pp	0.631962	1	0.789953	1	0								R_POAACR	0.18418	1	0.786522	1	0
						R_PLIPA2E180pp	0.631962	1	0.789953	1	0								R_PNTOt4pp	0.18418	1	0.786522	1	0
						R_PLIPA2E161pp	0.631962	1	0.789953	1	0								R_PMANM	0.18418	1	0.786522	1	0
						R_PLIPA2E160pp	0.631962	1	0.789953	1	0								R_PLIPA2G181pp	0.18418	1	0.786522	1	0
						R_PLIPA2E141pp	0.631962	1	0.789953	1	0								R_PLIPA2G180pp	0.18418	1	0.786522	1	0
						R_PLIPA2E140pp	0.631962	1	0.789953	1	0								R_PLIPA2G161pp	0.18418	1	0.786522	1	0
						R_PMANM	0.631962	1	0.789953	1	0								R_PLIPA2G160pp	0.18418	1	0.786522	1	0
						R_PPK2	0.631962	1	0.789953	1	0								R_PLIPA2G141pp	0.18418	1	0.786522	1	0
						R_PPM2	0.631962	1	0.789953	1	0								R_PLIPA2G140pp	0.18418	1	0.786522	1	0
						R_PPPGO	0.631962	1	0.789953	1	0								R_PLIPA2G120pp	0.18418	1	0.786522	1	0
						R_PSSA181	0.631962	1	0.789953	1	0								R_PLIPA2E181pp	0.18418	1	0.786522	1	0
						R_PSSA180	0.631962	1	0.789953	1	0								R_PLIPA2E180pp	0.18418	1	0.786522	1	0
						R_PSSA141	0.631962	1	0.789953	1	0								R_PLIPA2E161pp	0.18418	1	0.786522	1	0
						R_PSSA140	0.631962	1	0.789953	1	0								R_PLIPA2E160pp	0.18418	1	0.786522	1	0
						R_PSSA120	0.631962	1	0.789953	1	0								R_PNTOtex	0.18418	1	0.786522	1	0
						R_PSP_Lpp	0.631962	1	0.789953	1	0								R_PPM2	0.18418	1	0.786522	1	0
						R_PSERtex	0.631962	1	0.789953	1	0								R_PPPGO	0.18418	1	0.786522	1	0
						R_PSD181	0.631962	1	0.789953	1	0								R_PSSA181	0.18418	1	0.786522	1	0
						R_PSD180	0.631962	1	0.789953	1	0								R_PSSA180	0.18418	1	0.786522	1	0
						R_PSD141	0.631962	1	0.789953	1	0								R_PSSA141	0.18418	1	0.786522	1	0
						R_PSD140	0.631962	1	0.789953	1	0								R_PSSA140	0.18418	1	0.786522	1	0
						R_PSD120	0.631962	1	0.789953	1	0								R_PSSA120	0.18418	1	0.786522	1	0
						R_PSCLYStex	0.631962	1	0.789953	1	0								R_PSP_Lpp	0.18418	1	0.786522	1	0
						R_PSCLYSt2pp	0.631962	1	0.789953	1	0								R_PSERtex	0.18418	1	0.786522	1	0
						R_PRPPS	0.631962	1	0.789953	1	0								R_PSD181	0.18418	1	0.786522	1	0
						R_PROtex	0.631962	1	0.789953	1	0								R_PSD180	0.18418	1	0.786522	1	0
						R_PROt4pp	0.631962	1	0.789953	1	0								R_PSD141	0.18418	1	0.786522	1	0
						R_PROt2rpp	0.631962	1	0.789953	1	0								R_PSD140	0.18418	1	0.786522	1	0
						R_PROabcpp	0.631962	1	0.789953	1	0								R_PSD120	0.18418	1	0.786522	1	0
						R_PROGLYtex	0.631962	1	0.789953	1	0								R_PSCLYStex	0.18418	1	0.786522	1	0
						R_PROGLYabcpp	0.631962	1	0.789953	1	0								R_PSCLYSt2pp	0.18418	1	0.786522	1	0
						R_PROD3	0.631962	1	0.789953	1	0								R_PRPPS	0.18418	1	0.786522	1	0
						R_PRCPD	0.631962	1	0.789953	1	0								R_PROtex	0.18418	1	0.786522	1	0
						R_PPTtex	0.631962	1	0.789953	1	0								R_PROt4pp	0.18418	1	0.786522	1	0
						R_PPTHpp	0.631962	1	0.789953	1	0								R_PROt2rpp	0.18418	1	0.786522	1	0
						R_PPS	0.631962	1	0.789953	1	0								R_PROabcpp	0.18418	1	0.786522	1	0
						R_PPPNtex	0.631962	1	0.789953	1	0								R_PROGLYtex	0.18418	1	0.786522	1	0
						R_PPPNt2rpp	0.631962	1	0.789953	1	0								R_PROGLYabcpp	0.18418	1	0.786522	1	0
						R_PPPNDO	0.631962	1	0.789953	1	0								R_PROD3	0.18418	1	0.786522	1	0
						R_PLIPA2E120pp	0.631962	1	0.789953	1	0								R_PRCPD	0.18418	1	0.786522	1	0
						R_NO3R1bpp	0.631962	1	0.789953	1	0								R_PPTtex	0.18418	1	0.786522	1	0
						R_PLIPA2A181pp	0.631962	1	0.789953	1	0								R_PPTHpp	0.18418	1	0.786522	1	0
						R_PLIPA2A161pp	0.631962	1	0.789953	1	0								R_PPS	0.18418	1	0.786522	1	0
						R_PGSA180	0.631962	1	0.789953	1	0								R_PPPNtex	0.18418	1	0.786522	1	0
						R_PGSA161	0.631962	1	0.789953	1	0								R_PPPNt2rpp	0.18418	1	0.786522	1	0
						R_PGSA160	0.631962	1	0.789953	1	0								R_PPPNDO	0.18418	1	0.786522	1	0
						R_PGSA141	0.631962	1	0.789953	1	0								R_PLIPA2E141pp	0.18418	1	0.786522	1	0
						R_PGSA140	0.631962	1	0.789953	1	0								R_PGMT	0.18418	1	0.786522	1	0
						R_PGSA120	0.631962	1	0.789953	1	0								R_PLIPA2E140pp	0.18418	1	0.786522	1	0
						R_PGPP181pp	0.631962	1	0.789953	1	0								R_PLIPA2A181pp	0.18418	1	0.786522	1	0
						R_PGPP181	0.631962	1	0.789953	1	0								R_PHEMEabcpp	0.18418	1	0.786522	1	0
						R_PGPP180pp	0.631962	1	0.789953	1	0								R_PGSA181	0.18418	1	0.786522	1	0
						R_PGPP180	0.631962	1	0.789953	1	0								R_PGSA180	0.18418	1	0.786522	1	0
						R_PGPP161pp	0.631962	1	0.789953	1	0								R_PGSA161	0.18418	1	0.786522	1	0
						R_PGPP161	0.631962	1	0.789953	1	0								R_PGSA160	0.18418	1	0.786522	1	0
						R_PGPP160pp	0.631962	1	0.789953	1	0								R_PGSA141	0.18418	1	0.786522	1	0
						R_PGSA181	0.631962	1	0.789953	1	0								R_PGSA140	0.18418	1	0.786522	1	0
						R_PGPP160	0.631962	1	0.789953	1	0								R_PGSA120	0.18418	1	0.786522	1	0
						R_PGPP141	0.631962	1	0.789953	1	0								R_PGPP181pp	0.18418	1	0.786522	1	0
						R_PGPP140pp	0.631962	1	0.789953	1	0								R_PGPP181	0.18418	1	0.786522	1	0
						R_PGPP140	0.631962	1	0.789953	1	0								R_PGPP180pp	0.18418	1	0.786522	1	0
						R_PGPP120pp	0.631962	1	0.789953	1	0								R_PGPP180	0.18418	1	0.786522	1	0
						R_PGPP120	0.631962	1	0.789953	1	0								R_PGPP161pp	0.18418	1	0.786522	1	0
						R_PGP181abcpp	0.631962	1	0.789953	1	0								R_PHEMEtiex	0.18418	1	0.786522	1	0
						R_PGP180abcpp	0.631962	1	0.789953	1	0								R_PGPP161	0.18418	1	0.786522	1	0
						R_PGP161abcpp	0.631962	1	0.789953	1	0								R_PGPP160	0.18418	1	0.786522	1	0
						R_PGP160abcpp	0.631962	1	0.789953	1	0								R_PGPP141pp	0.18418	1	0.786522	1	0
						R_PGP141abcpp	0.631962	1	0.789953	1	0								R_PGPP141	0.18418	1	0.786522	1	0
						R_PGP140abcpp	0.631962	1	0.789953	1	0								R_PGPP140pp	0.18418	1	0.786522	1	0
						R_PGP120abcpp	0.631962	1	0.789953	1	0								R_PGPP140	0.18418	1	0.786522	1	0
						R_PGMT	0.631962	1	0.789953	1	0								R_PGPP120pp	0.18418	1	0.786522	1	0
						R_PGPP141pp	0.631962	1	0.789953	1	0								R_PGPP120	0.18418	1	0.786522	1	0
						R_PHEMEabcpp	0.631962	1	0.789953	1	0								R_PGP181abcpp	0.18418	1	0.786522	1	0
						R_PHEMEtiex	0.631962	1	0.789953	1	0								R_PGP180abcpp	0.18418	1	0.786522	1	0
						R_PHEt2rpp	0.631962	1	0.789953	1	0								R_PGP161abcpp	0.18418	1	0.786522	1	0
						R_PLIPA2A160pp	0.631962	1	0.789953	1	0								R_PGP160abcpp	0.18418	1	0.786522	1	0
						R_PLIPA2A141pp	0.631962	1	0.789953	1	0								R_PGP141abcpp	0.18418	1	0.786522	1	0
						R_PLIPA2A140pp	0.631962	1	0.789953	1	0								R_PGP140abcpp	0.18418	1	0.786522	1	0
						R_PLIPA2A120pp	0.631962	1	0.789953	1	0								R_PGPP160pp	0.18418	1	0.786522	1	0
						R_PLIPA1G181pp	0.631962	1	0.789953	1	0								R_PHEt2rpp	0.18418	1	0.786522	1	0
						R_PLIPA1G180pp	0.631962	1	0.789953	1	0								R_PHEtex	0.18418	1	0.786522	1	0
						R_PLIPA1G161pp	0.631962	1	0.789953	1	0								R_PHEtipp	0.18418	1	0.786522	1	0
						R_PLIPA1G160pp	0.631962	1	0.789953	1	0								R_PLIPA2A180pp	0.18418	1	0.786522	1	0
						R_PLIPA1G141pp	0.631962	1	0.789953	1	0								R_PLIPA2A161pp	0.18418	1	0.786522	1	0
						R_PLIPA1G140pp	0.631962	1	0.789953	1	0								R_PLIPA2A160pp	0.18418	1	0.786522	1	0
						R_PLIPA1G120pp	0.631962	1	0.789953	1	0								R_PLIPA2A141pp	0.18418	1	0.786522	1	0
						R_PLIPA1E181pp	0.631962	1	0.789953	1	0								R_PLIPA2A140pp	0.18418	1	0.786522	1	0
						R_PLIPA1E180pp	0.631962	1	0.789953	1	0								R_PLIPA2A120pp	0.18418	1	0.786522	1	0
						R_PLIPA1E161pp	0.631962	1	0.789953	1	0								R_PLIPA1G181pp	0.18418	1	0.786522	1	0
						R_PLIPA1E160pp	0.631962	1	0.789953	1	0								R_PLIPA1G180pp	0.18418	1	0.786522	1	0
						R_PLIPA1E141pp	0.631962	1	0.789953	1	0								R_PLIPA1G161pp	0.18418	1	0.786522	1	0
						R_PLIPA1E140pp	0.631962	1	0.789953	1	0								R_PLIPA1G160pp	0.18418	1	0.786522	1	0
						R_PLIPA1E120pp	0.631962	1	0.789953	1	0								R_PLIPA1G141pp	0.18418	1	0.786522	1	0
						R_PLIPA1A181pp	0.631962	1	0.789953	1	0								R_PLIPA1G140pp	0.18418	1	0.786522	1	0
						R_PLIPA1A180pp	0.631962	1	0.789953	1	0								R_PLIPA1G120pp	0.18418	1	0.786522	1	0
						R_PLIPA1A161pp	0.631962	1	0.789953	1	0								R_PLIPA1E181pp	0.18418	1	0.786522	1	0
						R_PLIPA1A160pp	0.631962	1	0.789953	1	0								R_PLIPA1E180pp	0.18418	1	0.786522	1	0
						R_PLIPA1A141pp	0.631962	1	0.789953	1	0								R_PLIPA1E161pp	0.18418	1	0.786522	1	0
						R_PLIPA1A140pp	0.631962	1	0.789953	1	0								R_PLIPA1E160pp	0.18418	1	0.786522	1	0
						R_PLIPA1A120pp	0.631962	1	0.789953	1	0								R_PLIPA1E141pp	0.18418	1	0.786522	1	0
						R_PIuabcpp	0.631962	1	0.789953	1	0								R_PLIPA1E140pp	0.18418	1	0.786522	1	0
						R_PItpp	0.631962	1	0.789953	1	0								R_PLIPA1E120pp	0.18418	1	0.786522	1	0
						R_PHEtipp	0.631962	1	0.789953	1	0								R_PLIPA1A181pp	0.18418	1	0.786522	1	0
						R_PHEtex	0.631962	1	0.789953	1	0								R_PLIPA1A180pp	0.18418	1	0.786522	1	0
						R_PLIPA2A180pp	0.631962	1	0.789953	1	0								R_PLIPA1A161pp	0.18418	1	0.786522	1	0
						R_GLYCAt2rpp	0.631962	1	0.789953	1	0								R_PLIPA1A160pp	0.18418	1	0.786522	1	0
						R_12DGR120tipp	0.631962	1	0.789953	1	0								R_PLIPA1A141pp	0.18418	1	0.786522	1	0
						R_GLYC3Pt6pp	0.631962	1	0.789953	1	0								R_PLIPA1A140pp	0.18418	1	0.786522	1	0
						R_CLPNH161pp	0.631962	1	0.789953	1	0								R_PLIPA1A120pp	0.18418	1	0.786522	1	0
						R_CLPNH160pp	0.631962	1	0.789953	1	0								R_PIuabcpp	0.18418	1	0.786522	1	0
						R_CLPNH141pp	0.631962	1	0.789953	1	0								R_PItpp	0.18418	1	0.786522	1	0
						R_CLPNH140pp	0.631962	1	0.789953	1	0								R_PLIPA2E120pp	0.18418	1	0.786522	1	0
						R_CLPNH120pp	0.631962	1	0.789953	1	0								R_GLYCDx	0.18418	1	0.786522	1	0
						R_CITtex	0.631962	1	0.789953	1	0								R_12DGR120tipp	0.18418	1	0.786522	1	0
						R_CITt7pp	0.631962	1	0.789953	1	0								R_GLYCAt2rpp	0.18418	1	0.786522	1	0
						R_CITt3pp	0.631962	1	0.789953	1	0								R_CLPNH160pp	0.18418	1	0.786522	1	0
						R_CITL	0.631962	1	0.789953	1	0								R_CLPNH141pp	0.18418	1	0.786522	1	0
						R_CHOLD	0.631962	1	0.789953	1	0								R_CLPNH140pp	0.18418	1	0.786522	1	0
						R_CHLtex	0.631962	1	0.789953	1	0								R_CLPNH120pp	0.18418	1	0.786522	1	0
						R_CHLt3pp	0.631962	1	0.789953	1	0								R_CITtex	0.18418	1	0.786522	1	0
						R_CHLt2pp	0.631962	1	0.789953	1	0								R_CITt7pp	0.18418	1	0.786522	1	0
						R_CHLabcpp	0.631962	1	0.789953	1	0								R_CITt3pp	0.18418	1	0.786522	1	0
						R_CLPNH180pp	0.631962	1	0.789953	1	0								R_CITL	0.18418	1	0.786522	1	0
						R_CH4tex	0.631962	1	0.789953	1	0								R_CHOLD	0.18418	1	0.786522	1	0
						R_CGLYtex	0.631962	1	0.789953	1	0								R_CHLtex	0.18418	1	0.786522	1	0
						R_CGLYabcpp	0.631962	1	0.789953	1	0								R_CHLt3pp	0.18418	1	0.786522	1	0
						R_CDPPH	0.631962	1	0.789953	1	0								R_CHLt2pp	0.18418	1	0.786522	1	0
						R_CDGUNPD	0.631962	1	0.789953	1	0								R_CHLabcpp	0.18418	1	0.786522	1	0
						R_CDAPPA181	0.631962	1	0.789953	1	0								R_CH4tex	0.18418	1	0.786522	1	0
						R_CDAPPA180	0.631962	1	0.789953	1	0								R_CLPNH161pp	0.18418	1	0.786522	1	0
						R_CDAPPA161	0.631962	1	0.789953	1	0								R_CH4t2pp	0.18418	1	0.786522	1	0
						R_CDAPPA160	0.631962	1	0.789953	1	0								R_CGLYabcpp	0.18418	1	0.786522	1	0
						R_CDAPPA141	0.631962	1	0.789953	1	0								R_CDPPH	0.18418	1	0.786522	1	0
						R_CDAPPA140	0.631962	1	0.789953	1	0								R_CDGUNPD	0.18418	1	0.786522	1	0
						R_CDAPPA120	0.631962	1	0.789953	1	0								R_CDAPPA181	0.18418	1	0.786522	1	0
						R_CD2tpp	0.631962	1	0.789953	1	0								R_CDAPPA180	0.18418	1	0.786522	1	0
						R_CD2tex	0.631962	1	0.789953	1	0								R_CDAPPA161	0.18418	1	0.786522	1	0
						R_CD2t3pp	0.631962	1	0.789953	1	0								R_CDAPPA160	0.18418	1	0.786522	1	0
						R_CH4t2pp	0.631962	1	0.789953	1	0								R_CDAPPA141	0.18418	1	0.786522	1	0
						R_CLPNH181pp	0.631962	1	0.789953	1	0								R_CDAPPA140	0.18418	1	0.786522	1	0
						R_CLPNS120pp	0.631962	1	0.789953	1	0								R_CDAPPA120	0.18418	1	0.786522	1	0
						R_CLPNS140pp	0.631962	1	0.789953	1	0								R_CD2tpp	0.18418	1	0.786522	1	0
						R_CRNDtex	0.631962	1	0.789953	1	0								R_CD2tex	0.18418	1	0.786522	1	0
						R_CRNDt2rpp	0.631962	1	0.789953	1	0								R_CD2t3pp	0.18418	1	0.786522	1	0
						R_CRNDabcpp	0.631962	1	0.789953	1	0								R_CD2abcpp	0.18418	1	0.786522	1	0
						R_CRNDCAL2	0.631962	1	0.789953	1	0								R_CGLYtex	0.18418	1	0.786522	1	0
						R_CRNCDH	0.631962	1	0.789953	1	0								R_CLPNH180pp	0.18418	1	0.786522	1	0
						R_CRNCBCT	0.631962	1	0.789953	1	0								R_CLPNH181pp	0.18418	1	0.786522	1	0
						R_CRNCAR	0.631962	1	0.789953	1	0								R_CLPNS120pp	0.18418	1	0.786522	1	0
						R_CRNCAL2	0.631962	1	0.789953	1	0								R_CRNDabcpp	0.18418	1	0.786522	1	0
						R_CPPPGO2	0.631962	1	0.789953	1	0								R_CRNDCAL2	0.18418	1	0.786522	1	0
						R_CPL	0.631962	1	0.789953	1	0								R_CRNCDH	0.18418	1	0.786522	1	0
						R_CPGNtonex	0.631962	1	0.789953	1	0								R_CRNCBCT	0.18418	1	0.786522	1	0
						R_CPGNexs	0.631962	1	0.789953	1	0								R_CRNCAR	0.18418	1	0.786522	1	0
						R_CPGNabcpp	0.631962	1	0.789953	1	0								R_CRNCAL2	0.18418	1	0.786522	1	0
						R_CPGNUtpp	0.631962	1	0.789953	1	0								R_CPPPGO2	0.18418	1	0.786522	1	0
						R_CPGNUtex	0.631962	1	0.789953	1	0								R_CPL	0.18418	1	0.786522	1	0
						R_CPGNR3	0.631962	1	0.789953	1	0								R_CPGNtonex	0.18418	1	0.786522	1	0
						R_CPGNR2	0.631962	1	0.789953	1	0								R_CPGNexs	0.18418	1	0.786522	1	0
						R_CLPNS141pp	0.631962	1	0.789953	1	0								R_CPGNabcpp	0.18418	1	0.786522	1	0
						R_CLPNS160pp	0.631962	1	0.789953	1	0								R_CPGNUtpp	0.18418	1	0.786522	1	0
						R_CLPNS161pp	0.631962	1	0.789953	1	0								R_CPGNUtex	0.18418	1	0.786522	1	0
						R_CLPNS180pp	0.631962	1	0.789953	1	0								R_CPGNR3	0.18418	1	0.786522	1	0
						R_CLPNS181pp	0.631962	1	0.789953	1	0								R_CPGNR2	0.18418	1	0.786522	1	0
						R_CLtipp	0.631962	1	0.789953	1	0								R_CPGNR1	0.18418	1	0.786522	1	0
						R_CD2abcpp	0.631962	1	0.789953	1	0								R_COLIPAabcpp	0.18418	1	0.786522	1	0
						R_CMPN	0.631962	1	0.789953	1	0								R_CLPNS140pp	0.18418	1	0.786522	1	0
						R_CMtex	0.631962	1	0.789953	1	0								R_CLPNS141pp	0.18418	1	0.786522	1	0
						R_CMtpp	0.631962	1	0.789953	1	0								R_CLPNS160pp	0.18418	1	0.786522	1	0
						R_COBALT2abcpp	0.631962	1	0.789953	1	0								R_CLPNS161pp	0.18418	1	0.786522	1	0
						R_COBALT2t3pp	0.631962	1	0.789953	1	0								R_CLPNS180pp	0.18418	1	0.786522	1	0
						R_COLIPAabcpp	0.631962	1	0.789953	1	0								R_CLPNS181pp	0.18418	1	0.786522	1	0
						R_CPGNR1	0.631962	1	0.789953	1	0								R_CBPS	0.18418	1	0.786522	1	0
						R_CMPtex	0.631962	1	0.789953	1	0								R_CMPN	0.18418	1	0.786522	1	0
						R_CBPS	0.631962	1	0.789953	1	0								R_CMPtex	0.18418	1	0.786522	1	0
						R_CBMD	0.631962	1	0.789953	1	0								R_CMtex	0.18418	1	0.786522	1	0
						R_CAT	0.631962	1	0.789953	1	0								R_CMtpp	0.18418	1	0.786522	1	0
						R_ASCBPL	0.631962	1	0.789953	1	0								R_COBALT2abcpp	0.18418	1	0.786522	1	0
						R_ARMEPNS	0.631962	1	0.789953	1	0								R_COBALT2t3pp	0.18418	1	0.786522	1	0
						R_ARGtex	0.631962	1	0.789953	1	0								R_CLtipp	0.18418	1	0.786522	1	0
						R_ARGt3pp	0.631962	1	0.789953	1	0								R_CRNDt2rpp	0.18418	1	0.786522	1	0
						R_ARGabcpp	0.631962	1	0.789953	1	0								R_CBMD	0.18418	1	0.786522	1	0
						R_ARGORNt7pp	0.631962	1	0.789953	1	0								R_CADVtpp	0.18418	1	0.786522	1	0
						R_ARGDCpp	0.631962	1	0.789953	1	0								R_ARMEPNS	0.18418	1	0.786522	1	0
						R_ARGDC	0.631962	1	0.789953	1	0								R_ARGtex	0.18418	1	0.786522	1	0
						R_ARGAGMt7pp	0.631962	1	0.789953	1	0								R_ARGt3pp	0.18418	1	0.786522	1	0
						R_ARBtex	0.631962	1	0.789953	1	0								R_ARGabcpp	0.18418	1	0.786522	1	0
						R_ARBt3ipp	0.631962	1	0.789953	1	0								R_ARGORNt7pp	0.18418	1	0.786522	1	0
						R_ARBt2rpp	0.631962	1	0.789953	1	0								R_ARGDCpp	0.18418	1	0.786522	1	0
						R_ARBabcpp	0.631962	1	0.789953	1	0								R_ARGDC	0.18418	1	0.786522	1	0
						R_ARBTNtpp	0.631962	1	0.789953	1	0								R_ARGAGMt7pp	0.18418	1	0.786522	1	0
						R_ARBTNtonex	0.631962	1	0.789953	1	0								R_ARBtex	0.18418	1	0.786522	1	0
						R_ARBTNtex	0.631962	1	0.789953	1	0								R_ARBt3ipp	0.18418	1	0.786522	1	0
						R_ARBTNexs	0.631962	1	0.789953	1	0								R_ARBt2rpp	0.18418	1	0.786522	1	0
						R_APG3PAT180	0.631962	1	0.789953	1	0								R_ARBabcpp	0.18418	1	0.786522	1	0
						R_APG3PAT181	0.631962	1	0.789953	1	0								R_ARBTNtpp	0.18418	1	0.786522	1	0
						R_APH120	0.631962	1	0.789953	1	0								R_ARBTNtonex	0.18418	1	0.786522	1	0
						R_APH140	0.631962	1	0.789953	1	0								R_ASCBPL	0.18418	1	0.786522	1	0
						R_APH141	0.631962	1	0.789953	1	0								R_ARBTNtex	0.18418	1	0.786522	1	0
						R_APH160	0.631962	1	0.789953	1	0								R_ARBTNabcpp	0.18418	1	0.786522	1	0
						R_ASCBptspp	0.631962	1	0.789953	1	0								R_ARBTNR3	0.18418	1	0.786522	1	0
						R_APH161	0.631962	1	0.789953	1	0								R_ARBTNR2	0.18418	1	0.786522	1	0
						R_APH181	0.631962	1	0.789953	1	0								R_ARBTNR1	0.18418	1	0.786522	1	0
						R_ARAI	0.631962	1	0.789953	1	0								R_ARAI	0.18418	1	0.786522	1	0
						R_ARBTNR1	0.631962	1	0.789953	1	0								R_APH181	0.18418	1	0.786522	1	0
						R_ARBTNR2	0.631962	1	0.789953	1	0								R_APH180	0.18418	1	0.786522	1	0
						R_ARBTNR3	0.631962	1	0.789953	1	0								R_APH161	0.18418	1	0.786522	1	0
						R_ARBTNabcpp	0.631962	1	0.789953	1	0								R_APH160	0.18418	1	0.786522	1	0
						R_APH180	0.631962	1	0.789953	1	0								R_APH141	0.18418	1	0.786522	1	0
						R_CRNabcpp	0.631962	1	0.789953	1	0								R_APH140	0.18418	1	0.786522	1	0
						R_ASCBtex	0.631962	1	0.789953	1	0								R_APH120	0.18418	1	0.786522	1	0
						R_ASNNpp	0.631962	1	0.789953	1	0								R_APG3PAT181	0.18418	1	0.786522	1	0
						R_CADVtpp	0.631962	1	0.789953	1	0								R_APG3PAT180	0.18418	1	0.786522	1	0
						R_CA2t3pp	0.631962	1	0.789953	1	0								R_ARBTNexs	0.18418	1	0.786522	1	0
						R_BUTtex	0.631962	1	0.789953	1	0								R_ASCBptspp	0.18418	1	0.786522	1	0
						R_BUTt2rpp	0.631962	1	0.789953	1	0								R_ASCBtex	0.18418	1	0.786522	1	0
						R_BUTSO3tex	0.631962	1	0.789953	1	0								R_ASNN	0.18418	1	0.786522	1	0
						R_BUTSO3abcpp	0.631962	1	0.789953	1	0								R_CA2t3pp	0.18418	1	0.786522	1	0
						R_BUTCT	0.631962	1	0.789953	1	0								R_BUTtex	0.18418	1	0.786522	1	0
						R_BTNtex	0.631962	1	0.789953	1	0								R_BUTt2rpp	0.18418	1	0.786522	1	0
						R_BTNt2ipp	0.631962	1	0.789953	1	0								R_BUTSO3tex	0.18418	1	0.786522	1	0
						R_BETALDHy	0.631962	1	0.789953	1	0								R_BUTSO3abcpp	0.18418	1	0.786522	1	0
						R_BETALDHx	0.631962	1	0.789953	1	0								R_BUTCT	0.18418	1	0.786522	1	0
						R_BALAtex	0.631962	1	0.789953	1	0								R_BTNtex	0.18418	1	0.786522	1	0
						R_BALAt2pp	0.631962	1	0.789953	1	0								R_BTNt2ipp	0.18418	1	0.786522	1	0
						R_ATPM	0.631962	1	0.789953	1	0								R_BETALDHy	0.18418	1	0.786522	1	0
						R_ATPHs	0.631962	1	0.789953	1	0								R_BETALDHx	0.18418	1	0.786522	1	0
						R_ATHRDHr	0.631962	1	0.789953	1	0								R_BALAtex	0.18418	1	0.786522	1	0
						R_AST	0.631962	1	0.789953	1	0								R_BALAt2pp	0.18418	1	0.786522	1	0
						R_ASNS1	0.631962	1	0.789953	1	0								R_ATPM	0.18418	1	0.786522	1	0
						R_ASNt2rpp	0.631962	1	0.789953	1	0								R_ATPHs	0.18418	1	0.786522	1	0
						R_ASNtex	0.631962	1	0.789953	1	0								R_ATHRDHr	0.18418	1	0.786522	1	0
						R_ASPO3	0.631962	1	0.789953	1	0								R_AST	0.18418	1	0.786522	1	0
						R_ASPO4	0.631962	1	0.789953	1	0								R_ASPtpp	0.18418	1	0.786522	1	0
						R_ASPO5	0.631962	1	0.789953	1	0								R_ASNNpp	0.18418	1	0.786522	1	0
						R_ASNN	0.631962	1	0.789953	1	0								R_ASNS1	0.18418	1	0.786522	1	0
						R_ASPO6	0.631962	1	0.789953	1	0								R_ASNt2rpp	0.18418	1	0.786522	1	0
						R_ASPabcpp	0.631962	1	0.789953	1	0								R_ASNtex	0.18418	1	0.786522	1	0
						R_ASPt2_2pp	0.631962	1	0.789953	1	0								R_ASPO3	0.18418	1	0.786522	1	0
						R_ASPt2_3pp	0.631962	1	0.789953	1	0								R_ASPO4	0.18418	1	0.786522	1	0
						R_ASPt2pp	0.631962	1	0.789953	1	0								R_CAT	0.18418	1	0.786522	1	0
						R_ASPtex	0.631962	1	0.789953	1	0								R_ASPO5	0.18418	1	0.786522	1	0
						R_ASPtpp	0.631962	1	0.789953	1	0								R_ASPT	0.18418	1	0.786522	1	0
						R_ASPT	0.631962	1	0.789953	1	0								R_ASPabcpp	0.18418	1	0.786522	1	0
						R_APG3PAT161	0.631962	1	0.789953	1	0								R_ASPt2_2pp	0.18418	1	0.786522	1	0
						R_CRNt2rpp	0.631962	1	0.789953	1	0								R_ASPt2_3pp	0.18418	1	0.786522	1	0
						R_CRNtex	0.631962	1	0.789953	1	0								R_ASPt2pp	0.18418	1	0.786522	1	0
						R_DMSOtex	0.631962	1	0.789953	1	0								R_ASPtex	0.18418	1	0.786522	1	0
						R_DMSOR2pp	0.631962	1	0.789953	1	0								R_ASPO6	0.18418	1	0.786522	1	0
						R_DMSOR1pp	0.631962	1	0.789953	1	0								R_CRNDtex	0.18418	1	0.786522	1	0
						R_DMQMT	0.631962	1	0.789953	1	0								R_CRNabcpp	0.18418	1	0.786522	1	0
						R_DMPPS	0.631962	1	0.789953	1	0								R_CRNt2rpp	0.18418	1	0.786522	1	0
						R_DINStex	0.631962	1	0.789953	1	0								R_DMSOR1pp	0.18418	1	0.786522	1	0
						R_DINSt2pp	0.631962	1	0.789953	1	0								R_DMQMT	0.18418	1	0.786522	1	0
						R_DIMPtex	0.631962	1	0.789953	1	0								R_DMPPS	0.18418	1	0.786522	1	0
						R_DHPTDCs2	0.631962	1	0.789953	1	0								R_DINStex	0.18418	1	0.786522	1	0
						R_DHPStr	0.631962	1	0.789953	1	0								R_DINSt2pp	0.18418	1	0.786522	1	0
						R_DHPStex	0.631962	1	0.789953	1	0								R_DIMPtex	0.18418	1	0.786522	1	0
						R_DHPPD	0.631962	1	0.789953	1	0								R_DHPTDCs2	0.18418	1	0.786522	1	0
						R_DHORDfum	0.631962	1	0.789953	1	0								R_DHPStr	0.18418	1	0.786522	1	0
						R_DHORD5	0.631962	1	0.789953	1	0								R_DHPStex	0.18418	1	0.786522	1	0
						R_DMStex	0.631962	1	0.789953	1	0								R_DHPPD	0.18418	1	0.786522	1	0
						R_DHORD2	0.631962	1	0.789953	1	0								R_DHORDfum	0.18418	1	0.786522	1	0
						R_DHNCOAS	0.631962	1	0.789953	1	0								R_DHORD5	0.18418	1	0.786522	1	0
						R_DHNAOT4	0.631962	1	0.789953	1	0								R_DHORD2	0.18418	1	0.786522	1	0
						R_DHGLYH	0.631962	1	0.789953	1	0								R_DHNCOAT	0.18418	1	0.786522	1	0
						R_DHCINDO	0.631962	1	0.789953	1	0								R_DMSOR2pp	0.18418	1	0.786522	1	0
						R_DHBSH	0.631962	1	0.789953	1	0								R_DHNCOAS	0.18418	1	0.786522	1	0
						R_DHBS	0.631962	1	0.789953	1	0								R_DHGLYH	0.18418	1	0.786522	1	0
						R_DHBD	0.631962	1	0.789953	1	0								R_DHCINDO	0.18418	1	0.786522	1	0
						R_DHAtpp	0.631962	1	0.789953	1	0								R_DHBSH	0.18418	1	0.786522	1	0
						R_DHAtex	0.631962	1	0.789953	1	0								R_DHBS	0.18418	1	0.786522	1	0
						R_DHAPT	0.631962	1	0.789953	1	0								R_DHBD	0.18418	1	0.786522	1	0
						R_DHACOAH	0.631962	1	0.789953	1	0								R_DHAtpp	0.18418	1	0.786522	1	0
						R_DGUNC	0.631962	1	0.789953	1	0								R_DHAtex	0.18418	1	0.786522	1	0
						R_DGSNtex	0.631962	1	0.789953	1	0								R_DHAPT	0.18418	1	0.786522	1	0
						R_DGSNt2pp	0.631962	1	0.789953	1	0								R_DHACOAH	0.18418	1	0.786522	1	0
						R_DHNCOAT	0.631962	1	0.789953	1	0								R_DGUNC	0.18418	1	0.786522	1	0
						R_DM_aacald_c	0.631962	1	0.789953	1	0								R_DGSNtex	0.18418	1	0.786522	1	0
						R_DM_mththf_c	0.631962	1	0.789953	1	0								R_DGSNt2pp	0.18418	1	0.786522	1	0
						R_DM_oxam_c	0.631962	1	0.789953	1	0								R_DGMPtex	0.18418	1	0.786522	1	0
						R_EAR160x	0.631962	1	0.789953	1	0								R_DGK1	0.18418	1	0.786522	1	0
						R_EAR141y	0.631962	1	0.789953	1	0								R_DHNAOT4	0.18418	1	0.786522	1	0
						R_EAR141x	0.631962	1	0.789953	1	0								R_DMSOtex	0.18418	1	0.786522	1	0
						R_EAR140y	0.631962	1	0.789953	1	0								R_DMStex	0.18418	1	0.786522	1	0
						R_EAR140x	0.631962	1	0.789953	1	0								R_DM_aacald_c	0.18418	1	0.786522	1	0
						R_EAR121y	0.631962	1	0.789953	1	0								R_EAR141x	0.18418	1	0.786522	1	0
						R_EAR121x	0.631962	1	0.789953	1	0								R_EAR140y	0.18418	1	0.786522	1	0
						R_EAR120y	0.631962	1	0.789953	1	0								R_EAR140x	0.18418	1	0.786522	1	0
						R_EAR120x	0.631962	1	0.789953	1	0								R_EAR121y	0.18418	1	0.786522	1	0
						R_EAR100y	0.631962	1	0.789953	1	0								R_EAR121x	0.18418	1	0.786522	1	0
						R_EAR100x	0.631962	1	0.789953	1	0								R_EAR120y	0.18418	1	0.786522	1	0
						R_D_LACtex	0.631962	1	0.789953	1	0								R_EAR120x	0.18418	1	0.786522	1	0
						R_D_LACt2pp	0.631962	1	0.789953	1	0								R_EAR100y	0.18418	1	0.786522	1	0
						R_DXYLTD	0.631962	1	0.789953	1	0								R_EAR100x	0.18418	1	0.786522	1	0
						R_DXYLONtpp	0.631962	1	0.789953	1	0								R_D_LACtex	0.18418	1	0.786522	1	0
						R_DXYLONtex	0.631962	1	0.789953	1	0								R_D_LACt2pp	0.18418	1	0.786522	1	0
						R_DUTPDP	0.631962	1	0.789953	1	0								R_DXYLTD	0.18418	1	0.786522	1	0
						R_DOPAtex	0.631962	1	0.789953	1	0								R_DXYLONtpp	0.18418	1	0.786522	1	0
						R_DOXRBCNtex	0.631962	1	0.789953	1	0								R_DXYLONtex	0.18418	1	0.786522	1	0
						R_DOXRBCNtpp	0.631962	1	0.789953	1	0								R_DUTPDP	0.18418	1	0.786522	1	0
						R_DRPA	0.631962	1	0.789953	1	0								R_DURItex	0.18418	1	0.786522	1	0
						R_DSERDHr	0.631962	1	0.789953	1	0								R_DURIt2pp	0.18418	1	0.786522	1	0
						R_DSERt2pp	0.631962	1	0.789953	1	0								R_DM_mththf_c	0.18418	1	0.786522	1	0
						R_DGMPtex	0.631962	1	0.789953	1	0								R_DM_oxam_c	0.18418	1	0.786522	1	0
						R_DSERtex	0.631962	1	0.789953	1	0								R_DOPAtex	0.18418	1	0.786522	1	0
						R_DTMPtex	0.631962	1	0.789953	1	0								R_DOXRBCNtex	0.18418	1	0.786522	1	0
						R_DUMPtex	0.631962	1	0.789953	1	0								R_DOXRBCNtpp	0.18418	1	0.786522	1	0
						R_DURIK1	0.631962	1	0.789953	1	0								R_DRPA	0.18418	1	0.786522	1	0
						R_DURIPP	0.631962	1	0.789953	1	0								R_DDPGALA	0.18418	1	0.786522	1	0
						R_DURIt2pp	0.631962	1	0.789953	1	0								R_DSERDHr	0.18418	1	0.786522	1	0
						R_DURItex	0.631962	1	0.789953	1	0								R_DSERtex	0.18418	1	0.786522	1	0
						R_DTARTD	0.631962	1	0.789953	1	0								R_DTARTD	0.18418	1	0.786522	1	0
						R_DGK1	0.631962	1	0.789953	1	0								R_DTMPtex	0.18418	1	0.786522	1	0
						R_DDPGALA	0.631962	1	0.789953	1	0								R_DUMPtex	0.18418	1	0.786522	1	0
						R_DDGLK	0.631962	1	0.789953	1	0								R_DURIK1	0.18418	1	0.786522	1	0
						R_CYTDt2pp_copy1	0.631962	1	0.789953	1	0								R_DURIPP	0.18418	1	0.786522	1	0
						R_CYTDK2	0.631962	1	0.789953	1	0								R_DSERt2pp	0.18418	1	0.786522	1	0
						R_CYTDK1	0.631962	1	0.789953	1	0								R_DDGLK	0.18418	1	0.786522	1	0
						R_CYTDH	0.631962	1	0.789953	1	0								R_DDGLCNtex	0.18418	1	0.786522	1	0
						R_CYTD	0.631962	1	0.789953	1	0								R_DDGLCNt2rpp	0.18418	1	0.786522	1	0
						R_CYTBDpp	0.631962	1	0.789953	1	0								R_CYTDK1	0.18418	1	0.786522	1	0
						R_CYTBD2pp	0.631962	1	0.789953	1	0								R_CYTDH	0.18418	1	0.786522	1	0
						R_CYStpp	0.631962	1	0.789953	1	0								R_CYTD	0.18418	1	0.786522	1	0
						R_CYStex	0.631962	1	0.789953	1	0								R_CYTBDpp	0.18418	1	0.786522	1	0
						R_CYSabcpp	0.631962	1	0.789953	1	0								R_CYTBD2pp	0.18418	1	0.786522	1	0
						R_CYSabc2pp	0.631962	1	0.789953	1	0								R_CYStpp	0.18418	1	0.786522	1	0
						R_CYSDtex	0.631962	1	0.789953	1	0								R_CYStex	0.18418	1	0.786522	1	0
						R_CYSDabcpp	0.631962	1	0.789953	1	0								R_CYSabcpp	0.18418	1	0.786522	1	0
						R_CYSDS	0.631962	1	0.789953	1	0								R_CYSabc2pp	0.18418	1	0.786522	1	0
						R_CYSDDS	0.631962	1	0.789953	1	0								R_CYSDtex	0.18418	1	0.786522	1	0
						R_CYNTtex	0.631962	1	0.789953	1	0								R_CYSDabcpp	0.18418	1	0.786522	1	0
						R_CYNTt2pp	0.631962	1	0.789953	1	0								R_CYSDS	0.18418	1	0.786522	1	0
						R_CSND	0.631962	1	0.789953	1	0								R_CYSDDS	0.18418	1	0.786522	1	0
						R_CSNt2pp	0.631962	1	0.789953	1	0								R_CYNTtex	0.18418	1	0.786522	1	0
						R_CSNtex	0.631962	1	0.789953	1	0								R_CYNTt2pp	0.18418	1	0.786522	1	0
						R_CTBTCAL2	0.631962	1	0.789953	1	0								R_CYNTAH	0.18418	1	0.786522	1	0
						R_CTBTabcpp	0.631962	1	0.789953	1	0								R_CYANtex	0.18418	1	0.786522	1	0
						R_CTBTt2rpp	0.631962	1	0.789953	1	0								R_CRNt8pp	0.18418	1	0.786522	1	0
						R_CYTDt2pp_copy2	0.631962	1	0.789953	1	0								R_CRNtex	0.18418	1	0.786522	1	0
						R_CTECOAI6	0.631962	1	0.789953	1	0								R_CSND	0.18418	1	0.786522	1	0
						R_CU1Opp	0.631962	1	0.789953	1	0								R_CSNt2pp	0.18418	1	0.786522	1	0
						R_CU2abcpp	0.631962	1	0.789953	1	0								R_CSNtex	0.18418	1	0.786522	1	0
						R_CUtex	0.631962	1	0.789953	1	0								R_CTBTCAL2	0.18418	1	0.786522	1	0
						R_CYANSTpp	0.631962	1	0.789953	1	0								R_CYTDK2	0.18418	1	0.786522	1	0
						R_CYANtex	0.631962	1	0.789953	1	0								R_CTBTabcpp	0.18418	1	0.786522	1	0
						R_CYNTAH	0.631962	1	0.789953	1	0								R_CTECOAI6	0.18418	1	0.786522	1	0
						R_CTECOAI8	0.631962	1	0.789953	1	0								R_CTECOAI8	0.18418	1	0.786522	1	0
						R_CRNt8pp	0.631962	1	0.789953	1	0								R_CU1Opp	0.18418	1	0.786522	1	0
						R_CYTDtex	0.631962	1	0.789953	1	0								R_CU2abcpp	0.18418	1	0.786522	1	0
						R_DAAD	0.631962	1	0.789953	1	0								R_CUtex	0.18418	1	0.786522	1	0
						R_DDGLCNtex	0.631962	1	0.789953	1	0								R_CYANSTpp	0.18418	1	0.786522	1	0
						R_DDGLCNt2rpp	0.631962	1	0.789953	1	0								R_CTBTt2rpp	0.18418	1	0.786522	1	0
						R_DDGALK	0.631962	1	0.789953	1	0								R_APG3PAT161	0.18418	1	0.786522	1	0
						R_DCYTtex	0.631962	1	0.789953	1	0								R_CYTDt2pp_copy1	0.18418	1	0.786522	1	0
						R_DCYTt2pp	0.631962	1	0.789953	1	0								R_CYTDtex	0.18418	1	0.786522	1	0
						R_DCYTD	0.631962	1	0.789953	1	0								R_DDGALK	0.18418	1	0.786522	1	0
						R_DCTPD	0.631962	1	0.789953	1	0								R_DCYTtex	0.18418	1	0.786522	1	0
						R_DCMPtex	0.631962	1	0.789953	1	0								R_DCYTt2pp	0.18418	1	0.786522	1	0
						R_DCAtex	0.631962	1	0.789953	1	0								R_DCYTD	0.18418	1	0.786522	1	0
						R_DATPHs	0.631962	1	0.789953	1	0								R_DCTPD	0.18418	1	0.786522	1	0
						R_DASYN181	0.631962	1	0.789953	1	0								R_DCMPtex	0.18418	1	0.786522	1	0
						R_DASYN180	0.631962	1	0.789953	1	0								R_DCAtex	0.18418	1	0.786522	1	0
						R_DASYN141	0.631962	1	0.789953	1	0								R_DATPHs	0.18418	1	0.786522	1	0
						R_DASYN140	0.631962	1	0.789953	1	0								R_DASYN181	0.18418	1	0.786522	1	0
						R_DASYN120	0.631962	1	0.789953	1	0								R_DASYN180	0.18418	1	0.786522	1	0
						R_DAPtex	0.631962	1	0.789953	1	0								R_DASYN141	0.18418	1	0.786522	1	0
						R_DAPabcpp	0.631962	1	0.789953	1	0								R_DASYN140	0.18418	1	0.786522	1	0
						R_DADA	0.631962	1	0.789953	1	0								R_DASYN120	0.18418	1	0.786522	1	0
						R_DADK	0.631962	1	0.789953	1	0								R_DAPtex	0.18418	1	0.786522	1	0
						R_DADNt2pp	0.631962	1	0.789953	1	0								R_DAPabcpp	0.18418	1	0.786522	1	0
						R_DADNtex	0.631962	1	0.789953	1	0								R_DAPAL	0.18418	1	0.786522	1	0
						R_DAGK120	0.631962	1	0.789953	1	0								R_DAMPtex	0.18418	1	0.786522	1	0
						R_DAGK140	0.631962	1	0.789953	1	0								R_CYTK2	0.18418	1	0.786522	1	0
						R_CYTK2	0.631962	1	0.789953	1	0								R_DAAD	0.18418	1	0.786522	1	0
						R_DAGK141	0.631962	1	0.789953	1	0								R_DADA	0.18418	1	0.786522	1	0
						R_DAGK161	0.631962	1	0.789953	1	0								R_DADK	0.18418	1	0.786522	1	0
						R_DAGK180	0.631962	1	0.789953	1	0								R_DADNt2pp	0.18418	1	0.786522	1	0
						R_DAGK181	0.631962	1	0.789953	1	0								R_DADNtex	0.18418	1	0.786522	1	0
						R_DALAtex	0.631962	1	0.789953	1	0								R_CYTDt2pp_copy2	0.18418	1	0.786522	1	0
						R_DAMPtex	0.631962	1	0.789953	1	0								R_DAGK120	0.18418	1	0.786522	1	0
						R_DAPAL	0.631962	1	0.789953	1	0								R_DAGK141	0.18418	1	0.786522	1	0
						R_DAGK160	0.631962	1	0.789953	1	0								R_DAGK160	0.18418	1	0.786522	1	0
						R_EAR160y	0.631962	1	0.789953	1	0								R_DAGK161	0.18418	1	0.786522	1	0
						R_APG3PAT160	0.631962	1	0.789953	1	0								R_DAGK180	0.18418	1	0.786522	1	0
						R_APG3PAT140	0.631962	1	0.789953	1	0								R_DAGK181	0.18418	1	0.786522	1	0
						R_3OAS161	0.631962	1	0.789953	1	0								R_DALAtex	0.18418	1	0.786522	1	0
						R_3OAS160	0.631962	1	0.789953	1	0								R_DAGK140	0.18418	1	0.786522	1	0
						R_3OAS141	0.631962	1	0.789953	1	0								R_APG3PAT160	0.18418	1	0.786522	1	0
						R_3OAS121	0.631962	1	0.789953	1	0								R_APG3PAT141	0.18418	1	0.786522	1	0
						R_3OAS120	0.631962	1	0.789953	1	0								R_APG3PAT140	0.18418	1	0.786522	1	0
						R_3OAS100	0.631962	1	0.789953	1	0								R_3OAS161	0.18418	1	0.786522	1	0
						R_3OAR80	0.631962	1	0.789953	1	0								R_3OAS160	0.18418	1	0.786522	1	0
						R_3OAR60	0.631962	1	0.789953	1	0								R_3OAS141	0.18418	1	0.786522	1	0
						R_3OAR40	0.631962	1	0.789953	1	0								R_3OAS121	0.18418	1	0.786522	1	0
						R_3OAR181	0.631962	1	0.789953	1	0								R_3OAS120	0.18418	1	0.786522	1	0
						R_3OAR180	0.631962	1	0.789953	1	0								R_3OAS100	0.18418	1	0.786522	1	0
						R_3OAR161	0.631962	1	0.789953	1	0								R_3OAR80	0.18418	1	0.786522	1	0
						R_3OAR160	0.631962	1	0.789953	1	0								R_3OAR60	0.18418	1	0.786522	1	0
						R_3OAR141	0.631962	1	0.789953	1	0								R_3OAR40	0.18418	1	0.786522	1	0
						R_3OAS180	0.631962	1	0.789953	1	0								R_3OAR181	0.18418	1	0.786522	1	0
						R_3OAR121	0.631962	1	0.789953	1	0								R_3OAR180	0.18418	1	0.786522	1	0
						R_3OAR100	0.631962	1	0.789953	1	0								R_3OAR161	0.18418	1	0.786522	1	0
						R_3NTD9pp	0.631962	1	0.789953	1	0								R_3OAR160	0.18418	1	0.786522	1	0
						R_3NTD7pp	0.631962	1	0.789953	1	0								R_3OAR141	0.18418	1	0.786522	1	0
						R_3NTD4pp	0.631962	1	0.789953	1	0								R_3OAS180	0.18418	1	0.786522	1	0
						R_3NTD2pp	0.631962	1	0.789953	1	0								R_3OAR121	0.18418	1	0.786522	1	0
						R_3HPPtpp	0.631962	1	0.789953	1	0								R_3OAR100	0.18418	1	0.786522	1	0
						R_3HPPtex	0.631962	1	0.789953	1	0								R_3NTD9pp	0.18418	1	0.786522	1	0
						R_3HPPPNH	0.631962	1	0.789953	1	0								R_3NTD7pp	0.18418	1	0.786522	1	0
						R_3HCINNMH	0.631962	1	0.789953	1	0								R_3NTD4pp	0.18418	1	0.786522	1	0
						R_3HAD80	0.631962	1	0.789953	1	0								R_3NTD2pp	0.18418	1	0.786522	1	0
						R_3HAD60	0.631962	1	0.789953	1	0								R_3HPPtpp	0.18418	1	0.786522	1	0
						R_3HAD40	0.631962	1	0.789953	1	0								R_3HPPtex	0.18418	1	0.786522	1	0
						R_3HAD181	0.631962	1	0.789953	1	0								R_3HPPPNH	0.18418	1	0.786522	1	0
						R_3HAD180	0.631962	1	0.789953	1	0								R_3HCINNMH	0.18418	1	0.786522	1	0
						R_3OAR120	0.631962	1	0.789953	1	0								R_3HAD80	0.18418	1	0.786522	1	0
						R_3OAS181	0.631962	1	0.789953	1	0								R_3HAD60	0.18418	1	0.786522	1	0
						R_3OAS60	0.631962	1	0.789953	1	0								R_3HAD40	0.18418	1	0.786522	1	0
						R_3OAS80	0.631962	1	0.789953	1	0								R_3HAD181	0.18418	1	0.786522	1	0
						R_ABTA	0.631962	1	0.789953	1	0								R_3HAD180	0.18418	1	0.786522	1	0
						R_AADDGT	0.631962	1	0.789953	1	0								R_3OAR120	0.18418	1	0.786522	1	0
						R_AACTOOR	0.631962	1	0.789953	1	0								R_3OAS181	0.18418	1	0.786522	1	0
						R_AACPS9	0.631962	1	0.789953	1	0								R_3OAS60	0.18418	1	0.786522	1	0
						R_AACPS8	0.631962	1	0.789953	1	0								R_3OAS80	0.18418	1	0.786522	1	0
						R_AACPS6	0.631962	1	0.789953	1	0								R_ABUTD	0.18418	1	0.786522	1	0
						R_AACPS5	0.631962	1	0.789953	1	0								R_ABTA	0.18418	1	0.786522	1	0
						R_AACPS2	0.631962	1	0.789953	1	0								R_AADDGT	0.18418	1	0.786522	1	0
						R_AACPS1	0.631962	1	0.789953	1	0								R_AACTOOR	0.18418	1	0.786522	1	0
						R_6D6SPA	0.631962	1	0.789953	1	0								R_AACPS9	0.18418	1	0.786522	1	0
						R_6D6SFK	0.631962	1	0.789953	1	0								R_AACPS8	0.18418	1	0.786522	1	0
						R_5MTRtpp	0.631962	1	0.789953	1	0								R_AACPS6	0.18418	1	0.786522	1	0
						R_5MTRtex	0.631962	1	0.789953	1	0								R_AACPS5	0.18418	1	0.786522	1	0
						R_5DKGR	0.631962	1	0.789953	1	0								R_AACPS2	0.18418	1	0.786522	1	0
						R_5DGLCNtex	0.631962	1	0.789953	1	0								R_6D6SPA	0.18418	1	0.786522	1	0
						R_5DGLCNt2rpp	0.631962	1	0.789953	1	0								R_6D6SFK	0.18418	1	0.786522	1	0
						R_5DGLCNR	0.631962	1	0.789953	1	0								R_5MTRtpp	0.18418	1	0.786522	1	0
						R_3OXCOAT	0.631962	1	0.789953	1	0								R_5MTRtex	0.18418	1	0.786522	1	0
						R_3PEPTabcpp	0.631962	1	0.789953	1	0								R_5DKGR	0.18418	1	0.786522	1	0
						R_3PEPTtex	0.631962	1	0.789953	1	0								R_5DGLCNtex	0.18418	1	0.786522	1	0
						R_3SLAR	0.631962	1	0.789953	1	0								R_5DGLCNt2rpp	0.18418	1	0.786522	1	0
						R_3UMPtex	0.631962	1	0.789953	1	0								R_5DGLCNR	0.18418	1	0.786522	1	0
						R_42A12BOOXpp	0.631962	1	0.789953	1	0								R_3OXCOAT	0.18418	1	0.786522	1	0
						R_3HAD161	0.631962	1	0.789953	1	0								R_3PEPTabcpp	0.18418	1	0.786522	1	0
						R_4ABZGLUH	0.631962	1	0.789953	1	0								R_3PEPTtex	0.18418	1	0.786522	1	0
						R_4ABZGLUtr	0.631962	1	0.789953	1	0								R_3SLAR	0.18418	1	0.786522	1	0
						R_4HOXPACDtex	0.631962	1	0.789953	1	0								R_3UMPtex	0.18418	1	0.786522	1	0
						R_4PCP	0.631962	1	0.789953	1	0								R_42A12BOOXpp	0.18418	1	0.786522	1	0
						R_4PCPpp	0.631962	1	0.789953	1	0								R_3HAD161	0.18418	1	0.786522	1	0
						R_4PEPTabcpp	0.631962	1	0.789953	1	0								R_4ABZGLUH	0.18418	1	0.786522	1	0
						R_4PEPTtex	0.631962	1	0.789953	1	0								R_4ABZGLUtr	0.18418	1	0.786522	1	0
						R_4ABZGLUtex	0.631962	1	0.789953	1	0								R_4HOXPACDtex	0.18418	1	0.786522	1	0
						R_3HAD160	0.631962	1	0.789953	1	0								R_4PCP	0.18418	1	0.786522	1	0
						R_3HAD141	0.631962	1	0.789953	1	0								R_4PCPpp	0.18418	1	0.786522	1	0
						R_3HAD140	0.631962	1	0.789953	1	0								R_4PEPTabcpp	0.18418	1	0.786522	1	0
						R_2AGPE141tipp	0.631962	1	0.789953	1	0								R_4PEPTtex	0.18418	1	0.786522	1	0
						R_2AGPE140tipp	0.631962	1	0.789953	1	0								R_4ABZGLUtex	0.18418	1	0.786522	1	0
						R_2AGPE120tipp	0.631962	1	0.789953	1	0								R_3HAD160	0.18418	1	0.786522	1	0
						R_2AGPA181tipp	0.631962	1	0.789953	1	0								R_3HAD141	0.18418	1	0.786522	1	0
						R_2AGPA180tipp	0.631962	1	0.789953	1	0								R_3HAD140	0.18418	1	0.786522	1	0
						R_2AGPA161tipp	0.631962	1	0.789953	1	0								R_2AGPE141tipp	0.18418	1	0.786522	1	0
						R_2AGPA160tipp	0.631962	1	0.789953	1	0								R_2AGPE140tipp	0.18418	1	0.786522	1	0
						R_2AGPA141tipp	0.631962	1	0.789953	1	0								R_2AGPE120tipp	0.18418	1	0.786522	1	0
						R_2AGPA140tipp	0.631962	1	0.789953	1	0								R_2AGPA181tipp	0.18418	1	0.786522	1	0
						R_2AGPA120tipp	0.631962	1	0.789953	1	0								R_2AGPA180tipp	0.18418	1	0.786522	1	0
						R_26DAHtex	0.631962	1	0.789953	1	0								R_2AGPA161tipp	0.18418	1	0.786522	1	0
						R_23PDE9pp	0.631962	1	0.789953	1	0								R_2AGPA160tipp	0.18418	1	0.786522	1	0
						R_23PDE7pp	0.631962	1	0.789953	1	0								R_2AGPA141tipp	0.18418	1	0.786522	1	0
						R_23PDE4pp	0.631962	1	0.789953	1	0								R_2AGPA140tipp	0.18418	1	0.786522	1	0
						R_23PDE2pp	0.631962	1	0.789953	1	0								R_2AGPA120tipp	0.18418	1	0.786522	1	0
						R_23DAPPAtex	0.631962	1	0.789953	1	0								R_26DAHtex	0.18418	1	0.786522	1	0
						R_23DAPPAt2pp	0.631962	1	0.789953	1	0								R_23PDE9pp	0.18418	1	0.786522	1	0
						R_12DGR140tipp	0.631962	1	0.789953	1	0								R_23PDE7pp	0.18418	1	0.786522	1	0
						R_12DGR141tipp	0.631962	1	0.789953	1	0								R_23PDE4pp	0.18418	1	0.786522	1	0
						R_12DGR160tipp	0.631962	1	0.789953	1	0								R_23PDE2pp	0.18418	1	0.786522	1	0
						R_12DGR161tipp	0.631962	1	0.789953	1	0								R_23DAPPAtex	0.18418	1	0.786522	1	0
						R_12DGR180tipp	0.631962	1	0.789953	1	0								R_23DAPPAt2pp	0.18418	1	0.786522	1	0
						R_12DGR181tipp	0.631962	1	0.789953	1	0								R_12DGR140tipp	0.18418	1	0.786522	1	0
						R_2AGPE160tipp	0.631962	1	0.789953	1	0								R_12DGR141tipp	0.18418	1	0.786522	1	0
						R_12PPDRtex	0.631962	1	0.789953	1	0								R_12DGR160tipp	0.18418	1	0.786522	1	0
						R_12PPDStex	0.631962	1	0.789953	1	0								R_12DGR161tipp	0.18418	1	0.786522	1	0
						R_12PPDStpp	0.631962	1	0.789953	1	0								R_12DGR180tipp	0.18418	1	0.786522	1	0
						R_23CAMPtex	0.631962	1	0.789953	1	0								R_12DGR181tipp	0.18418	1	0.786522	1	0
						R_23CCMPtex	0.631962	1	0.789953	1	0								R_2AGPE160tipp	0.18418	1	0.786522	1	0
						R_23CGMPtex	0.631962	1	0.789953	1	0								R_12PPDRtex	0.18418	1	0.786522	1	0
						R_23CUMPtex	0.631962	1	0.789953	1	0								R_12PPDStex	0.18418	1	0.786522	1	0
						R_12PPDRtpp	0.631962	1	0.789953	1	0								R_12PPDStpp	0.18418	1	0.786522	1	0
						R_ABUTD	0.631962	1	0.789953	1	0								R_23CAMPtex	0.18418	1	0.786522	1	0
						R_2AGPE161tipp	0.631962	1	0.789953	1	0								R_23CCMPtex	0.18418	1	0.786522	1	0
						R_2AGPE181tipp	0.631962	1	0.789953	1	0								R_23CGMPtex	0.18418	1	0.786522	1	0
						R_3HAD121	0.631962	1	0.789953	1	0								R_23CUMPtex	0.18418	1	0.786522	1	0
						R_3HAD120	0.631962	1	0.789953	1	0								R_12PPDRtpp	0.18418	1	0.786522	1	0
						R_3HAD100	0.631962	1	0.789953	1	0								R_ABUTt2pp	0.18418	1	0.786522	1	0
						R_3GMPtex	0.631962	1	0.789953	1	0								R_2AGPE161tipp	0.18418	1	0.786522	1	0
						R_3CMPtex	0.631962	1	0.789953	1	0								R_2AGPE181tipp	0.18418	1	0.786522	1	0
						R_3AMPtex	0.631962	1	0.789953	1	0								R_3HAD121	0.18418	1	0.786522	1	0
						R_3AMACHYD	0.631962	1	0.789953	1	0								R_3HAD120	0.18418	1	0.786522	1	0
						R_34dhpactex	0.631962	1	0.789953	1	0								R_3HAD100	0.18418	1	0.786522	1	0
						R_2MAHMP	0.631962	1	0.789953	1	0								R_3GMPtex	0.18418	1	0.786522	1	0
						R_2DDARAA	0.631962	1	0.789953	1	0								R_3CMPtex	0.18418	1	0.786522	1	0
						R_2AGPGAT181	0.631962	1	0.789953	1	0								R_3AMPtex	0.18418	1	0.786522	1	0
						R_2AGPGAT180	0.631962	1	0.789953	1	0								R_3AMACHYD	0.18418	1	0.786522	1	0
						R_2AGPGAT161	0.631962	1	0.789953	1	0								R_34dhpactex	0.18418	1	0.786522	1	0
						R_2AGPGAT160	0.631962	1	0.789953	1	0								R_2MAHMP	0.18418	1	0.786522	1	0
						R_2AGPGAT141	0.631962	1	0.789953	1	0								R_2DDARAA	0.18418	1	0.786522	1	0
						R_2AGPGAT140	0.631962	1	0.789953	1	0								R_2AGPGAT181	0.18418	1	0.786522	1	0
						R_2AGPGAT120	0.631962	1	0.789953	1	0								R_2AGPGAT180	0.18418	1	0.786522	1	0
						R_2AGPEAT120	0.631962	1	0.789953	1	0								R_2AGPGAT161	0.18418	1	0.786522	1	0
						R_2AGPEAT140	0.631962	1	0.789953	1	0								R_2AGPGAT160	0.18418	1	0.786522	1	0
						R_2AGPEAT141	0.631962	1	0.789953	1	0								R_2AGPGAT141	0.18418	1	0.786522	1	0
						R_2AGPEAT160	0.631962	1	0.789953	1	0								R_2AGPGAT140	0.18418	1	0.786522	1	0
						R_2AGPEAT161	0.631962	1	0.789953	1	0								R_2AGPGAT120	0.18418	1	0.786522	1	0
						R_2AGPEAT180	0.631962	1	0.789953	1	0								R_2AGPEAT120	0.18418	1	0.786522	1	0
						R_2AGPE180tipp	0.631962	1	0.789953	1	0								R_2AGPEAT140	0.18418	1	0.786522	1	0
						R_2AGPEAT181	0.631962	1	0.789953	1	0								R_2AGPEAT141	0.18418	1	0.786522	1	0
						R_2AGPG140tipp	0.631962	1	0.789953	1	0								R_2AGPEAT160	0.18418	1	0.786522	1	0
						R_2AGPG141tipp	0.631962	1	0.789953	1	0								R_2AGPEAT161	0.18418	1	0.786522	1	0
						R_2AGPG160tipp	0.631962	1	0.789953	1	0								R_2AGPEAT180	0.18418	1	0.786522	1	0
						R_2AGPG161tipp	0.631962	1	0.789953	1	0								R_2AGPE180tipp	0.18418	1	0.786522	1	0
						R_2AGPG180tipp	0.631962	1	0.789953	1	0								R_2AGPEAT181	0.18418	1	0.786522	1	0
						R_2AGPG181tipp	0.631962	1	0.789953	1	0								R_2AGPG140tipp	0.18418	1	0.786522	1	0
						R_2AGPG120tipp	0.631962	1	0.789953	1	0								R_2AGPG141tipp	0.18418	1	0.786522	1	0
						R_APG3PAT141	0.631962	1	0.789953	1	0								R_2AGPG160tipp	0.18418	1	0.786522	1	0
						R_ABUTt2pp	0.631962	1	0.789953	1	0								R_2AGPG161tipp	0.18418	1	0.786522	1	0
						R_ACACCT	0.631962	1	0.789953	1	0								R_2AGPG180tipp	0.18418	1	0.786522	1	0
						R_ALDD3y	0.631962	1	0.789953	1	0								R_2AGPG181tipp	0.18418	1	0.786522	1	0
						R_ALDD2y	0.631962	1	0.789953	1	0								R_2AGPG120tipp	0.18418	1	0.786522	1	0
						R_ALDD19xr	0.631962	1	0.789953	1	0								R_EAR141y	0.18418	1	0.786522	1	0
						R_ALCD2x	0.631962	1	0.789953	1	0								R_ABUTtex	0.18418	1	0.786522	1	0
						R_ALCD19	0.631962	1	0.789953	1	0								R_ACACT8r	0.18418	1	0.786522	1	0
						R_ALAtpp	0.631962	1	0.789953	1	0								R_ALDD3y	0.18418	1	0.786522	1	0
						R_ALAtex	0.631962	1	0.789953	1	0								R_ALDD2y	0.18418	1	0.786522	1	0
						R_ALAt4pp	0.631962	1	0.789953	1	0								R_ALDD19xr	0.18418	1	0.786522	1	0
						R_ALAt2pp	0.631962	1	0.789953	1	0								R_ALCD2x	0.18418	1	0.786522	1	0
						R_ALAabcpp	0.631962	1	0.789953	1	0								R_ALCD19	0.18418	1	0.786522	1	0
						R_ALATA_L2	0.631962	1	0.789953	1	0								R_ALAtpp	0.18418	1	0.786522	1	0
						R_ALATA_L	0.631962	1	0.789953	1	0								R_ALAtex	0.18418	1	0.786522	1	0
						R_ALATA_D2	0.631962	1	0.789953	1	0								R_ALAt4pp	0.18418	1	0.786522	1	0
						R_ALAGLUE	0.631962	1	0.789953	1	0								R_ALAt2pp	0.18418	1	0.786522	1	0
						R_ALDD4	0.631962	1	0.789953	1	0								R_ALAabcpp	0.18418	1	0.786522	1	0
						R_ALAALAtex	0.631962	1	0.789953	1	0								R_ALATA_L2	0.18418	1	0.786522	1	0
						R_ALAALAD	0.631962	1	0.789953	1	0								R_ALATA_L	0.18418	1	0.786522	1	0
						R_AKGtex	0.631962	1	0.789953	1	0								R_ALATA_D2	0.18418	1	0.786522	1	0
						R_AKGt2rpp	0.631962	1	0.789953	1	0								R_ALAGLUE	0.18418	1	0.786522	1	0
						R_AI2tpp	0.631962	1	0.789953	1	0								R_ALDD4	0.18418	1	0.786522	1	0
						R_AI2tex	0.631962	1	0.789953	1	0								R_ALAALAtex	0.18418	1	0.786522	1	0
						R_AI2abcpp	0.631962	1	0.789953	1	0								R_ALAALAD	0.18418	1	0.786522	1	0
						R_AHGDx	0.631962	1	0.789953	1	0								R_AKGtex	0.18418	1	0.786522	1	0
						R_AGPAT181	0.631962	1	0.789953	1	0								R_AKGt2rpp	0.18418	1	0.786522	1	0
						R_AGPAT180	0.631962	1	0.789953	1	0								R_AI2tpp	0.18418	1	0.786522	1	0
						R_AGPAT141	0.631962	1	0.789953	1	0								R_AI2tex	0.18418	1	0.786522	1	0
						R_AGPAT140	0.631962	1	0.789953	1	0								R_AI2abcpp	0.18418	1	0.786522	1	0
						R_AGPAT120	0.631962	1	0.789953	1	0								R_AHGDx	0.18418	1	0.786522	1	0
						R_AGMtex	0.631962	1	0.789953	1	0								R_AGPAT181	0.18418	1	0.786522	1	0
						R_AGMt2pp	0.631962	1	0.789953	1	0								R_AGPAT180	0.18418	1	0.786522	1	0
						R_ALAALAabcpp	0.631962	1	0.789953	1	0								R_AGPAT141	0.18418	1	0.786522	1	0
						R_ALKP	0.631962	1	0.789953	1	0								R_AGPAT140	0.18418	1	0.786522	1	0
						R_ALLK	0.631962	1	0.789953	1	0								R_AGPAT120	0.18418	1	0.786522	1	0
						R_ALLPI	0.631962	1	0.789953	1	0								R_AGMtex	0.18418	1	0.786522	1	0
						R_APG3PAT120	0.631962	1	0.789953	1	0								R_AGMt2pp	0.18418	1	0.786522	1	0
						R_AP4AS	0.631962	1	0.789953	1	0								R_ALAALAabcpp	0.18418	1	0.786522	1	0
						R_AP4AH	0.631962	1	0.789953	1	0								R_ALKP	0.18418	1	0.786522	1	0
						R_AOBUTDs	0.631962	1	0.789953	1	0								R_ALLK	0.18418	1	0.786522	1	0
						R_ANHMK	0.631962	1	0.789953	1	0								R_ALLPI	0.18418	1	0.786522	1	0
						R_ANHGMtex	0.631962	1	0.789953	1	0								R_APG3PAT120	0.18418	1	0.786522	1	0
						R_AMPtex	0.631962	1	0.789953	1	0								R_AP4AS	0.18418	1	0.786522	1	0
						R_AMPTASEPG	0.631962	1	0.789953	1	0								R_AP4AH	0.18418	1	0.786522	1	0
						R_AMPTASECG	0.631962	1	0.789953	1	0								R_AOBUTDs	0.18418	1	0.786522	1	0
						R_AMPN	0.631962	1	0.789953	1	0								R_ANHMK	0.18418	1	0.786522	1	0
						R_AMMQLT8	0.631962	1	0.789953	1	0								R_ANHGMtex	0.18418	1	0.786522	1	0
						R_AMANK	0.631962	1	0.789953	1	0								R_AMPtex	0.18418	1	0.786522	1	0
						R_AMANAPEr	0.631962	1	0.789953	1	0								R_AMPTASEPG	0.18418	1	0.786522	1	0
						R_AMALT4	0.631962	1	0.789953	1	0								R_AMPTASECG	0.18418	1	0.786522	1	0
						R_AMALT3	0.631962	1	0.789953	1	0								R_AMPN	0.18418	1	0.786522	1	0
						R_AMALT2	0.631962	1	0.789953	1	0								R_AMMQLT8	0.18418	1	0.786522	1	0
						R_AMALT1	0.631962	1	0.789953	1	0								R_AMANK	0.18418	1	0.786522	1	0
						R_ALLTAMH2	0.631962	1	0.789953	1	0								R_AMANAPEr	0.18418	1	0.786522	1	0
						R_ALLTN	0.631962	1	0.789953	1	0								R_AMALT4	0.18418	1	0.786522	1	0
						R_ALLTNt2rpp	0.631962	1	0.789953	1	0								R_AMALT3	0.18418	1	0.786522	1	0
						R_ALLTNtex	0.631962	1	0.789953	1	0								R_AMALT2	0.18418	1	0.786522	1	0
						R_ALLULPE	0.631962	1	0.789953	1	0								R_AMALT1	0.18418	1	0.786522	1	0
						R_ALLabcpp	0.631962	1	0.789953	1	0								R_ALLTAMH2	0.18418	1	0.786522	1	0
						R_AGMT	0.631962	1	0.789953	1	0								R_ALLTN	0.18418	1	0.786522	1	0
						R_ALLtex	0.631962	1	0.789953	1	0								R_ALLTNt2rpp	0.18418	1	0.786522	1	0
						R_ALR2x	0.631962	1	0.789953	1	0								R_ALLTNtex	0.18418	1	0.786522	1	0
						R_ALR4x	0.631962	1	0.789953	1	0								R_ALLULPE	0.18418	1	0.786522	1	0
						R_ALTRH	0.631962	1	0.789953	1	0								R_ALLabcpp	0.18418	1	0.786522	1	0
						R_AM3PA	0.631962	1	0.789953	1	0								R_AGMT	0.18418	1	0.786522	1	0
						R_AM4PA	0.631962	1	0.789953	1	0								R_ALLtex	0.18418	1	0.786522	1	0
						R_AM4PCP	0.631962	1	0.789953	1	0								R_ALR2x	0.18418	1	0.786522	1	0
						R_ALR2	0.631962	1	0.789953	1	0								R_ALR4x	0.18418	1	0.786522	1	0
						R_AGMHE	0.631962	1	0.789953	1	0								R_ALTRH	0.18418	1	0.786522	1	0
						R_AGMH	0.631962	1	0.789953	1	0								R_AM3PA	0.18418	1	0.786522	1	0
						R_AGM4Pt2pp	0.631962	1	0.789953	1	0								R_AM4PA	0.18418	1	0.786522	1	0
						R_ACPPAT141	0.631962	1	0.789953	1	0								R_AM4PCP	0.18418	1	0.786522	1	0
						R_ACPPAT140	0.631962	1	0.789953	1	0								R_ALR2	0.18418	1	0.786522	1	0
						R_ACPPAT120	0.631962	1	0.789953	1	0								R_AGMHE	0.18418	1	0.786522	1	0
						R_ACP1_FMN	0.631962	1	0.789953	1	0								R_AGMH	0.18418	1	0.786522	1	0
						R_ACOXT	0.631962	1	0.789953	1	0								R_AGM4Pt2pp	0.18418	1	0.786522	1	0
						R_ACOATA	0.631962	1	0.789953	1	0								R_ACPPAT160	0.18418	1	0.786522	1	0
						R_ACOAD8f	0.631962	1	0.789953	1	0								R_ACPPAT141	0.18418	1	0.786522	1	0
						R_ACOAD1f	0.631962	1	0.789953	1	0								R_ACPPAT140	0.18418	1	0.786522	1	0
						R_ACNML	0.631962	1	0.789953	1	0								R_ACPPAT120	0.18418	1	0.786522	1	0
						R_ACNAMtex	0.631962	1	0.789953	1	0								R_ACP1_FMN	0.18418	1	0.786522	1	0
						R_ACNAMt2pp	0.631962	1	0.789953	1	0								R_ACOXT	0.18418	1	0.786522	1	0
						R_ACMANAtex	0.631962	1	0.789953	1	0								R_ACOATA	0.18418	1	0.786522	1	0
						R_ACMANAptspp	0.631962	1	0.789953	1	0								R_ACOAD8f	0.18418	1	0.786522	1	0
						R_ACMAMUT	0.631962	1	0.789953	1	0								R_ACOAD1f	0.18418	1	0.786522	1	0
						R_ACM6PH	0.631962	1	0.789953	1	0								R_ACNML	0.18418	1	0.786522	1	0
						R_ACGAtex	0.631962	1	0.789953	1	0								R_ACNAMtex	0.18418	1	0.786522	1	0
						R_ACGAptspp	0.631962	1	0.789953	1	0								R_ACNAMt2pp	0.18418	1	0.786522	1	0
						R_ACACT8r	0.631962	1	0.789953	1	0								R_ACMANAtex	0.18418	1	0.786522	1	0
						R_ACACt2pp	0.631962	1	0.789953	1	0								R_ACMANAptspp	0.18418	1	0.786522	1	0
						R_ACACtex	0.631962	1	0.789953	1	0								R_ACMAMUT	0.18418	1	0.786522	1	0
						R_ACALD	0.631962	1	0.789953	1	0								R_ACM6PH	0.18418	1	0.786522	1	0
						R_ACALDtex	0.631962	1	0.789953	1	0								R_ACGAtex	0.18418	1	0.786522	1	0
						R_ACALDtpp	0.631962	1	0.789953	1	0								R_ACACt2pp	0.18418	1	0.786522	1	0
						R_ACPPAT160	0.631962	1	0.789953	1	0								R_ACACtex	0.18418	1	0.786522	1	0
						R_ACCOAL	0.631962	1	0.789953	1	0								R_ACALD	0.18418	1	0.786522	1	0
						R_ACGAL1Ptex	0.631962	1	0.789953	1	0								R_ACALDtex	0.18418	1	0.786522	1	0
						R_ACGALtex	0.631962	1	0.789953	1	0								R_ACALDtpp	0.18418	1	0.786522	1	0
						R_ACGAM1PPpp	0.631962	1	0.789953	1	0								R_ACCOAL	0.18418	1	0.786522	1	0
						R_ACGAM1Ptex	0.631962	1	0.789953	1	0								R_ACPPAT161	0.18418	1	0.786522	1	0
						R_ACGAMK	0.631962	1	0.789953	1	0								R_ACGAL1PPpp	0.18418	1	0.786522	1	0
						R_ACGAMT	0.631962	1	0.789953	1	0								R_ACGALtex	0.18418	1	0.786522	1	0
						R_ACGAL1PPpp	0.631962	1	0.789953	1	0								R_ACGAM1PPpp	0.18418	1	0.786522	1	0
						R_ABUTtex	0.631962	1	0.789953	1	0								R_ACGAM1Ptex	0.18418	1	0.786522	1	0
						R_ACPPAT161	0.631962	1	0.789953	1	0								R_ACGAMK	0.18418	1	0.786522	1	0
						R_ACPPAT181	0.631962	1	0.789953	1	0								R_ACGAMT	0.18418	1	0.786522	1	0
						R_AGM4PH	0.631962	1	0.789953	1	0								R_ACGAptspp	0.18418	1	0.786522	1	0
						R_AGM4PCPpp	0.631962	1	0.789953	1	0								R_ACGAL1Ptex	0.18418	1	0.786522	1	0
						R_AGM4PCP	0.631962	1	0.789953	1	0								R_ACACCT	0.18418	1	0.786522	1	0
						R_AGM4PApp	0.631962	1	0.789953	1	0								R_ACPPAT180	0.18418	1	0.786522	1	0
						R_AGM4PA	0.631962	1	0.789953	1	0								R_ACS	0.18418	1	0.786522	1	0
						R_AGM3Pt2pp	0.631962	1	0.789953	1	0								R_AGM4PH	0.18418	1	0.786522	1	0
						R_AGM3PH	0.631962	1	0.789953	1	0								R_AGM4PCPpp	0.18418	1	0.786522	1	0
						R_AGM3PApp	0.631962	1	0.789953	1	0								R_AGM4PCP	0.18418	1	0.786522	1	0
						R_AGM3PA	0.631962	1	0.789953	1	0								R_AGM4PApp	0.18418	1	0.786522	1	0
						R_AGDC	0.631962	1	0.789953	1	0								R_AGM4PA	0.18418	1	0.786522	1	0
						R_ADPT	0.631962	1	0.789953	1	0								R_AGM3Pt2pp	0.18418	1	0.786522	1	0
						R_ADPRDP	0.631962	1	0.789953	1	0								R_AGM3PH	0.18418	1	0.786522	1	0
						R_ADNtex	0.631962	1	0.789953	1	0								R_AGM3PApp	0.18418	1	0.786522	1	0
						R_ADNt2pp_copy2	0.631962	1	0.789953	1	0								R_AGM3PA	0.18418	1	0.786522	1	0
						R_ADNt2pp_copy1	0.631962	1	0.789953	1	0								R_AGDC	0.18418	1	0.786522	1	0
						R_ADNUC	0.631962	1	0.789953	1	0								R_ADPT	0.18418	1	0.786522	1	0
						R_ADNCYC	0.631962	1	0.789953	1	0								R_ADPRDP	0.18418	1	0.786522	1	0
						R_ACS	0.631962	1	0.789953	1	0								R_ADNtex	0.18418	1	0.786522	1	0
						R_ACSERtex	0.631962	1	0.789953	1	0								R_ADNt2pp_copy2	0.18418	1	0.786522	1	0
						R_ACSERtpp	0.631962	1	0.789953	1	0								R_ADNt2pp_copy1	0.18418	1	0.786522	1	0
						R_ACt2rpp	0.631962	1	0.789953	1	0								R_ADNUC	0.18418	1	0.786522	1	0
						R_ACt4pp	0.631962	1	0.789953	1	0								R_ACSERtex	0.18418	1	0.786522	1	0
						R_ACtex	0.631962	1	0.789953	1	0								R_ACSERtpp	0.18418	1	0.786522	1	0
						R_ACPPAT180	0.631962	1	0.789953	1	0								R_ACt2rpp	0.18418	1	0.786522	1	0
						R_ADA	0.631962	1	0.789953	1	0								R_ACt4pp	0.18418	1	0.786522	1	0
						R_ADEt2rpp	0.631962	1	0.789953	1	0								R_ACtex	0.18418	1	0.786522	1	0
						R_ADEtex	0.631962	1	0.789953	1	0								R_ADA	0.18418	1	0.786522	1	0
						R_ADK1	0.631962	1	0.789953	1	0								R_ACPPAT181	0.18418	1	0.786522	1	0
						R_ADK3	0.631962	1	0.789953	1	0								R_ADD	0.18418	1	0.786522	1	0
						R_ADK4	0.631962	1	0.789953	1	0								R_ADEtex	0.18418	1	0.786522	1	0
						R_ADMDC	0.631962	1	0.789953	1	0								R_ADK1	0.18418	1	0.786522	1	0
						R_ADD	0.631962	1	0.789953	1	0								R_ADK3	0.18418	1	0.786522	1	0
						R_GLYC3Ptex	0.631962	1	0.789953	1	0								R_ADK4	0.18418	1	0.786522	1	0
						R_EAR161x	0.631962	1	0.789953	1	0								R_ADMDC	0.18418	1	0.786522	1	0
						R_EAR180x	0.631962	1	0.789953	1	0								R_ADNCYC	0.18418	1	0.786522	1	0
						R_FECRMexs	0.631962	1	0.789953	1	0								R_ADEt2rpp	0.18418	1	0.786522	1	0
						R_FECRMabcpp	0.631962	1	0.789953	1	0								R_EAR160x	0.18418	1	0.786522	1	0
						R_FECRMUtpp	0.631962	1	0.789953	1	0								R_EAR160y	0.18418	1	0.786522	1	0
						R_FECRMUtex	0.631962	1	0.789953	1	0								R_EAR161x	0.18418	1	0.786522	1	0
						R_FECRMR3	0.631962	1	0.789953	1	0								R_FEENTERR2	0.18418	1	0.786522	1	0
						R_FECRMR2	0.631962	1	0.789953	1	0								R_FEENTERR1	0.18418	1	0.786522	1	0
						R_FECRMR1	0.631962	1	0.789953	1	0								R_FECRMtonex	0.18418	1	0.786522	1	0
						R_FE3tex	0.631962	1	0.789953	1	0								R_FECRMexs	0.18418	1	0.786522	1	0
						R_FE3abcpp	0.631962	1	0.789953	1	0								R_FECRMabcpp	0.18418	1	0.786522	1	0
						R_FE3Ri	0.631962	1	0.789953	1	0								R_FECRMUtpp	0.18418	1	0.786522	1	0
						R_FE3HOXtonex	0.631962	1	0.789953	1	0								R_FECRMUtex	0.18418	1	0.786522	1	0
						R_FE3HOXexs	0.631962	1	0.789953	1	0								R_FECRMR3	0.18418	1	0.786522	1	0
						R_FE3HOXabcpp	0.631962	1	0.789953	1	0								R_FECRMR2	0.18418	1	0.786522	1	0
						R_FE3HOXUtpp	0.631962	1	0.789953	1	0								R_FECRMR1	0.18418	1	0.786522	1	0
						R_FECRMtonex	0.631962	1	0.789953	1	0								R_FE3tex	0.18418	1	0.786522	1	0
						R_FE3HOXUtex	0.631962	1	0.789953	1	0								R_FE3abcpp	0.18418	1	0.786522	1	0
						R_FE3HOXR2	0.631962	1	0.789953	1	0								R_FE3Ri	0.18418	1	0.786522	1	0
						R_FE3HOXR1	0.631962	1	0.789953	1	0								R_FE3HOXtonex	0.18418	1	0.786522	1	0
						R_FE3DCITtonex	0.631962	1	0.789953	1	0								R_FEENTERR3	0.18418	1	0.786522	1	0
						R_FE3DCITexs	0.631962	1	0.789953	1	0								R_FE3HOXexs	0.18418	1	0.786522	1	0
						R_FE3DCITabcpp	0.631962	1	0.789953	1	0								R_FE3HOXUtpp	0.18418	1	0.786522	1	0
						R_FE2t3pp	0.631962	1	0.789953	1	0								R_FE3HOXUtex	0.18418	1	0.786522	1	0
						R_FE2t2pp	0.631962	1	0.789953	1	0								R_FE3HOXR3	0.18418	1	0.786522	1	0
						R_FE2abcpp	0.631962	1	0.789953	1	0								R_FE3HOXR2	0.18418	1	0.786522	1	0
						R_FDMO6	0.631962	1	0.789953	1	0								R_FE3HOXR1	0.18418	1	0.786522	1	0
						R_FDMO4	0.631962	1	0.789953	1	0								R_FE3DCITtonex	0.18418	1	0.786522	1	0
						R_FDMO3	0.631962	1	0.789953	1	0								R_FE3DCITexs	0.18418	1	0.786522	1	0
						R_FDMO2	0.631962	1	0.789953	1	0								R_FE3DCITabcpp	0.18418	1	0.786522	1	0
						R_FDMO	0.631962	1	0.789953	1	0								R_FE2t3pp	0.18418	1	0.786522	1	0
						R_FDH5pp	0.631962	1	0.789953	1	0								R_FE2t2pp	0.18418	1	0.786522	1	0
						R_FE3HOXR3	0.631962	1	0.789953	1	0								R_FE2abcpp	0.18418	1	0.786522	1	0
						R_FEENTERR1	0.631962	1	0.789953	1	0								R_FDMO6	0.18418	1	0.786522	1	0
						R_FEENTERR2	0.631962	1	0.789953	1	0								R_FDMO4	0.18418	1	0.786522	1	0
						R_FEENTERR3	0.631962	1	0.789953	1	0								R_FDMO3	0.18418	1	0.786522	1	0
						R_FRD3	0.631962	1	0.789953	1	0								R_FE3HOXabcpp	0.18418	1	0.786522	1	0
						R_FRD2	0.631962	1	0.789953	1	0								R_FEENTERR4	0.18418	1	0.786522	1	0
						R_FORtppi	0.631962	1	0.789953	1	0								R_FEENTERabcpp	0.18418	1	0.786522	1	0
						R_FORtex	0.631962	1	0.789953	1	0								R_FEENTERexs	0.18418	1	0.786522	1	0
						R_FORt2pp	0.631962	1	0.789953	1	0								R_FRULYSE	0.18418	1	0.786522	1	0
						R_FORCT	0.631962	1	0.789953	1	0								R_FRULYSDG	0.18418	1	0.786522	1	0
						R_FOMETRi	0.631962	1	0.789953	1	0								R_FRUK	0.18418	1	0.786522	1	0
						R_FMNtex	0.631962	1	0.789953	1	0								R_FRD3	0.18418	1	0.786522	1	0
						R_FMNt	0.631962	1	0.789953	1	0								R_FRD2	0.18418	1	0.786522	1	0
						R_FMNRx2	0.631962	1	0.789953	1	0								R_FORtppi	0.18418	1	0.786522	1	0
						R_FMNRx	0.631962	1	0.789953	1	0								R_FORtex	0.18418	1	0.786522	1	0
						R_FLVRx	0.631962	1	0.789953	1	0								R_FORt2pp	0.18418	1	0.786522	1	0
						R_FLVR	0.631962	1	0.789953	1	0								R_FORCT	0.18418	1	0.786522	1	0
						R_FLDR2	0.631962	1	0.789953	1	0								R_FOMETRi	0.18418	1	0.786522	1	0
						R_FESD2s	0.631962	1	0.789953	1	0								R_FMNtex	0.18418	1	0.786522	1	0
						R_FEROpp	0.631962	1	0.789953	1	0								R_FMNt	0.18418	1	0.786522	1	0
						R_FEENTERR4	0.631962	1	0.789953	1	0								R_FMNRx2	0.18418	1	0.786522	1	0
						R_FEENTERabcpp	0.631962	1	0.789953	1	0								R_FMNRx	0.18418	1	0.786522	1	0
						R_FEENTERexs	0.631962	1	0.789953	1	0								R_FLVRx	0.18418	1	0.786522	1	0
						R_FEENTERtex	0.631962	1	0.789953	1	0								R_FLVR	0.18418	1	0.786522	1	0
						R_FEENTERtonex	0.631962	1	0.789953	1	0								R_FLDR2	0.18418	1	0.786522	1	0
						R_FEENTERtpp	0.631962	1	0.789953	1	0								R_FEENTERtex	0.18418	1	0.786522	1	0
						R_FDH4pp	0.631962	1	0.789953	1	0								R_FEENTERtonex	0.18418	1	0.786522	1	0
						R_FEOXAMR1	0.631962	1	0.789953	1	0								R_FEENTERtpp	0.18418	1	0.786522	1	0
						R_FEOXAMR3	0.631962	1	0.789953	1	0								R_FEOXAMR1	0.18418	1	0.786522	1	0
						R_FEOXAMUtex	0.631962	1	0.789953	1	0								R_FEOXAMR2	0.18418	1	0.786522	1	0
						R_FEOXAMUtpp	0.631962	1	0.789953	1	0								R_FEOXAMR3	0.18418	1	0.786522	1	0
						R_FEOXAMabcpp	0.631962	1	0.789953	1	0								R_FDMO2	0.18418	1	0.786522	1	0
						R_FEOXAMexs	0.631962	1	0.789953	1	0								R_FEOXAMUtex	0.18418	1	0.786522	1	0
						R_FEOXAMtonex	0.631962	1	0.789953	1	0								R_FEOXAMabcpp	0.18418	1	0.786522	1	0
						R_FEOXAMR2	0.631962	1	0.789953	1	0								R_FEOXAMexs	0.18418	1	0.786522	1	0
						R_FCLPA	0.631962	1	0.789953	1	0								R_FEOXAMtonex	0.18418	1	0.786522	1	0
						R_FCLK	0.631962	1	0.789953	1	0								R_FEROpp	0.18418	1	0.786522	1	0
						R_FCI	0.631962	1	0.789953	1	0								R_FESD2s	0.18418	1	0.786522	1	0
						R_F6Pt6_2pp	0.631962	1	0.789953	1	0								R_FEOXAMUtpp	0.18418	1	0.786522	1	0
						R_F6PP	0.631962	1	0.789953	1	0								R_FDMO	0.18418	1	0.786522	1	0
						R_F6PA	0.631962	1	0.789953	1	0								R_FDH5pp	0.18418	1	0.786522	1	0
						R_F1PP	0.631962	1	0.789953	1	0								R_FDH4pp	0.18418	1	0.786522	1	0
						R_EX_xylu__L_e	0.631962	1	0.789953	1	0								R_FA100ACPHi	0.18418	1	0.786522	1	0
						R_EX_xyl__D_e	0.631962	1	0.789953	1	0								R_F6Ptex	0.18418	1	0.786522	1	0
						R_EX_xtsn_e	0.631962	1	0.789953	1	0								R_F6Pt6_2pp	0.18418	1	0.786522	1	0
						R_EX_xmp_e	0.631962	1	0.789953	1	0								R_F6PP	0.18418	1	0.786522	1	0
						R_EX_xan_e	0.631962	1	0.789953	1	0								R_F6PA	0.18418	1	0.786522	1	0
						R_EX_val__L_e	0.631962	1	0.789953	1	0								R_F1PP	0.18418	1	0.786522	1	0
						R_EX_uri_e	0.631962	1	0.789953	1	0								R_EX_xylu__L_e	0.18418	1	0.786522	1	0
						R_EX_urea_e	0.631962	1	0.789953	1	0								R_EX_xyl__D_e	0.18418	1	0.786522	1	0
						R_EX_urate_e	0.631962	1	0.789953	1	0								R_EX_xtsn_e	0.18418	1	0.786522	1	0
						R_EX_ura_e	0.631962	1	0.789953	1	0								R_EX_xmp_e	0.18418	1	0.786522	1	0
						R_EX_ump_e	0.631962	1	0.789953	1	0								R_EX_xan_e	0.18418	1	0.786522	1	0
						R_EX_udpglcur_e	0.631962	1	0.789953	1	0								R_EX_val__L_e	0.18418	1	0.786522	1	0
						R_EX_udpgal_e	0.631962	1	0.789953	1	0								R_EX_uri_e	0.18418	1	0.786522	1	0
						R_EX_thym_e	0.631962	1	0.789953	1	0								R_EX_urea_e	0.18418	1	0.786522	1	0
						R_EX_thymd_e	0.631962	1	0.789953	1	0								R_EX_urate_e	0.18418	1	0.786522	1	0
						R_EX_tma_e	0.631962	1	0.789953	1	0								R_EX_ura_e	0.18418	1	0.786522	1	0
						R_EX_tmao_e	0.631962	1	0.789953	1	0								R_EX_ump_e	0.18418	1	0.786522	1	0
						R_EX_tre_e	0.631962	1	0.789953	1	0								R_EX_tma_e	0.18418	1	0.786522	1	0
						R_EX_trp__L_e	0.631962	1	0.789953	1	0								R_EX_tmao_e	0.18418	1	0.786522	1	0
						R_F6Ptex	0.631962	1	0.789953	1	0								R_EX_tre_e	0.18418	1	0.786522	1	0
						R_EX_tsul_e	0.631962	1	0.789953	1	0								R_EX_trp__L_e	0.18418	1	0.786522	1	0
						R_EX_tym_e	0.631962	1	0.789953	1	0								R_EX_tsul_e	0.18418	1	0.786522	1	0
						R_EX_tyr__L_e	0.631962	1	0.789953	1	0								R_EX_ttrcyc_e	0.18418	1	0.786522	1	0
						R_EX_tyrp_e	0.631962	1	0.789953	1	0								R_FA120ACPHi	0.18418	1	0.786522	1	0
						R_EX_uacgam_e	0.631962	1	0.789953	1	0								R_EX_tym_e	0.18418	1	0.786522	1	0
						R_EX_udpacgal_e	0.631962	1	0.789953	1	0								R_EX_tyrp_e	0.18418	1	0.786522	1	0
						R_EX_udpg_e	0.631962	1	0.789953	1	0								R_EX_uacgam_e	0.18418	1	0.786522	1	0
						R_EX_ttrcyc_e	0.631962	1	0.789953	1	0								R_EX_udpacgal_e	0.18418	1	0.786522	1	0
						R_FRUK	0.631962	1	0.789953	1	0								R_EX_udpg_e	0.18418	1	0.786522	1	0
						R_FA100ACPHi	0.631962	1	0.789953	1	0								R_EX_udpgal_e	0.18418	1	0.786522	1	0
						R_FA140ACPHi	0.631962	1	0.789953	1	0								R_EX_udpglcur_e	0.18418	1	0.786522	1	0
						R_FBP	0.631962	1	0.789953	1	0								R_EX_tyr__L_e	0.18418	1	0.786522	1	0
						R_FBA3	0.631962	1	0.789953	1	0								R_FRULYSK	0.18418	1	0.786522	1	0
						R_FBA	0.631962	1	0.789953	1	0								R_FA140ACPHi	0.18418	1	0.786522	1	0
						R_FALGTHLs	0.631962	1	0.789953	1	0								R_FA160ACPHi	0.18418	1	0.786522	1	0
						R_FALDtpp	0.631962	1	0.789953	1	0								R_FCLPA	0.18418	1	0.786522	1	0
						R_FALDtex	0.631962	1	0.789953	1	0								R_FCLK	0.18418	1	0.786522	1	0
						R_FALDH2	0.631962	1	0.789953	1	0								R_FCI	0.18418	1	0.786522	1	0
						R_FADtex	0.631962	1	0.789953	1	0								R_FBP	0.18418	1	0.786522	1	0
						R_FADt	0.631962	1	0.789953	1	0								R_FBA3	0.18418	1	0.786522	1	0
						R_FADRx2	0.631962	1	0.789953	1	0								R_FBA	0.18418	1	0.786522	1	0
						R_FACOAL80t2pp	0.631962	1	0.789953	1	0								R_FALGTHLs	0.18418	1	0.786522	1	0
						R_FACOAL60t2pp	0.631962	1	0.789953	1	0								R_FALDtpp	0.18418	1	0.786522	1	0
						R_FACOAL181t2pp	0.631962	1	0.789953	1	0								R_FALDtex	0.18418	1	0.786522	1	0
						R_FACOAL180t2pp	0.631962	1	0.789953	1	0								R_FALDH2	0.18418	1	0.786522	1	0
						R_FACOAL161t2pp	0.631962	1	0.789953	1	0								R_FADtex	0.18418	1	0.786522	1	0
						R_FACOAL160t2pp	0.631962	1	0.789953	1	0								R_FADt	0.18418	1	0.786522	1	0
						R_FACOAL141t2pp	0.631962	1	0.789953	1	0								R_FADRx2	0.18418	1	0.786522	1	0
						R_FA141ACPHi	0.631962	1	0.789953	1	0								R_FACOAL80t2pp	0.18418	1	0.786522	1	0
						R_FA160ACPHi	0.631962	1	0.789953	1	0								R_FACOAL60t2pp	0.18418	1	0.786522	1	0
						R_FA161ACPHi	0.631962	1	0.789953	1	0								R_FACOAL181t2pp	0.18418	1	0.786522	1	0
						R_FA80ACPHi	0.631962	1	0.789953	1	0								R_FACOAL180t2pp	0.18418	1	0.786522	1	0
						R_FACOAE100	0.631962	1	0.789953	1	0								R_FA161ACPHi	0.18418	1	0.786522	1	0
						R_FACOAE140	0.631962	1	0.789953	1	0								R_FA80ACPHi	0.18418	1	0.786522	1	0
						R_FA120ACPHi	0.631962	1	0.789953	1	0								R_FACOAE100	0.18418	1	0.786522	1	0
						R_FACOAE141	0.631962	1	0.789953	1	0								R_FACOAE141	0.18418	1	0.786522	1	0
						R_FACOAE181	0.631962	1	0.789953	1	0								R_FACOAE180	0.18418	1	0.786522	1	0
						R_FACOAE60	0.631962	1	0.789953	1	0								R_FACOAE181	0.18418	1	0.786522	1	0
						R_FACOAE80	0.631962	1	0.789953	1	0								R_FA141ACPHi	0.18418	1	0.786522	1	0
						R_FACOAL100t2pp	0.631962	1	0.789953	1	0								R_FACOAE60	0.18418	1	0.786522	1	0
						R_FACOAL120t2pp	0.631962	1	0.789953	1	0								R_FACOAL100t2pp	0.18418	1	0.786522	1	0
						R_FACOAL140t2pp	0.631962	1	0.789953	1	0								R_FACOAL120t2pp	0.18418	1	0.786522	1	0
						R_FACOAE180	0.631962	1	0.789953	1	0								R_FACOAL140t2pp	0.18418	1	0.786522	1	0
						R_EX_thrp_e	0.631962	1	0.789953	1	0								R_FACOAL141t2pp	0.18418	1	0.786522	1	0
						R_FRULYSDG	0.631962	1	0.789953	1	0								R_FACOAL160t2pp	0.18418	1	0.786522	1	0
						R_FRULYSK	0.631962	1	0.789953	1	0								R_FACOAL161t2pp	0.18418	1	0.786522	1	0
						R_GLCTR1	0.631962	1	0.789953	1	0								R_FACOAE80	0.18418	1	0.786522	1	0
						R_GLCS1	0.631962	1	0.789953	1	0								R_EX_thymd_e	0.18418	1	0.786522	1	0
						R_GLCRtex	0.631962	1	0.789953	1	0								R_FRULYSt2pp	0.18418	1	0.786522	1	0
						R_GLCRt2rpp	0.631962	1	0.789953	1	0								R_FRUURt2rpp	0.18418	1	0.786522	1	0
						R_GLCRD	0.631962	1	0.789953	1	0								R_GLCTR3	0.18418	1	0.786522	1	0
						R_GLCRAL	0.631962	1	0.789953	1	0								R_GLCTR2	0.18418	1	0.786522	1	0
						R_GLCP2	0.631962	1	0.789953	1	0								R_GLCTR1	0.18418	1	0.786522	1	0
						R_GLCP	0.631962	1	0.789953	1	0								R_GLCS1	0.18418	1	0.786522	1	0
						R_GLCNtex	0.631962	1	0.789953	1	0								R_GLCRtex	0.18418	1	0.786522	1	0
						R_GLCNt2rpp	0.631962	1	0.789953	1	0								R_GLCRt2rpp	0.18418	1	0.786522	1	0
						R_GLCDpp	0.631962	1	0.789953	1	0								R_GLCRD	0.18418	1	0.786522	1	0
						R_GLBRAN2	0.631962	1	0.789953	1	0								R_GLCRAL	0.18418	1	0.786522	1	0
						R_GGPTRCS	0.631962	1	0.789953	1	0								R_GLCP2	0.18418	1	0.786522	1	0
						R_GGPTRCO	0.631962	1	0.789953	1	0								R_GLCP	0.18418	1	0.786522	1	0
						R_GLCTR2	0.631962	1	0.789953	1	0								R_GLCNtex	0.18418	1	0.786522	1	0
						R_GGGABAH	0.631962	1	0.789953	1	0								R_GLCNt2rpp	0.18418	1	0.786522	1	0
						R_GDPtex	0.631962	1	0.789953	1	0								R_GLCDpp	0.18418	1	0.786522	1	0
						R_GDPTPDP	0.631962	1	0.789953	1	0								R_GLBRAN2	0.18418	1	0.786522	1	0
						R_GDPMNP	0.631962	1	0.789953	1	0								R_GLCUR1Ptex	0.18418	1	0.786522	1	0
						R_GDPMNH	0.631962	1	0.789953	1	0								R_GGPTRCS	0.18418	1	0.786522	1	0
						R_GDPDPK	0.631962	1	0.789953	1	0								R_GGGABAH	0.18418	1	0.786522	1	0
						R_GCALDD	0.631962	1	0.789953	1	0								R_GGGABADr	0.18418	1	0.786522	1	0
						R_GART	0.631962	1	0.789953	1	0								R_GDPtex	0.18418	1	0.786522	1	0
						R_GAPP	0.631962	1	0.789953	1	0								R_GDPTPDP	0.18418	1	0.786522	1	0
						R_GAMtex	0.631962	1	0.789953	1	0								R_GDPMNP	0.18418	1	0.786522	1	0
						R_GAMptspp	0.631962	1	0.789953	1	0								R_GDPMNH	0.18418	1	0.786522	1	0
						R_GAMAN6Ptex	0.631962	1	0.789953	1	0								R_GDPDPK	0.18418	1	0.786522	1	0
						R_GAM6Pt6_2pp	0.631962	1	0.789953	1	0								R_GCALDD	0.18418	1	0.786522	1	0
						R_GALtex	0.631962	1	0.789953	1	0								R_GART	0.18418	1	0.786522	1	0
						R_GALt2pp	0.631962	1	0.789953	1	0								R_GAPP	0.18418	1	0.786522	1	0
						R_GGGABADr	0.631962	1	0.789953	1	0								R_GAMtex	0.18418	1	0.786522	1	0
						R_GLCTR3	0.631962	1	0.789953	1	0								R_GAMptspp	0.18418	1	0.786522	1	0
						R_GLCUR1Ptex	0.631962	1	0.789953	1	0								R_GAMAN6Ptex	0.18418	1	0.786522	1	0
						R_GLCURt2rpp	0.631962	1	0.789953	1	0								R_GAM6Pt6_2pp	0.18418	1	0.786522	1	0
						R_GLYC3Pabcpp	0.631962	1	0.789953	1	0								R_GGPTRCO	0.18418	1	0.786522	1	0
						R_GLYC2Ptex	0.631962	1	0.789953	1	0								R_GLCURt2rpp	0.18418	1	0.786522	1	0
						R_GLYC2Pabcpp	0.631962	1	0.789953	1	0								R_GLCURtex	0.18418	1	0.786522	1	0
						R_GLYBtex	0.631962	1	0.789953	1	0								R_GLCabcpp	0.18418	1	0.786522	1	0
						R_GLYBt3pp	0.631962	1	0.789953	1	0								R_GLYC3Ptex	0.18418	1	0.786522	1	0
						R_GLYBt2pp	0.631962	1	0.789953	1	0								R_GLYC3Pt6pp	0.18418	1	0.786522	1	0
						R_GLYBabcpp	0.631962	1	0.789953	1	0								R_GLYC3Pabcpp	0.18418	1	0.786522	1	0
						R_GLYAT	0.631962	1	0.789953	1	0								R_GLYC2Ptex	0.18418	1	0.786522	1	0
						R_GLYALDtpp	0.631962	1	0.789953	1	0								R_GLYC2Pabcpp	0.18418	1	0.786522	1	0
						R_GLYALDtex	0.631962	1	0.789953	1	0								R_GLYBtex	0.18418	1	0.786522	1	0
						R_GLXCL	0.631962	1	0.789953	1	0								R_GLYBt3pp	0.18418	1	0.786522	1	0
						R_GLUtex	0.631962	1	0.789953	1	0								R_GLYBt2pp	0.18418	1	0.786522	1	0
						R_GLUt4pp	0.631962	1	0.789953	1	0								R_GLYBabcpp	0.18418	1	0.786522	1	0
						R_GLUt2rpp	0.631962	1	0.789953	1	0								R_GLYAT	0.18418	1	0.786522	1	0
						R_GLUabcpp	0.631962	1	0.789953	1	0								R_GLYALDtpp	0.18418	1	0.786522	1	0
						R_GLUSy	0.631962	1	0.789953	1	0								R_GLYALDtex	0.18418	1	0.786522	1	0
						R_GLUNpp	0.631962	1	0.789953	1	0								R_GLXCL	0.18418	1	0.786522	1	0
						R_GLCURtex	0.631962	1	0.789953	1	0								R_GLUtex	0.18418	1	0.786522	1	0
						R_GLCabcpp	0.631962	1	0.789953	1	0								R_GLUt4pp	0.18418	1	0.786522	1	0
						R_GLCt2pp	0.631962	1	0.789953	1	0								R_GLUt2rpp	0.18418	1	0.786522	1	0
						R_GLCtex_copy1	0.631962	1	0.789953	1	0								R_GLUabcpp	0.18418	1	0.786522	1	0
						R_GLCtex_copy2	0.631962	1	0.789953	1	0								R_GLCt2pp	0.18418	1	0.786522	1	0
						R_GLDBRAN2	0.631962	1	0.789953	1	0								R_GLCtex_copy1	0.18418	1	0.786522	1	0
						R_GALabcpp	0.631962	1	0.789953	1	0								R_GLCtex_copy2	0.18418	1	0.786522	1	0
						R_GLGC	0.631962	1	0.789953	1	0								R_GLDBRAN2	0.18418	1	0.786522	1	0
						R_GLNtex	0.631962	1	0.789953	1	0								R_GLGC	0.18418	1	0.786522	1	0
						R_GLTPD	0.631962	1	0.789953	1	0								R_GLNabcpp	0.18418	1	0.786522	1	0
						R_GLUABUTt7pp	0.631962	1	0.789953	1	0								R_GALtex	0.18418	1	0.786522	1	0
						R_GLUCYS	0.631962	1	0.789953	1	0								R_GLNtex	0.18418	1	0.786522	1	0
						R_GLUDC	0.631962	1	0.789953	1	0								R_GLUABUTt7pp	0.18418	1	0.786522	1	0
						R_GLUN	0.631962	1	0.789953	1	0								R_GLUCYS	0.18418	1	0.786522	1	0
						R_GLNabcpp	0.631962	1	0.789953	1	0								R_GLUDC	0.18418	1	0.786522	1	0
						R_GALUi	0.631962	1	0.789953	1	0								R_GLUN	0.18418	1	0.786522	1	0
						R_GALURtex	0.631962	1	0.789953	1	0								R_GLUNpp	0.18418	1	0.786522	1	0
						R_GALURt2rpp	0.631962	1	0.789953	1	0								R_GLUSy	0.18418	1	0.786522	1	0
						R_G3PCabcpp	0.631962	1	0.789953	1	0								R_GLTPD	0.18418	1	0.786522	1	0
						R_G3PAT181	0.631962	1	0.789953	1	0								R_GALt2pp	0.18418	1	0.786522	1	0
						R_G3PAT180	0.631962	1	0.789953	1	0								R_GALabcpp	0.18418	1	0.786522	1	0
						R_G3PAT161	0.631962	1	0.789953	1	0								R_GALUi	0.18418	1	0.786522	1	0
						R_G3PAT160	0.631962	1	0.789953	1	0								R_G3PD6	0.18418	1	0.786522	1	0
						R_G3PAT141	0.631962	1	0.789953	1	0								R_G3PD5	0.18418	1	0.786522	1	0
						R_G3PAT140	0.631962	1	0.789953	1	0								R_G3PCtex	0.18418	1	0.786522	1	0
						R_G3PAT120	0.631962	1	0.789953	1	0								R_G3PCabcpp	0.18418	1	0.786522	1	0
						R_G2PPpp	0.631962	1	0.789953	1	0								R_G3PAT181	0.18418	1	0.786522	1	0
						R_G2PP	0.631962	1	0.789953	1	0								R_G3PAT180	0.18418	1	0.786522	1	0
						R_G1Ptex	0.631962	1	0.789953	1	0								R_G3PAT161	0.18418	1	0.786522	1	0
						R_G1PTT	0.631962	1	0.789953	1	0								R_G3PAT160	0.18418	1	0.786522	1	0
						R_G1PPpp	0.631962	1	0.789953	1	0								R_G3PAT141	0.18418	1	0.786522	1	0
						R_G1PP	0.631962	1	0.789953	1	0								R_G3PAT140	0.18418	1	0.786522	1	0
						R_FUSAtpp	0.631962	1	0.789953	1	0								R_G3PAT120	0.18418	1	0.786522	1	0
						R_FUSAtex	0.631962	1	0.789953	1	0								R_G2PPpp	0.18418	1	0.786522	1	0
						R_FUMtex	0.631962	1	0.789953	1	0								R_G2PP	0.18418	1	0.786522	1	0
						R_FRULYSt2pp	0.631962	1	0.789953	1	0								R_G1Ptex	0.18418	1	0.786522	1	0
						R_FRULYStex	0.631962	1	0.789953	1	0								R_G1PTT	0.18418	1	0.786522	1	0
						R_FRUURt2rpp	0.631962	1	0.789953	1	0								R_G1PPpp	0.18418	1	0.786522	1	0
						R_FRUURtex	0.631962	1	0.789953	1	0								R_G1PP	0.18418	1	0.786522	1	0
						R_FRUpts2pp	0.631962	1	0.789953	1	0								R_FRUURtex	0.18418	1	0.786522	1	0
						R_FRUptspp	0.631962	1	0.789953	1	0								R_FRUpts2pp	0.18418	1	0.786522	1	0
						R_G3PCtex	0.631962	1	0.789953	1	0								R_FRUptspp	0.18418	1	0.786522	1	0
						R_FRUtex	0.631962	1	0.789953	1	0								R_FRUtex	0.18418	1	0.786522	1	0
						R_FTHFLi	0.631962	1	0.789953	1	0								R_FTHFD	0.18418	1	0.786522	1	0
						R_FUCtex	0.631962	1	0.789953	1	0								R_FTHFLi	0.18418	1	0.786522	1	0
						R_FUCtpp	0.631962	1	0.789953	1	0								R_G3PD7	0.18418	1	0.786522	1	0
						R_FUMt1pp	0.631962	1	0.789953	1	0								R_FUCtex	0.18418	1	0.786522	1	0
						R_FUMt2_2pp	0.631962	1	0.789953	1	0								R_FUMt1pp	0.18418	1	0.786522	1	0
						R_FUMt2_3pp	0.631962	1	0.789953	1	0								R_FUMt2_2pp	0.18418	1	0.786522	1	0
						R_FTHFD	0.631962	1	0.789953	1	0								R_FUMt2_3pp	0.18418	1	0.786522	1	0
						R_FRULYSE	0.631962	1	0.789953	1	0								R_FUMtex	0.18418	1	0.786522	1	0
						R_G3PD5	0.631962	1	0.789953	1	0								R_FUSAtex	0.18418	1	0.786522	1	0
						R_G3PD7	0.631962	1	0.789953	1	0								R_FUSAtpp	0.18418	1	0.786522	1	0
						R_GALTtex	0.631962	1	0.789953	1	0								R_FUCtpp	0.18418	1	0.786522	1	0
						R_GALTptspp	0.631962	1	0.789953	1	0								R_FRULYStex	0.18418	1	0.786522	1	0
						R_GALT1	0.631962	1	0.789953	1	0								R_G3PEabcpp	0.18418	1	0.786522	1	0
						R_GALS3	0.631962	1	0.789953	1	0								R_G3PGabcpp	0.18418	1	0.786522	1	0
						R_GALM2pp	0.631962	1	0.789953	1	0								R_GALURtex	0.18418	1	0.786522	1	0
[truncated: 409 more rows]

## Sheet: Glycerol
Methanol essential knockouts						Fitness knockouts							Methanol essential knockouts						Fitness knockouts
													2nd round (R_RPI)
ko	mu	rel_mu	mu_MeOH	rel_mu_MeOH		ko	mu	rel_mu	mu_MeOH_comet	rel_mu_MeOH_comet	diff_rel_mu		ko	mu	rel_mu	mu_MeOH	rel_mu_MeOH		ko	mu	rel_mu	mu_MeOH_comet	rel_mu_MeOH_comet	diff_rel_mu
R_GLYCtex	0	0	0.155966	1		R_RPI	0.104763	0.29	0.514182	0.98	0.69		R_LIPAabcpp	0	0	0.13949	1		R_PPC	0.093747	0.89	0.509971	0.99	0.1
R_GLYCtpp	0	0	0.155966	1		R_CO2tex	0.296733	0.81	0.44988	0.86	0.04		R_ENLIPAabctex	0	0	0.13949	1		R_GHMT2r	0.101143	0.97	0.509468	0.99	0.03
R_EX_glyc_e	0	0	0.155966	1		R_EX_co2_e	0.296733	0.81	0.44988	0.86	0.04		R_EDTXS2	0	0	0.139489	1		R_ECOAH2	0.102661	0.98	0.511095	0.99	0.01
						R_SUCDi	0.357085	0.98	0.517409	0.99	0.01		R_EDTXS1	0	0	0.139489	1		R_ECOAH3	0.102661	0.98	0.511095	0.99	0.01
						R_FUM	0.340806	0.93	0.493821	0.94	0.01		R_EX_enlipa_e	0	0	0.139489	1		R_ACACT2r	0.102661	0.98	0.511095	0.99	0.01
						R_CO2tpp	0.352209	0.97	0.510075	0.97	0.01		R_EX_glyc_e	0	0	0.139489	1		R_ACOAD1fr	0.102661	0.98	0.511095	0.99	0.01
						R_PGM	0.34328	0.94	0.496612	0.95	0.01		R_GLYCtex	0	0	0.13949	1		R_HACD3	0.102661	0.98	0.511095	0.99	0.01
						R_ENO	0.342167	0.94	0.495002	0.94	0.01		R_GLYCtpp	0	0	0.13949	1		R_ACACT3r	0.102661	0.98	0.511095	0.99	0.01
						R_PGK	0.337648	0.93	0.488464	0.93	0.01								R_HACD1	0.102661	0.98	0.511095	0.99	0.01
						R_GAPD	0.337648	0.93	0.488464	0.93	0.01								R_ACACT1r	0.102662	0.98	0.511095	0.99	0.01
						R_TPI	0.334052	0.92	0.483262	0.92	0.01								R_ACOAD2f	0.102662	0.98	0.511095	0.99	0.01
						R_AKGDH	0.363139	1	0.524738	1	0								R_ACOAD3f	0.102662	0.98	0.511095	0.99	0.01
						R_MDH	0.359195	0.98	0.518837	0.99	0								R_ECOAH1	0.102662	0.98	0.511095	0.99	0.01
						R_GLYCDx	0.363618	1	0.524738	1	0								R_HACD2	0.102662	0.98	0.511095	0.99	0.01
						R_F6PA	0.363618	1	0.524738	1	0								R_GLYK	0.103375	0.99	0.514182	1	0.01
						R_SUCOAS	0.363932	1	0.524738	1	0								R_G3PD2	0.10338	0.99	0.514182	1	0.01
						R_CYTBO3_4pp	0.324322	0.89	0.467565	0.89	0								R_PGM	0.099597	0.95	0.494377	0.96	0.01
						R_PDH	0.361877	0.99	0.521194	0.99	0								R_HACD4	0.103362	0.99	0.511769	1	0.01
						R_FE2tpp	0.364833	1	0.52473	1	0								R_ACOAD4f	0.103362	0.99	0.511769	1	0.01
						R_I4FE4SR	0.364838	1	0.524737	1	0								R_ECOAH4	0.103363	0.99	0.511769	1	0.01
						R_I4FE4ST	0.364838	1	0.524737	1	0								R_ACACT4r	0.103363	0.99	0.511769	1	0.01
						R_I2FE2SS2	0.364838	1	0.524737	1	0								R_PFL	0.103955	0.99	0.514182	1	0.01
						R_4HTHRK	0.364838	1	0.524737	1	0								R_CYTK1	0.103821	0.99	0.513195	1	0.01
						R_4HTHRA	0.364838	1	0.524737	1	0								R_PDH	0.103844	0.99	0.512843	1	0.01
						R_I2FE2SS	0.364838	1	0.524737	1	0								R_ENO	0.098991	0.94	0.488764	0.95	0.01
						R_GLYCL	0.364781	1	0.524655	1	0								R_AACPS7	0.104256	1	0.514033	1	0
						R_ACOAD1fr	0.362566	0.99	0.521469	0.99	0								R_FACOAE120	0.104257	1	0.514033	1	0
						R_ACACT2r	0.362566	0.99	0.521469	0.99	0								R_HACD5	0.10397	0.99	0.512158	1	0
						R_ACACT1r	0.362566	0.99	0.521469	0.99	0								R_ECOAH5	0.10397	0.99	0.512158	1	0
						R_ECOAH1	0.362566	0.99	0.521469	0.99	0								R_ACOAD5f	0.10397	0.99	0.512158	1	0
						R_ECOAH2	0.362566	0.99	0.521469	0.99	0								R_ACACT5r	0.10397	0.99	0.512158	1	0
						R_ECOAH3	0.362566	0.99	0.521469	0.99	0								R_GLYCDx	0.104351	1	0.513925	1	0
						R_ACOAD3f	0.362566	0.99	0.521469	0.99	0								R_F6PA	0.104351	1	0.513925	1	0
						R_HACD2	0.362566	0.99	0.521469	0.99	0								R_FADRx	0.104419	1	0.514182	1	0
						R_HACD3	0.362566	0.99	0.521469	0.99	0								R_FACOAE140	0.104662	1	0.514182	1	0
						R_ACACT3r	0.362566	0.99	0.521469	0.99	0								R_AACPS1	0.104663	1	0.514182	1	0
						R_ACOAD2f	0.362566	0.99	0.521469	0.99	0								R_CPPPGO	0.104731	1	0.514162	1	0
						R_HACD1	0.362566	0.99	0.521469	0.99	0								R_ACKr	0.10451	1	0.513071	1	0
						R_GARFT	0.364307	1	0.523973	1	0								R_PTAr	0.10451	1	0.513071	1	0
						R_MTHFD	0.361407	0.99	0.519802	0.99	0								R_4HTHRK	0.104739	1	0.514181	1	0
						R_MTHFC	0.361407	0.99	0.519802	0.99	0								R_4HTHRA	0.104739	1	0.514181	1	0
						R_TRPAS2	0.364759	1	0.524623	1	0								R_E4PD	0.104748	1	0.514181	1	0
						R_TRPS3	0.364759	1	0.524623	1	0								R_OHPBAT	0.104748	1	0.514181	1	0
						R_CBMKr	0.363082	1	0.522211	1	0								R_PERD	0.104748	1	0.514181	1	0
						R_meoh_deh	0	0	0	0	0								R_PIt2rpp	0.104472	1	0.512802	1	0
						R_CYSS	0	0	0	0	0								R_DPCOAK	0	0	0	0	0
						R_CU2tpp	0	0	0	0	0								R_ASP1DC	0	0	0	0	0
						R_CU2tex	0	0	0	0	0								R_PTPATi	0	0	0	0	0
						R_CTPS2	0	0	0	0	0								R_ASAD	0	0	0	0	0
						R_CS	0	0	0	0	0								R_ARGSS	0	0	0	0	0
						R_PMDPHT	0	0	0	0	0								R_ARGSL	0	0	0	0	0
						R_PMEACPE	0	0	0	0	0								R_LPADSS	0	0	0	0	0
						R_COBALT2tpp	0	0	0	0	0								R_LEUTAi	0	0	0	0	0
						R_COBALT2tex	0	0	0	0	0								R_APRAUR	0	0	0	0	0
						R_PMPK	0	0	0	0	0								R_ASPK	0	0	0	0	0
						R_PNTK	0	0	0	0	0								R_QULNS	0	0	0	0	0
						R_CYSTL	0	0	0	0	0								R_ANS	0	0	0	0	0
						R_CLtex	0	0	0	0	0								R_ANPRT	0	0	0	0	0
						R_PPBNGS	0	0	0	0	0								R_RBFK	0	0	0	0	0
						R_PPCDC	0	0	0	0	0								R_RBFSa	0	0	0	0	0
						R_CHRPL	0	0	0	0	0								R_RBFSb	0	0	0	0	0
						R_CHORS	0	0	0	0	0								R_Ktex	0	0	0	0	0
						R_CHORM	0	0	0	0	0								R_AMPMS2	0	0	0	0	0
						R_PPNCL2	0	0	0	0	0								R_KDOPS	0	0	0	0	0
						R_PPND	0	0	0	0	0								R_RHCCE	0	0	0	0	0
						R_PPNDH	0	0	0	0	0								R_FCLT	0	0	0	0	0
						R_CDPMEK	0	0	0	0	0								R_PSSA161	0	0	0	0	0
						R_PRAGSr	0	0	0	0	0								R_PSSA160	0	0	0	0	0
						R_PRAIS	0	0	0	0	0								R_ASPTA	0	0	0	0	0
						R_PPA	0	0	0	0	0								R_PPNCL2	0	0	0	0	0
						R_PRAIi	0	0	0	0	0								R_PPND	0	0	0	0	0
						R_PItex	0	0	0	0	0								R_PPNDH	0	0	0	0	0
						R_DAPDC	0	0	0	0	0								R_CDPMEK	0	0	0	0	0
						R_PAPPT3	0	0	0	0	0								R_PRAGSr	0	0	0	0	0
						R_DMATT	0	0	0	0	0								R_PRAIS	0	0	0	0	0
						R_DHQTi	0	0	0	0	0								R_PRAIi	0	0	0	0	0
						R_DHQS	0	0	0	0	0								R_PRAMPC	0	0	0	0	0
						R_PDX5PS	0	0	0	0	0								R_PRASCSi	0	0	0	0	0
						R_DHPS2	0	0	0	0	0								R_PRATPP	0	0	0	0	0
						R_DHPPDA2	0	0	0	0	0								R_PRFGS	0	0	0	0	0
						R_DHORTS	0	0	0	0	0								R_PRMICI	0	0	0	0	0
						R_PE160abcpp	0	0	0	0	0								R_CAt6pp	0	0	0	0	0
						R_PE161abcpp	0	0	0	0	0								R_CA2tex	0	0	0	0	0
						R_DHNPA2r	0	0	0	0	0								R_PSCVT	0	0	0	0	0
						R_PHETA1	0	0	0	0	0								R_BPNT	0	0	0	0	0
						R_DHFS	0	0	0	0	0								R_BIOMASS_Ec_iML1515_core_75p37M	0	0	0	0	0
						R_DHDPS	0	0	0	0	0								R_PSD160	0	0	0	0	0
						R_DHDPRy	0	0	0	0	0								R_ATPPRT	0	0	0	0	0
						R_DHAD2	0	0	0	0	0								R_PSD161	0	0	0	0	0
						R_DHAD1	0	0	0	0	0								R_EX_zn2_e	0	0	0	0	0
						R_DDPA	0	0	0	0	0								R_KDOPP	0	0	0	0	0
						R_PGAMT	0	0	0	0	0								R_KDOCT2	0	0	0	0	0
						R_DBTS	0	0	0	0	0								R_KARA2	0	0	0	0	0
						R_DB4PS	0	0	0	0	0								R_KARA1	0	0	0	0	0
						R_DASYN161	0	0	0	0	0								R_ICYSDS	0	0	0	0	0
						R_DASYN160	0	0	0	0	0								R_SHCHD2	0	0	0	0	0
						R_DAPE	0	0	0	0	0								R_SHCHF	0	0	0	0	0
						R_DHFR	0	0	0	0	0								R_SHK3Dr	0	0	0	0	0
						R_PRAMPC	0	0	0	0	0								R_SHKK	0	0	0	0	0
						R_PRASCSi	0	0	0	0	0								R_SHSL1	0	0	0	0	0
						R_PRATPP	0	0	0	0	0								R_FMNAT	0	0	0	0	0
[truncated: 2,302 more rows]

## Sheet: Pyruvate
Methanol essential knockouts						Fitness knockouts
[truncated: 2,402 more rows]

[truncated: 3 more sheets: Ribose, Succinate, Xylose]
