# Supplementary material for: Methanol-essential growth of Escherichia coli
Source: Nat Commun. 2018 Apr 17;9:1508. doi: 10.1038/s41467-018-03937-y (PMC5904121; doi:10.1038/s41467-018-03937-y)
Supplement: Supplementary file 6 — Supplementary Data 3 [file 41467_2018_3937_MOESM6_ESM.xlsx]

## Sheet: Sheet2
Supplementary Data 3. Identified mutations in the different evolution experiments
Mutated Genes	frmA	gntR	nadR	rho	deoB	zwf	pgi	ybgQ	sucA	citD	rpoA	rpoB	yheO	nupC	msrB	mnmE	cyaA	aceE	rbsB	moaA	tsx	acnB	clpA
Strains
MeSV1.1 R1	tn (ND)	Tyr103Asn (100%)
MeSV1.1 R2	tn (ND)	Tyr103Asn (100%)			Asn79fs (84%)
MeSV1.1 R3	tn (ND)	Gln76Pro (100%)
MeSV1.1 R4	tn (ND)	Thr292Met (44%) and Leu190_Asp191insAlaArgLeu (26%)				Ile260Phe (13%)		Val28Ile (14%)
MeSV1.1 R5	Ile175Leu (24%)	Asp191fs (18%) and Leu190_Asp191insAlaArgLeu (42%)			Glu401fs (20%)		Asn89Lys (11%)
MeSV2.1	Val289fs (72%)	Arg294Ser (99%)	Val234Met (68%)	Gly99Val (52%)						s.m. (100%)				Tyr185fs (17%)							Ala63fs (50%)	Ser507Thr (26%)	Val560fs (19%)
MeSV2.1 R1	tn (ND)	Thr246Ser (100%)								s.m. (99%)	Arg44Cys (51%)
MeSV2.1 R2	del_64kb (ND)	Tyr185Cys (100%)			Ile343Asn (13%)					s.m. (100%)			Phe203Cys (74%)	Ala88Thr (34%)	Ala2_Asn3delinsAsp (11%)
MeSV2.1 R3	Glu162* (43%)	Asp191Gly (100%)	Ile343Ser (55%)							s.m. (100%)		Phe812Leu (33%)				Leu37Gln (50%)
MeSV2.1 R4	Lys254fs (70%)	Thr292Ala (100%) and Asp56Gly (38%)	Asp364fs (46%)							s.m. (99%)							His43Leu (50%)	Arg248Leu (31%)
MeSV2.1 R5	tn (ND)	Thr194Ala (77%) and Thr292Ala (23%)							Gly142Ser (58%)	s.m. (100%)									Pro186fs (53%)	Thr292Ala (44%)
MeSV2.2	Val289fs (99%)	Leu112Phe (99%) and Arg294Ser (100%)	Val234Met (98%)	Arg299His (23%)						s.m. (100%)
s.m. = silent mutation
fs = frame shift
ND= not determined frequencies
No mutations have been identified on the two plasmids pSEVA424 mdh2 PB1 and pSEVA131 hpsphi Mf
Frequencies of mutations are given in brackets. Frequency treshold was set to 10%.
Gene	Enzyme
deoB	phosphopentomutase
zwf	NADP+-dependent glucose-6-phosphate dehydrogenase
pgi	glucose-6-phosphate isomerase
sucA	2-oxoglutarate decarboxylase, thiamine-requiring
citD	citrate lyase [acyl carrier protein] component
rpoA	RNA polymerase subunit α
rpoB	RNA polymerase subunit β
ygbQ	putative fimbrial usher protein YbgQ
yheO	putative DNA-binding transcriptional regulator YheO
nupC	nucleoside:H+ symporter NupC
msrB	methionine sulfoxide reductase B
mnmE	5-carboxymethylaminomethyluridine-tRNA synthase GTPase subunit
cyaA	adenylate cyclase
aceE	pyruvate dehydrogenase
rbsB	ribose ABC transporter periplasmic binding protein
moaA	GTP 3',8'-cyclase
tsx	nucleoside-specific channel-forming protein
clpA	ClpA ATP-dependent protease specificity component and chaperone
acnB	bifunctional aconitate hydratase B and 2-methylisocitrate dehydratase
